# Supplementary material for: Whole genome sequencing analysis of SARS-CoV-2 from Malaysia: From alpha to Omicron
Source: Front Med (Lausanne). 2022 Sep 23;9:1001022. doi: 10.3389/fmed.2022.1001022 (PMC9537942; doi:10.3389/fmed.2022.1001022)
Supplement: Supplementary file 1 [file Table_1.xlsx]

## Sheet: 1661564582416.metadata
strain	virus	gisaid_epi_isl	date	region	country	division	region_exposure	country_exposure	division_exposure	segment	length	host	age	sex	pangolin_lineage	GISAID_clade	originating_lab	submitting_lab	authors	url	date_submitted
hCoV-19/Malaysia/UPM25666S/2022	betacoronavirus	EPI_ISL_10408556	2022-02-14	Asia	Malaysia	Kuala Lumpur	Asia	Malaysia	Kuala Lumpur	genome	29757	Human	34	Female	BA.2.10	GRA	Synapse Sdn. Bhd.	Universiti Putra Malaysia (UPM)	Choo Yee Yu, Sie Yeng Wong, Sook Yee Boo, Nancy Woan Charn Liew, Hui Jen Soe, Rachna Kairon, Syafinaz Amin-Nordin, Narcisse Joseph, Zunita Zakaria, Nurulfiza Mat Isa, Hui Yee Chee	https://www.gisaid.org/	2022-02-27
hCoV-19/Malaysia/UPM25590S/2022	betacoronavirus	EPI_ISL_10408557	2022-02-14	Asia	Malaysia	Selangor	Asia	Malaysia	Selangor	genome	29757	Human	18	Female	BA.2	GRA	Synapse Sdn. Bhd.	Universiti Putra Malaysia (UPM)	Choo Yee Yu, Sie Yeng Wong, Sook Yee Boo, Nancy Woan Charn Liew, Hui Jen Soe, Rachna Kairon, Syafinaz Amin-Nordin, Narcisse Joseph, Zunita Zakaria, Nurulfiza Mat Isa, Hui Yee Chee	https://www.gisaid.org/	2022-02-27
hCoV-19/Malaysia/UPM25462S/2022	betacoronavirus	EPI_ISL_10408558	2022-02-14	Asia	Malaysia	Selangor	Asia	Malaysia	Selangor	genome	29754	Human	9	Female	BA.1.1	GRA	Synapse Sdn. Bhd.	Universiti Putra Malaysia (UPM)	Choo Yee Yu, Sie Yeng Wong, Sook Yee Boo, Nancy Woan Charn Liew, Hui Jen Soe, Rachna Kairon, Syafinaz Amin-Nordin, Narcisse Joseph, Zunita Zakaria, Nurulfiza Mat Isa, Hui Yee Chee	https://www.gisaid.org/	2022-02-27
hCoV-19/Malaysia/UPM25553S/2022	betacoronavirus	EPI_ISL_10408559	2022-02-14	Asia	Malaysia	Kuala Lumpur	Asia	Malaysia	Kuala Lumpur	genome	29748	Human	60	Male	BA.2.3	GRA	Synapse Sdn. Bhd.	Universiti Putra Malaysia (UPM)	Choo Yee Yu, Sie Yeng Wong, Sook Yee Boo, Nancy Woan Charn Liew, Hui Jen Soe, Rachna Kairon, Syafinaz Amin-Nordin, Narcisse Joseph, Zunita Zakaria, Nurulfiza Mat Isa, Hui Yee Chee	https://www.gisaid.org/	2022-02-27
hCoV-19/Malaysia/UPM25489S/2022	betacoronavirus	EPI_ISL_10408560	2022-02-14	Asia	Malaysia	Kuala Lumpur	Asia	Malaysia	Kuala Lumpur	genome	29757	Human	13	Male	BA.2	GRA	Synapse Sdn. Bhd.	Universiti Putra Malaysia (UPM)	Choo Yee Yu, Sie Yeng Wong, Sook Yee Boo, Nancy Woan Charn Liew, Hui Jen Soe, Rachna Kairon, Syafinaz Amin-Nordin, Narcisse Joseph, Zunita Zakaria, Nurulfiza Mat Isa, Hui Yee Chee	https://www.gisaid.org/	2022-02-27
hCoV-19/Malaysia/UPM25527S/2022	betacoronavirus	EPI_ISL_10408561	2022-02-14	Asia	Malaysia	Selangor	Asia	Malaysia	Selangor	genome	29833	Human	41	Female	BA.2	GRA	Synapse Sdn. Bhd.	Universiti Putra Malaysia (UPM)	Choo Yee Yu, Sie Yeng Wong, Sook Yee Boo, Nancy Woan Charn Liew, Hui Jen Soe, Rachna Kairon, Syafinaz Amin-Nordin, Narcisse Joseph, Zunita Zakaria, Nurulfiza Mat Isa, Hui Yee Chee	https://www.gisaid.org/	2022-02-27
hCoV-19/Malaysia/UPM25588S/2022	betacoronavirus	EPI_ISL_10408562	2022-02-14	Asia	Malaysia	Selangor	Asia	Malaysia	Selangor	genome	29877	Human	30	Male	B.1.1.529	GRA	Synapse Sdn. Bhd.	Universiti Putra Malaysia (UPM)	Choo Yee Yu, Sie Yeng Wong, Sook Yee Boo, Nancy Woan Charn Liew, Hui Jen Soe, Rachna Kairon, Syafinaz Amin-Nordin, Narcisse Joseph, Zunita Zakaria, Nurulfiza Mat Isa, Hui Yee Chee	https://www.gisaid.org/	2022-02-27
hCoV-19/Malaysia/UPM25634S/2022	betacoronavirus	EPI_ISL_10408563	2022-02-14	Asia	Malaysia	Kuala Lumpur	Asia	Malaysia	Kuala Lumpur	genome	29754	Human	51	Female	BA.1.1	GRA	Synapse Sdn. Bhd.	Universiti Putra Malaysia (UPM)	Choo Yee Yu, Sie Yeng Wong, Sook Yee Boo, Nancy Woan Charn Liew, Hui Jen Soe, Rachna Kairon, Syafinaz Amin-Nordin, Narcisse Joseph, Zunita Zakaria, Nurulfiza Mat Isa, Hui Yee Chee	https://www.gisaid.org/	2022-02-27
hCoV-19/Malaysia/UPM25629S/2022	betacoronavirus	EPI_ISL_10408564	2022-02-14	Asia	Malaysia	Kuala Lumpur	Asia	Malaysia	Kuala Lumpur	genome	29754	Human	62	Male	BA.1.1	GRA	Synapse Sdn. Bhd.	Universiti Putra Malaysia (UPM)	Choo Yee Yu, Sie Yeng Wong, Sook Yee Boo, Nancy Woan Charn Liew, Hui Jen Soe, Rachna Kairon, Syafinaz Amin-Nordin, Narcisse Joseph, Zunita Zakaria, Nurulfiza Mat Isa, Hui Yee Chee	https://www.gisaid.org/	2022-02-27
hCoV-19/Malaysia/UPM25529S/2022	betacoronavirus	EPI_ISL_10408565	2022-02-14	Asia	Malaysia	Selangor	Asia	Malaysia	Selangor	genome	29754	Human	79	Female	BA.1.1	GRA	Synapse Sdn. Bhd.	Universiti Putra Malaysia (UPM)	Choo Yee Yu, Sie Yeng Wong, Sook Yee Boo, Nancy Woan Charn Liew, Hui Jen Soe, Rachna Kairon, Syafinaz Amin-Nordin, Narcisse Joseph, Zunita Zakaria, Nurulfiza Mat Isa, Hui Yee Chee	https://www.gisaid.org/	2022-02-27
hCoV-19/Malaysia/UPM53719S/2022	betacoronavirus	EPI_ISL_11069890	2022-03-09	Asia	Malaysia	Selangor	Asia	Malaysia	Selangor	genome	29706	Human	22	Female	BA.2.24	GRA	Synapse Sdn. Bhd.	Universiti Putra Malaysia (UPM)	Choo Yee Yu, Sie Yeng Wong, Nancy Woan Charn Liew, Hui Jen Soe, Rachna Kairon, Syafinaz Amin-Nordin, Narcisse Joseph, Zunita Zakaria, Nurulfiza Mat Isa, Hui Yee Chee	https://www.gisaid.org/	2022-03-16
hCoV-19/Malaysia/UPM53724S/2022	betacoronavirus	EPI_ISL_11069891	2022-03-09	Asia	Malaysia	Selangor	Asia	Malaysia	Selangor	genome	29706	Human	27	Female	BA.2.3	GRA	Synapse Sdn. Bhd.	Universiti Putra Malaysia (UPM)	Choo Yee Yu, Sie Yeng Wong, Nancy Woan Charn Liew, Hui Jen Soe, Rachna Kairon, Syafinaz Amin-Nordin, Narcisse Joseph, Zunita Zakaria, Nurulfiza Mat Isa, Hui Yee Chee	https://www.gisaid.org/	2022-03-16
hCoV-19/Malaysia/UPM53725S/2022	betacoronavirus	EPI_ISL_11069892	2022-03-09	Asia	Malaysia	Selangor	Asia	Malaysia	Selangor	genome	29706	Human	3	Female	BA.2.3	GRA	Synapse Sdn. Bhd.	Universiti Putra Malaysia (UPM)	Choo Yee Yu, Sie Yeng Wong, Nancy Woan Charn Liew, Hui Jen Soe, Rachna Kairon, Syafinaz Amin-Nordin, Narcisse Joseph, Zunita Zakaria, Nurulfiza Mat Isa, Hui Yee Chee	https://www.gisaid.org/	2022-03-16
hCoV-19/Malaysia/UPM53726S/2022	betacoronavirus	EPI_ISL_11069893	2022-03-09	Asia	Malaysia	Selangor	Asia	Malaysia	Selangor	genome	29706	Human	44	Female	BA.2.3	GRA	Synapse Sdn. Bhd.	Universiti Putra Malaysia (UPM)	Choo Yee Yu, Sie Yeng Wong, Nancy Woan Charn Liew, Hui Jen Soe, Rachna Kairon, Syafinaz Amin-Nordin, Narcisse Joseph, Zunita Zakaria, Nurulfiza Mat Isa, Hui Yee Chee	https://www.gisaid.org/	2022-03-16
hCoV-19/Malaysia/UPM53730S/2022	betacoronavirus	EPI_ISL_11069894	2022-03-09	Asia	Malaysia	Kuala Lumpur	Asia	Malaysia	Kuala Lumpur	genome	29706	Human	17	Female	BA.2	GRA	Synapse Sdn. Bhd.	Universiti Putra Malaysia (UPM)	Choo Yee Yu, Sie Yeng Wong, Nancy Woan Charn Liew, Hui Jen Soe, Rachna Kairon, Syafinaz Amin-Nordin, Narcisse Joseph, Zunita Zakaria, Nurulfiza Mat Isa, Hui Yee Chee	https://www.gisaid.org/	2022-03-16
hCoV-19/Malaysia/UPM53732S/2022	betacoronavirus	EPI_ISL_11069895	2022-03-09	Asia	Malaysia	Kuala Lumpur	Asia	Malaysia	Kuala Lumpur	genome	29706	Human	29	Male	BA.2	GRA	Synapse Sdn. Bhd.	Universiti Putra Malaysia (UPM)	Choo Yee Yu, Sie Yeng Wong, Nancy Woan Charn Liew, Hui Jen Soe, Rachna Kairon, Syafinaz Amin-Nordin, Narcisse Joseph, Zunita Zakaria, Nurulfiza Mat Isa, Hui Yee Chee	https://www.gisaid.org/	2022-03-16
hCoV-19/Malaysia/UPM53733S/2022	betacoronavirus	EPI_ISL_11069896	2022-03-09	Asia	Malaysia	Kuala Lumpur	Asia	Malaysia	Kuala Lumpur	genome	29706	Human	31	Male	BA.2	GRA	Synapse Sdn. Bhd.	Universiti Putra Malaysia (UPM)	Choo Yee Yu, Sie Yeng Wong, Nancy Woan Charn Liew, Hui Jen Soe, Rachna Kairon, Syafinaz Amin-Nordin, Narcisse Joseph, Zunita Zakaria, Nurulfiza Mat Isa, Hui Yee Chee	https://www.gisaid.org/	2022-03-16
hCoV-19/Malaysia/UPM53736S/2022	betacoronavirus	EPI_ISL_11069897	2022-03-09	Asia	Malaysia	Kuala Lumpur	Asia	Malaysia	Kuala Lumpur	genome	29706	Human	56	Female	BA.2	GRA	Synapse Sdn. Bhd.	Universiti Putra Malaysia (UPM)	Choo Yee Yu, Sie Yeng Wong, Nancy Woan Charn Liew, Hui Jen Soe, Rachna Kairon, Syafinaz Amin-Nordin, Narcisse Joseph, Zunita Zakaria, Nurulfiza Mat Isa, Hui Yee Chee	https://www.gisaid.org/	2022-03-16
hCoV-19/Malaysia/UPM53742S/2022	betacoronavirus	EPI_ISL_11069898	2022-03-09	Asia	Malaysia	Kuala Lumpur	Asia	Malaysia	Kuala Lumpur	genome	29706	Human	33	Male	BA.2	GRA	Synapse Sdn. Bhd.	Universiti Putra Malaysia (UPM)	Choo Yee Yu, Sie Yeng Wong, Nancy Woan Charn Liew, Hui Jen Soe, Rachna Kairon, Syafinaz Amin-Nordin, Narcisse Joseph, Zunita Zakaria, Nurulfiza Mat Isa, Hui Yee Chee	https://www.gisaid.org/	2022-03-16
hCoV-19/Malaysia/UPM53745S/2022	betacoronavirus	EPI_ISL_11069899	2022-03-09	Asia	Malaysia	Kuala Lumpur	Asia	Malaysia	Kuala Lumpur	genome	29706	Human	30	Male	BA.2	GRA	Synapse Sdn. Bhd.	Universiti Putra Malaysia (UPM)	Choo Yee Yu, Sie Yeng Wong, Nancy Woan Charn Liew, Hui Jen Soe, Rachna Kairon, Syafinaz Amin-Nordin, Narcisse Joseph, Zunita Zakaria, Nurulfiza Mat Isa, Hui Yee Chee	https://www.gisaid.org/	2022-03-16
hCoV-19/Malaysia/UPM53798S/2022	betacoronavirus	EPI_ISL_11069900	2022-03-09	Asia	Malaysia	Selangor	Asia	Malaysia	Selangor	genome	29706	Human	45	Male	BA.2.10	GRA	Synapse Sdn. Bhd.	Universiti Putra Malaysia (UPM)	Choo Yee Yu, Sie Yeng Wong, Nancy Woan Charn Liew, Hui Jen Soe, Rachna Kairon, Syafinaz Amin-Nordin, Narcisse Joseph, Zunita Zakaria, Nurulfiza Mat Isa, Hui Yee Chee	https://www.gisaid.org/	2022-03-16
hCoV-19/Malaysia/UPM53810S/2022	betacoronavirus	EPI_ISL_11069901	2022-03-09	Asia	Malaysia	Kuala Lumpur	Asia	Malaysia	Kuala Lumpur	genome	29706	Human	24	Female	BA.2.3	GRA	Synapse Sdn. Bhd.	Universiti Putra Malaysia (UPM)	Choo Yee Yu, Sie Yeng Wong, Nancy Woan Charn Liew, Hui Jen Soe, Rachna Kairon, Syafinaz Amin-Nordin, Narcisse Joseph, Zunita Zakaria, Nurulfiza Mat Isa, Hui Yee Chee	https://www.gisaid.org/	2022-03-16
hCoV-19/Malaysia/UPM53821S/2022	betacoronavirus	EPI_ISL_11069902	2022-03-09	Asia	Malaysia	Selangor	Asia	Malaysia	Selangor	genome	29706	Human	67	Female	BA.2.3	GRA	Synapse Sdn. Bhd.	Universiti Putra Malaysia (UPM)	Choo Yee Yu, Sie Yeng Wong, Nancy Woan Charn Liew, Hui Jen Soe, Rachna Kairon, Syafinaz Amin-Nordin, Narcisse Joseph, Zunita Zakaria, Nurulfiza Mat Isa, Hui Yee Chee	https://www.gisaid.org/	2022-03-16
hCoV-19/Malaysia/UPM53822S/2022	betacoronavirus	EPI_ISL_11069903	2022-03-09	Asia	Malaysia	Selangor	Asia	Malaysia	Selangor	genome	29706	Human	59	Male	BA.2.64	GRA	Synapse Sdn. Bhd.	Universiti Putra Malaysia (UPM)	Choo Yee Yu, Sie Yeng Wong, Nancy Woan Charn Liew, Hui Jen Soe, Rachna Kairon, Syafinaz Amin-Nordin, Narcisse Joseph, Zunita Zakaria, Nurulfiza Mat Isa, Hui Yee Chee	https://www.gisaid.org/	2022-03-16
hCoV-19/Malaysia/UPM53823S/2022	betacoronavirus	EPI_ISL_11069904	2022-03-09	Asia	Malaysia	Kuala Lumpur	Asia	Malaysia	Kuala Lumpur	genome	29836	Human	37	Female	BA.1.1	GRA	Synapse Sdn. Bhd.	Universiti Putra Malaysia (UPM)	Choo Yee Yu, Sie Yeng Wong, Nancy Woan Charn Liew, Hui Jen Soe, Rachna Kairon, Syafinaz Amin-Nordin, Narcisse Joseph, Zunita Zakaria, Nurulfiza Mat Isa, Hui Yee Chee	https://www.gisaid.org/	2022-03-16
hCoV-19/Malaysia/UPM53826S/2022	betacoronavirus	EPI_ISL_11069905	2022-03-09	Asia	Malaysia	Kuala Lumpur	Asia	Malaysia	Kuala Lumpur	genome	29706	Human	22	Female	BA.2	GRA	Synapse Sdn. Bhd.	Universiti Putra Malaysia (UPM)	Choo Yee Yu, Sie Yeng Wong, Nancy Woan Charn Liew, Hui Jen Soe, Rachna Kairon, Syafinaz Amin-Nordin, Narcisse Joseph, Zunita Zakaria, Nurulfiza Mat Isa, Hui Yee Chee	https://www.gisaid.org/	2022-03-16
hCoV-19/Malaysia/UPM53813S/2022	betacoronavirus	EPI_ISL_11069906	2022-03-09	Asia	Malaysia	Kuala Lumpur	Asia	Malaysia	Kuala Lumpur	genome	29706	Human	33	Female	BA.2.3	GRA	Synapse Sdn. Bhd.	Universiti Putra Malaysia (UPM)	Choo Yee Yu, Sie Yeng Wong, Nancy Woan Charn Liew, Hui Jen Soe, Rachna Kairon, Syafinaz Amin-Nordin, Narcisse Joseph, Zunita Zakaria, Nurulfiza Mat Isa, Hui Yee Chee	https://www.gisaid.org/	2022-03-16
hCoV-19/Malaysia/UPM53828S/2022	betacoronavirus	EPI_ISL_11069907	2022-03-09	Asia	Malaysia	Selangor	Asia	Malaysia	Selangor	genome	29706	Human	31	Female	BA.2	GRA	Synapse Sdn. Bhd.	Universiti Putra Malaysia (UPM)	Choo Yee Yu, Sie Yeng Wong, Nancy Woan Charn Liew, Hui Jen Soe, Rachna Kairon, Syafinaz Amin-Nordin, Narcisse Joseph, Zunita Zakaria, Nurulfiza Mat Isa, Hui Yee Chee	https://www.gisaid.org/	2022-03-16
hCoV-19/Malaysia/UPM53830S/2022	betacoronavirus	EPI_ISL_11069908	2022-03-09	Asia	Malaysia	Selangor	Asia	Malaysia	Selangor	genome	29706	Human	32	Female	BA.2.3	GRA	Synapse Sdn. Bhd.	Universiti Putra Malaysia (UPM)	Choo Yee Yu, Sie Yeng Wong, Nancy Woan Charn Liew, Hui Jen Soe, Rachna Kairon, Syafinaz Amin-Nordin, Narcisse Joseph, Zunita Zakaria, Nurulfiza Mat Isa, Hui Yee Chee	https://www.gisaid.org/	2022-03-16
hCoV-19/Malaysia/UPM53833S/2022	betacoronavirus	EPI_ISL_11069909	2022-03-09	Asia	Malaysia	Kuala Lumpur	Asia	Malaysia	Kuala Lumpur	genome	29706	Human	42	Female	BA.2	GRA	Synapse Sdn. Bhd.	Universiti Putra Malaysia (UPM)	Choo Yee Yu, Sie Yeng Wong, Nancy Woan Charn Liew, Hui Jen Soe, Rachna Kairon, Syafinaz Amin-Nordin, Narcisse Joseph, Zunita Zakaria, Nurulfiza Mat Isa, Hui Yee Chee	https://www.gisaid.org/	2022-03-16
hCoV-19/Malaysia/UPM53874S/2022	betacoronavirus	EPI_ISL_11069910	2022-03-09	Asia	Malaysia	Kuala Lumpur	Asia	Malaysia	Kuala Lumpur	genome	29706	Human	58	Female	BA.2.3	GRA	Synapse Sdn. Bhd.	Universiti Putra Malaysia (UPM)	Choo Yee Yu, Sie Yeng Wong, Nancy Woan Charn Liew, Hui Jen Soe, Rachna Kairon, Syafinaz Amin-Nordin, Narcisse Joseph, Zunita Zakaria, Nurulfiza Mat Isa, Hui Yee Chee	https://www.gisaid.org/	2022-03-16
hCoV-19/Malaysia/UPM70375S/2022	betacoronavirus	EPI_ISL_11900871	2022-04-04	Asia	Malaysia	Selangor	Asia	Malaysia	Selangor	genome	29825	Human	62	Female	BA.2	GRA	Synapse Sdn. Bhd.	Universiti Putra Malaysia (UPM)	Choo Yee Yu, Sie Yeng Wong, Nancy Woan Charn Liew, Hui Jen Soe, Rachna Kairon, Syafinaz Amin-Nordin, Narcisse Joseph, Zunita Zakaria, Nurulfiza Mat Isa, Hui Yee Chee	https://www.gisaid.org/	2022-04-09
hCoV-19/Malaysia/UPM70418S/2022	betacoronavirus	EPI_ISL_11900872	2022-04-04	Asia	Malaysia	Kuala Lumpur	Asia	Malaysia	Kuala Lumpur	genome	29825	Human	46	Male	BA.2.57	GRA	Synapse Sdn. Bhd.	Universiti Putra Malaysia (UPM)	Choo Yee Yu, Sie Yeng Wong, Nancy Woan Charn Liew, Hui Jen Soe, Rachna Kairon, Syafinaz Amin-Nordin, Narcisse Joseph, Zunita Zakaria, Nurulfiza Mat Isa, Hui Yee Chee	https://www.gisaid.org/	2022-04-09
hCoV-19/Malaysia/UPM70426S/2022	betacoronavirus	EPI_ISL_11900873	2022-04-04	Asia	Malaysia	Kuala Lumpur	Asia	Malaysia	Kuala Lumpur	genome	29825	Human	49	Male	BA.2.3	GRA	Synapse Sdn. Bhd.	Universiti Putra Malaysia (UPM)	Choo Yee Yu, Sie Yeng Wong, Nancy Woan Charn Liew, Hui Jen Soe, Rachna Kairon, Syafinaz Amin-Nordin, Narcisse Joseph, Zunita Zakaria, Nurulfiza Mat Isa, Hui Yee Chee	https://www.gisaid.org/	2022-04-09
hCoV-19/Malaysia/UPM70429S/2022	betacoronavirus	EPI_ISL_11900874	2022-04-04	Asia	Malaysia	Kuala Lumpur	Asia	Malaysia	Kuala Lumpur	genome	29706	Human	32	Male	BA.2	GRA	Synapse Sdn. Bhd.	Universiti Putra Malaysia (UPM)	Choo Yee Yu, Sie Yeng Wong, Nancy Woan Charn Liew, Hui Jen Soe, Rachna Kairon, Syafinaz Amin-Nordin, Narcisse Joseph, Zunita Zakaria, Nurulfiza Mat Isa, Hui Yee Chee	https://www.gisaid.org/	2022-04-09
hCoV-19/Malaysia/UPM70432S/2022	betacoronavirus	EPI_ISL_11900875	2022-04-04	Asia	Malaysia	Selangor	Asia	Malaysia	Selangor	genome	29824	Human	37	Female	BA.2	GRA	Synapse Sdn. Bhd.	Universiti Putra Malaysia (UPM)	Choo Yee Yu, Sie Yeng Wong, Nancy Woan Charn Liew, Hui Jen Soe, Rachna Kairon, Syafinaz Amin-Nordin, Narcisse Joseph, Zunita Zakaria, Nurulfiza Mat Isa, Hui Yee Chee	https://www.gisaid.org/	2022-04-09
hCoV-19/Malaysia/UPM70435S/2022	betacoronavirus	EPI_ISL_11900876	2022-04-04	Asia	Malaysia	Selangor	Asia	Malaysia	Selangor	genome	29825	Human	34	Male	BA.2.3	GRA	Synapse Sdn. Bhd.	Universiti Putra Malaysia (UPM)	Choo Yee Yu, Sie Yeng Wong, Nancy Woan Charn Liew, Hui Jen Soe, Rachna Kairon, Syafinaz Amin-Nordin, Narcisse Joseph, Zunita Zakaria, Nurulfiza Mat Isa, Hui Yee Chee	https://www.gisaid.org/	2022-04-09
hCoV-19/Malaysia/UPM70438S/2022	betacoronavirus	EPI_ISL_11900877	2022-04-04	Asia	Malaysia	Kuala Lumpur	Asia	Malaysia	Kuala Lumpur	genome	29825	Human	43	Female	BA.2	GRA	Synapse Sdn. Bhd.	Universiti Putra Malaysia (UPM)	Choo Yee Yu, Sie Yeng Wong, Nancy Woan Charn Liew, Hui Jen Soe, Rachna Kairon, Syafinaz Amin-Nordin, Narcisse Joseph, Zunita Zakaria, Nurulfiza Mat Isa, Hui Yee Chee	https://www.gisaid.org/	2022-04-09
hCoV-19/Malaysia/UPM70441S/2022	betacoronavirus	EPI_ISL_11900878	2022-04-04	Asia	Malaysia	Kuala Lumpur	Asia	Malaysia	Kuala Lumpur	genome	29706	Human	60	Male	BA.2.10	GRA	Synapse Sdn. Bhd.	Universiti Putra Malaysia (UPM)	Choo Yee Yu, Sie Yeng Wong, Nancy Woan Charn Liew, Hui Jen Soe, Rachna Kairon, Syafinaz Amin-Nordin, Narcisse Joseph, Zunita Zakaria, Nurulfiza Mat Isa, Hui Yee Chee	https://www.gisaid.org/	2022-04-09
hCoV-19/Malaysia/UPM70471S/2022	betacoronavirus	EPI_ISL_11900879	2022-04-04	Asia	Malaysia	Kuala Lumpur	Asia	Malaysia	Kuala Lumpur	genome	29825	Human	29	Male	BA.2	GRA	Synapse Sdn. Bhd.	Universiti Putra Malaysia (UPM)	Choo Yee Yu, Sie Yeng Wong, Nancy Woan Charn Liew, Hui Jen Soe, Rachna Kairon, Syafinaz Amin-Nordin, Narcisse Joseph, Zunita Zakaria, Nurulfiza Mat Isa, Hui Yee Chee	https://www.gisaid.org/	2022-04-09
hCoV-19/Malaysia/UPM70474S/2022	betacoronavirus	EPI_ISL_11900880	2022-04-04	Asia	Malaysia	Kuala Lumpur	Asia	Malaysia	Kuala Lumpur	genome	29825	Human	34	Male	BA.2	GRA	Synapse Sdn. Bhd.	Universiti Putra Malaysia (UPM)	Choo Yee Yu, Sie Yeng Wong, Nancy Woan Charn Liew, Hui Jen Soe, Rachna Kairon, Syafinaz Amin-Nordin, Narcisse Joseph, Zunita Zakaria, Nurulfiza Mat Isa, Hui Yee Chee	https://www.gisaid.org/	2022-04-09
hCoV-19/Malaysia/UPM70479S/2022	betacoronavirus	EPI_ISL_11900881	2022-04-04	Asia	Malaysia	Kuala Lumpur	Asia	Malaysia	Kuala Lumpur	genome	29834	Human	40	Female	BA.2.3	GRA	Synapse Sdn. Bhd.	Universiti Putra Malaysia (UPM)	Choo Yee Yu, Sie Yeng Wong, Nancy Woan Charn Liew, Hui Jen Soe, Rachna Kairon, Syafinaz Amin-Nordin, Narcisse Joseph, Zunita Zakaria, Nurulfiza Mat Isa, Hui Yee Chee	https://www.gisaid.org/	2022-04-09
hCoV-19/Malaysia/UPM70483S/2022	betacoronavirus	EPI_ISL_11900882	2022-04-04	Asia	Malaysia	Selangor	Asia	Malaysia	Selangor	genome	29825	Human	52	Female	BA.2	GRA	Synapse Sdn. Bhd.	Universiti Putra Malaysia (UPM)	Choo Yee Yu, Sie Yeng Wong, Nancy Woan Charn Liew, Hui Jen Soe, Rachna Kairon, Syafinaz Amin-Nordin, Narcisse Joseph, Zunita Zakaria, Nurulfiza Mat Isa, Hui Yee Chee	https://www.gisaid.org/	2022-04-09
hCoV-19/Malaysia/UPM70486S/2022	betacoronavirus	EPI_ISL_11900883	2022-04-04	Asia	Malaysia	Selangor	Asia	Malaysia	Selangor	genome	29825	Human	47	Male	BA.2	GRA	Synapse Sdn. Bhd.	Universiti Putra Malaysia (UPM)	Choo Yee Yu, Sie Yeng Wong, Nancy Woan Charn Liew, Hui Jen Soe, Rachna Kairon, Syafinaz Amin-Nordin, Narcisse Joseph, Zunita Zakaria, Nurulfiza Mat Isa, Hui Yee Chee	https://www.gisaid.org/	2022-04-09
hCoV-19/Malaysia/UPM70490S/2022	betacoronavirus	EPI_ISL_11900884	2022-04-04	Asia	Malaysia	Kuala Lumpur	Asia	Malaysia	Kuala Lumpur	genome	29706	Human	36	Female	BA.2	GRA	Synapse Sdn. Bhd.	Universiti Putra Malaysia (UPM)	Choo Yee Yu, Sie Yeng Wong, Nancy Woan Charn Liew, Hui Jen Soe, Rachna Kairon, Syafinaz Amin-Nordin, Narcisse Joseph, Zunita Zakaria, Nurulfiza Mat Isa, Hui Yee Chee	https://www.gisaid.org/	2022-04-09
hCoV-19/Malaysia/UPM70491S/2022	betacoronavirus	EPI_ISL_11900885	2022-04-04	Asia	Malaysia	Kuala Lumpur	Asia	Malaysia	Kuala Lumpur	genome	29689	Human	48	Male	BA.2	GRA	Synapse Sdn. Bhd.	Universiti Putra Malaysia (UPM)	Choo Yee Yu, Sie Yeng Wong, Nancy Woan Charn Liew, Hui Jen Soe, Rachna Kairon, Syafinaz Amin-Nordin, Narcisse Joseph, Zunita Zakaria, Nurulfiza Mat Isa, Hui Yee Chee	https://www.gisaid.org/	2022-04-09
hCoV-19/Malaysia/UPM70503S/2022	betacoronavirus	EPI_ISL_11900886	2022-04-04	Asia	Malaysia	Kuala Lumpur	Asia	Malaysia	Kuala Lumpur	genome	29565	Human	20	Female	BA.2.3	GR	Synapse Sdn. Bhd.	Universiti Putra Malaysia (UPM)	Choo Yee Yu, Sie Yeng Wong, Nancy Woan Charn Liew, Hui Jen Soe, Rachna Kairon, Syafinaz Amin-Nordin, Narcisse Joseph, Zunita Zakaria, Nurulfiza Mat Isa, Hui Yee Chee	https://www.gisaid.org/	2022-04-09
hCoV-19/Malaysia/UPM70508S/2022	betacoronavirus	EPI_ISL_11900887	2022-04-04	Asia	Malaysia	Kuala Lumpur	Asia	Malaysia	Kuala Lumpur	genome	29687	Human	74	Female	BA.2	GRA	Synapse Sdn. Bhd.	Universiti Putra Malaysia (UPM)	Choo Yee Yu, Sie Yeng Wong, Nancy Woan Charn Liew, Hui Jen Soe, Rachna Kairon, Syafinaz Amin-Nordin, Narcisse Joseph, Zunita Zakaria, Nurulfiza Mat Isa, Hui Yee Chee	https://www.gisaid.org/	2022-04-09
hCoV-19/Malaysia/UPM70523S/2022	betacoronavirus	EPI_ISL_11900888	2022-04-04	Asia	Malaysia	Selangor	Asia	Malaysia	Selangor	genome	29825	Human	16	Female	BA.2	GRA	Synapse Sdn. Bhd.	Universiti Putra Malaysia (UPM)	Choo Yee Yu, Sie Yeng Wong, Nancy Woan Charn Liew, Hui Jen Soe, Rachna Kairon, Syafinaz Amin-Nordin, Narcisse Joseph, Zunita Zakaria, Nurulfiza Mat Isa, Hui Yee Chee	https://www.gisaid.org/	2022-04-09
hCoV-19/Malaysia/UPM70534S/2022	betacoronavirus	EPI_ISL_11900889	2022-04-04	Asia	Malaysia	Kuala Lumpur	Asia	Malaysia	Kuala Lumpur	genome	29706	Human	41	Male	BA.2.3	GRA	Synapse Sdn. Bhd.	Universiti Putra Malaysia (UPM)	Choo Yee Yu, Sie Yeng Wong, Nancy Woan Charn Liew, Hui Jen Soe, Rachna Kairon, Syafinaz Amin-Nordin, Narcisse Joseph, Zunita Zakaria, Nurulfiza Mat Isa, Hui Yee Chee	https://www.gisaid.org/	2022-04-09
hCoV-19/Malaysia/UPM18515D/2021	betacoronavirus	EPI_ISL_13025942	2021-05-28	Asia	Malaysia	Selangor	Asia	Malaysia	Selangor	genome	29836	Human	40	unknown	B.1.351	GH	DNA Laboratories Sdn Bhd	Universiti Putra Malaysia (UPM)	Choo Yee Yu, Sie Yeng Wong, Nancy Woan Charn Liew, Syafinaz Amin-Nordin, Narcisse Joseph, Zunita Zakaria, Nurulfiza Mat Isa, Hui Yee Chee	https://www.gisaid.org/	2022-05-31
hCoV-19/Malaysia/UPM15479D/2021	betacoronavirus	EPI_ISL_13025943	2021-05-25	Asia	Malaysia	Selangor	Asia	Malaysia	Selangor	genome	29836	Human	23	Male	B.1.617.2	GK	DNA Laboratories Sdn Bhd	Universiti Putra Malaysia (UPM)	Choo Yee Yu, Sie Yeng Wong, Nancy Woan Charn Liew, Syafinaz Amin-Nordin, Narcisse Joseph, Zunita Zakaria, Nurulfiza Mat Isa, Hui Yee Chee	https://www.gisaid.org/	2022-05-31
hCoV-19/Malaysia/UPM15731D/2021	betacoronavirus	EPI_ISL_13025944	2021-05-25	Asia	Malaysia	Selangor	Asia	Malaysia	Selangor	genome	29836	Human	36	Male	B.1.466.2	GH	DNA Laboratories Sdn Bhd	Universiti Putra Malaysia (UPM)	Choo Yee Yu, Sie Yeng Wong, Nancy Woan Charn Liew, Syafinaz Amin-Nordin, Narcisse Joseph, Zunita Zakaria, Nurulfiza Mat Isa, Hui Yee Chee	https://www.gisaid.org/	2022-05-31
hCoV-19/Malaysia/UPM16114D/2021	betacoronavirus	EPI_ISL_13025945	2021-05-25	Asia	Malaysia	Selangor	Asia	Malaysia	Selangor	genome	29836	Human	44	Male	B.1.351	GH	DNA Laboratories Sdn Bhd	Universiti Putra Malaysia (UPM)	Choo Yee Yu, Sie Yeng Wong, Nancy Woan Charn Liew, Syafinaz Amin-Nordin, Narcisse Joseph, Zunita Zakaria, Nurulfiza Mat Isa, Hui Yee Chee	https://www.gisaid.org/	2022-05-31
hCoV-19/Malaysia/UPM16787D/2021	betacoronavirus	EPI_ISL_13025946	2021-05-26	Asia	Malaysia	Selangor	Asia	Malaysia	Selangor	genome	29836	Human	16	Female	B.1.351	GH	DNA Laboratories Sdn Bhd	Universiti Putra Malaysia (UPM)	Choo Yee Yu, Sie Yeng Wong, Nancy Woan Charn Liew, Syafinaz Amin-Nordin, Narcisse Joseph, Zunita Zakaria, Nurulfiza Mat Isa, Hui Yee Chee	https://www.gisaid.org/	2022-05-31
hCoV-19/Malaysia/UPM17388D/2021	betacoronavirus	EPI_ISL_13025947	2021-05-27	Asia	Malaysia	Selangor	Asia	Malaysia	Selangor	genome	29836	Human	unknown	Male	B.1.351	GH	DNA Laboratories Sdn Bhd	Universiti Putra Malaysia (UPM)	Choo Yee Yu, Sie Yeng Wong, Nancy Woan Charn Liew, Syafinaz Amin-Nordin, Narcisse Joseph, Zunita Zakaria, Nurulfiza Mat Isa, Hui Yee Chee	https://www.gisaid.org/	2022-05-31
hCoV-19/Malaysia/UPM18632D/2021	betacoronavirus	EPI_ISL_13025948	2021-05-28	Asia	Malaysia	Kuala Lumpur	Asia	Malaysia	Kuala Lumpur	genome	29836	Human	66	Male	B.1.351	GH	DNA Laboratories Sdn Bhd	Universiti Putra Malaysia (UPM)	Choo Yee Yu, Sie Yeng Wong, Nancy Woan Charn Liew, Syafinaz Amin-Nordin, Narcisse Joseph, Zunita Zakaria, Nurulfiza Mat Isa, Hui Yee Chee	https://www.gisaid.org/	2022-05-31
hCoV-19/Malaysia/UPM13897D/2021	betacoronavirus	EPI_ISL_13025949	2021-05-22	Asia	Malaysia	Selangor	Asia	Malaysia	Selangor	genome	29836	Human	29	Male	B.1.351	GH	DNA Laboratories Sdn Bhd	Universiti Putra Malaysia (UPM)	Choo Yee Yu, Sie Yeng Wong, Nancy Woan Charn Liew, Syafinaz Amin-Nordin, Narcisse Joseph, Zunita Zakaria, Nurulfiza Mat Isa, Hui Yee Chee	https://www.gisaid.org/	2022-05-31
hCoV-19/Malaysia/UPM14200D/2021	betacoronavirus	EPI_ISL_13025950	2021-05-23	Asia	Malaysia	Selangor	Asia	Malaysia	Selangor	genome	29836	Human	53	Male	AY.59	GK	DNA Laboratories Sdn Bhd	Universiti Putra Malaysia (UPM)	Choo Yee Yu, Sie Yeng Wong, Nancy Woan Charn Liew, Syafinaz Amin-Nordin, Narcisse Joseph, Zunita Zakaria, Nurulfiza Mat Isa, Hui Yee Chee	https://www.gisaid.org/	2022-05-31
hCoV-19/Malaysia/UPM16155D/2021	betacoronavirus	EPI_ISL_13025951	2021-05-25	Asia	Malaysia	Selangor	Asia	Malaysia	Selangor	genome	29836	Human	43	Female	B.1.351	GH	DNA Laboratories Sdn Bhd	Universiti Putra Malaysia (UPM)	Choo Yee Yu, Sie Yeng Wong, Nancy Woan Charn Liew, Syafinaz Amin-Nordin, Narcisse Joseph, Zunita Zakaria, Nurulfiza Mat Isa, Hui Yee Chee	https://www.gisaid.org/	2022-05-31
hCoV-19/Malaysia/UPM19386D/2021	betacoronavirus	EPI_ISL_13025952	2021-05-29	Asia	Malaysia	Selangor	Asia	Malaysia	Selangor	genome	29836	Human	37	Male	AY.59	GK	DNA Laboratories Sdn Bhd	Universiti Putra Malaysia (UPM)	Choo Yee Yu, Sie Yeng Wong, Nancy Woan Charn Liew, Syafinaz Amin-Nordin, Narcisse Joseph, Zunita Zakaria, Nurulfiza Mat Isa, Hui Yee Chee	https://www.gisaid.org/	2022-05-31
hCoV-19/Malaysia/UPM14271D/2021	betacoronavirus	EPI_ISL_13025953	2021-05-23	Asia	Malaysia	Selangor	Asia	Malaysia	Selangor	genome	29836	Human	31	Male	B.1.351	GH	DNA Laboratories Sdn Bhd	Universiti Putra Malaysia (UPM)	Choo Yee Yu, Sie Yeng Wong, Nancy Woan Charn Liew, Syafinaz Amin-Nordin, Narcisse Joseph, Zunita Zakaria, Nurulfiza Mat Isa, Hui Yee Chee	https://www.gisaid.org/	2022-05-31
hCoV-19/Malaysia/UPM14761D/2021	betacoronavirus	EPI_ISL_13025954	2021-05-24	Asia	Malaysia	Negeri Sembilan	Asia	Malaysia	Negeri Sembilan	genome	29836	Human	55	Female	B.1.617.2	GK	DNA Laboratories Sdn Bhd	Universiti Putra Malaysia (UPM)	Choo Yee Yu, Sie Yeng Wong, Nancy Woan Charn Liew, Syafinaz Amin-Nordin, Narcisse Joseph, Zunita Zakaria, Nurulfiza Mat Isa, Hui Yee Chee	https://www.gisaid.org/	2022-05-31
hCoV-19/Malaysia/UPM16834D/2021	betacoronavirus	EPI_ISL_13025955	2021-05-27	Asia	Malaysia	Negeri Sembilan	Asia	Malaysia	Negeri Sembilan	genome	29836	Human	53	Female	AY.79	GK	DNA Laboratories Sdn Bhd	Universiti Putra Malaysia (UPM)	Choo Yee Yu, Sie Yeng Wong, Nancy Woan Charn Liew, Syafinaz Amin-Nordin, Narcisse Joseph, Zunita Zakaria, Nurulfiza Mat Isa, Hui Yee Chee	https://www.gisaid.org/	2022-05-31
hCoV-19/Malaysia/UPM17098D/2021	betacoronavirus	EPI_ISL_13025956	2021-05-27	Asia	Malaysia	Negeri Sembilan	Asia	Malaysia	Negeri Sembilan	genome	29836	Human	2	Female	AY.79	GK	DNA Laboratories Sdn Bhd	Universiti Putra Malaysia (UPM)	Choo Yee Yu, Sie Yeng Wong, Nancy Woan Charn Liew, Syafinaz Amin-Nordin, Narcisse Joseph, Zunita Zakaria, Nurulfiza Mat Isa, Hui Yee Chee	https://www.gisaid.org/	2022-05-31
hCoV-19/Malaysia/UPM18282D/2021	betacoronavirus	EPI_ISL_13025957	2021-05-28	Asia	Malaysia	Negeri Sembilan	Asia	Malaysia	Negeri Sembilan	genome	29836	Human	0	Male	AY.79	GK	DNA Laboratories Sdn Bhd	Universiti Putra Malaysia (UPM)	Choo Yee Yu, Sie Yeng Wong, Nancy Woan Charn Liew, Syafinaz Amin-Nordin, Narcisse Joseph, Zunita Zakaria, Nurulfiza Mat Isa, Hui Yee Chee	https://www.gisaid.org/	2022-05-31
hCoV-19/Malaysia/UPM14324D/2021	betacoronavirus	EPI_ISL_13025958	2021-05-23	Asia	Malaysia	Selangor	Asia	Malaysia	Selangor	genome	29836	Human	39	Female	B.1.351	GH	DNA Laboratories Sdn Bhd	Universiti Putra Malaysia (UPM)	Choo Yee Yu, Sie Yeng Wong, Nancy Woan Charn Liew, Syafinaz Amin-Nordin, Narcisse Joseph, Zunita Zakaria, Nurulfiza Mat Isa, Hui Yee Chee	https://www.gisaid.org/	2022-05-31
hCoV-19/Malaysia/UPM15801D/2021	betacoronavirus	EPI_ISL_13025959	2021-05-25	Asia	Malaysia	Negeri Sembilan	Asia	Malaysia	Negeri Sembilan	genome	29836	Human	38	Male	AY.17	GK	DNA Laboratories Sdn Bhd	Universiti Putra Malaysia (UPM)	Choo Yee Yu, Sie Yeng Wong, Nancy Woan Charn Liew, Syafinaz Amin-Nordin, Narcisse Joseph, Zunita Zakaria, Nurulfiza Mat Isa, Hui Yee Chee	https://www.gisaid.org/	2022-05-31
hCoV-19/Malaysia/UPM17978D/2021	betacoronavirus	EPI_ISL_13025960	2021-05-27	Asia	Malaysia	Selangor	Asia	Malaysia	Selangor	genome	29836	Human	25	Male	B.1.351	GH	DNA Laboratories Sdn Bhd	Universiti Putra Malaysia (UPM)	Choo Yee Yu, Sie Yeng Wong, Nancy Woan Charn Liew, Syafinaz Amin-Nordin, Narcisse Joseph, Zunita Zakaria, Nurulfiza Mat Isa, Hui Yee Chee	https://www.gisaid.org/	2022-05-31
hCoV-19/Malaysia/UPM18864D/2021	betacoronavirus	EPI_ISL_13025961	2021-05-28	Asia	Malaysia	Selangor	Asia	Malaysia	Selangor	genome	29836	Human	3	Female	B.1.466.2	GH	DNA Laboratories Sdn Bhd	Universiti Putra Malaysia (UPM)	Choo Yee Yu, Sie Yeng Wong, Nancy Woan Charn Liew, Syafinaz Amin-Nordin, Narcisse Joseph, Zunita Zakaria, Nurulfiza Mat Isa, Hui Yee Chee	https://www.gisaid.org/	2022-05-31
hCoV-19/Malaysia/UPM15619D/2021	betacoronavirus	EPI_ISL_13025962	2021-05-25	Asia	Malaysia	Kuala Lumpur	Asia	Malaysia	Kuala Lumpur	genome	29836	Human	46	Female	B.1.351	GH	DNA Laboratories Sdn Bhd	Universiti Putra Malaysia (UPM)	Choo Yee Yu, Sie Yeng Wong, Nancy Woan Charn Liew, Syafinaz Amin-Nordin, Narcisse Joseph, Zunita Zakaria, Nurulfiza Mat Isa, Hui Yee Chee	https://www.gisaid.org/	2022-05-31
hCoV-19/Malaysia/UPM15936D/2021	betacoronavirus	EPI_ISL_13025963	2021-05-25	Asia	Malaysia	Selangor	Asia	Malaysia	Selangor	genome	29836	Human	unknown	unknown	B.1.351	GH	DNA Laboratories Sdn Bhd	Universiti Putra Malaysia (UPM)	Choo Yee Yu, Sie Yeng Wong, Nancy Woan Charn Liew, Syafinaz Amin-Nordin, Narcisse Joseph, Zunita Zakaria, Nurulfiza Mat Isa, Hui Yee Chee	https://www.gisaid.org/	2022-05-31
hCoV-19/Malaysia/UPM18355D/2021	betacoronavirus	EPI_ISL_13025964	2021-05-28	Asia	Malaysia	Selangor	Asia	Malaysia	Selangor	genome	29836	Human	19	Male	B.1.351	GH	DNA Laboratories Sdn Bhd	Universiti Putra Malaysia (UPM)	Choo Yee Yu, Sie Yeng Wong, Nancy Woan Charn Liew, Syafinaz Amin-Nordin, Narcisse Joseph, Zunita Zakaria, Nurulfiza Mat Isa, Hui Yee Chee	https://www.gisaid.org/	2022-05-31
hCoV-19/Malaysia/UPM15627D/2021	betacoronavirus	EPI_ISL_13025965	2021-05-25	Asia	Malaysia	Kuala Lumpur	Asia	Malaysia	Kuala Lumpur	genome	29836	Human	30	Female	B.1.351	GH	DNA Laboratories Sdn Bhd	Universiti Putra Malaysia (UPM)	Choo Yee Yu, Sie Yeng Wong, Nancy Woan Charn Liew, Syafinaz Amin-Nordin, Narcisse Joseph, Zunita Zakaria, Nurulfiza Mat Isa, Hui Yee Chee	https://www.gisaid.org/	2022-05-31
hCoV-19/Malaysia/UPM16685D/2021	betacoronavirus	EPI_ISL_13025966	2021-05-26	Asia	Malaysia	Selangor	Asia	Malaysia	Selangor	genome	29836	Human	5	Female	AY.59	GK	DNA Laboratories Sdn Bhd	Universiti Putra Malaysia (UPM)	Choo Yee Yu, Sie Yeng Wong, Nancy Woan Charn Liew, Syafinaz Amin-Nordin, Narcisse Joseph, Zunita Zakaria, Nurulfiza Mat Isa, Hui Yee Chee	https://www.gisaid.org/	2022-05-31
hCoV-19/Malaysia/UPM16884D/2021	betacoronavirus	EPI_ISL_13025967	2021-05-27	Asia	Malaysia	Selangor	Asia	Malaysia	Selangor	genome	29836	Human	59	Female	AY.17	GK	DNA Laboratories Sdn Bhd	Universiti Putra Malaysia (UPM)	Choo Yee Yu, Sie Yeng Wong, Nancy Woan Charn Liew, Syafinaz Amin-Nordin, Narcisse Joseph, Zunita Zakaria, Nurulfiza Mat Isa, Hui Yee Chee	https://www.gisaid.org/	2022-05-31
hCoV-19/Malaysia/UPM17149D/2021	betacoronavirus	EPI_ISL_13025968	2021-05-26	Asia	Malaysia	Selangor	Asia	Malaysia	Selangor	genome	29836	Human	20	Female	B.1.466.2	GH	DNA Laboratories Sdn Bhd	Universiti Putra Malaysia (UPM)	Choo Yee Yu, Sie Yeng Wong, Nancy Woan Charn Liew, Syafinaz Amin-Nordin, Narcisse Joseph, Zunita Zakaria, Nurulfiza Mat Isa, Hui Yee Chee	https://www.gisaid.org/	2022-05-31
hCoV-19/Malaysia/UPM14495D/2021	betacoronavirus	EPI_ISL_13025969	2021-05-24	Asia	Malaysia	Kuala Lumpur	Asia	Malaysia	Kuala Lumpur	genome	29836	Human	45	Female	B.1.351	GH	DNA Laboratories Sdn Bhd	Universiti Putra Malaysia (UPM)	Choo Yee Yu, Sie Yeng Wong, Nancy Woan Charn Liew, Syafinaz Amin-Nordin, Narcisse Joseph, Zunita Zakaria, Nurulfiza Mat Isa, Hui Yee Chee	https://www.gisaid.org/	2022-05-31
hCoV-19/Malaysia/UPM15677D/2021	betacoronavirus	EPI_ISL_13025970	2021-05-24	Asia	Malaysia	Selangor	Asia	Malaysia	Selangor	genome	29836	Human	20	Male	AY.59	GK	DNA Laboratories Sdn Bhd	Universiti Putra Malaysia (UPM)	Choo Yee Yu, Sie Yeng Wong, Nancy Woan Charn Liew, Syafinaz Amin-Nordin, Narcisse Joseph, Zunita Zakaria, Nurulfiza Mat Isa, Hui Yee Chee	https://www.gisaid.org/	2022-05-31
hCoV-19/Malaysia/UPM16713D/2021	betacoronavirus	EPI_ISL_13025971	2021-05-26	Asia	Malaysia	Selangor	Asia	Malaysia	Selangor	genome	29836	Human	40	Male	AY.76	GK	DNA Laboratories Sdn Bhd	Universiti Putra Malaysia (UPM)	Choo Yee Yu, Sie Yeng Wong, Nancy Woan Charn Liew, Syafinaz Amin-Nordin, Narcisse Joseph, Zunita Zakaria, Nurulfiza Mat Isa, Hui Yee Chee	https://www.gisaid.org/	2022-05-31
hCoV-19/Malaysia/UPM16896D/2021	betacoronavirus	EPI_ISL_13025972	2021-05-27	Asia	Malaysia	Selangor	Asia	Malaysia	Selangor	genome	29836	Human	63	Female	B.1	G	DNA Laboratories Sdn Bhd	Universiti Putra Malaysia (UPM)	Choo Yee Yu, Sie Yeng Wong, Nancy Woan Charn Liew, Syafinaz Amin-Nordin, Narcisse Joseph, Zunita Zakaria, Nurulfiza Mat Isa, Hui Yee Chee	https://www.gisaid.org/	2022-05-31
hCoV-19/Malaysia/UPM17183D/2021	betacoronavirus	EPI_ISL_13025973	2021-05-26	Asia	Malaysia	Kuala Lumpur	Asia	Malaysia	Kuala Lumpur	genome	29836	Human	4	Male	B.1.351	GH	DNA Laboratories Sdn Bhd	Universiti Putra Malaysia (UPM)	Choo Yee Yu, Sie Yeng Wong, Nancy Woan Charn Liew, Syafinaz Amin-Nordin, Narcisse Joseph, Zunita Zakaria, Nurulfiza Mat Isa, Hui Yee Chee	https://www.gisaid.org/	2022-05-31
hCoV-19/Malaysia/UPM18079D/2021	betacoronavirus	EPI_ISL_13025974	2021-05-28	Asia	Malaysia	Negeri Sembilan	Asia	Malaysia	Negeri Sembilan	genome	29836	Human	33	Female	AY.79	GK	DNA Laboratories Sdn Bhd	Universiti Putra Malaysia (UPM)	Choo Yee Yu, Sie Yeng Wong, Nancy Woan Charn Liew, Syafinaz Amin-Nordin, Narcisse Joseph, Zunita Zakaria, Nurulfiza Mat Isa, Hui Yee Chee	https://www.gisaid.org/	2022-05-31
hCoV-19/Malaysia/UPM18506D/2021	betacoronavirus	EPI_ISL_13025975	2021-05-28	Asia	Malaysia	Kuala Lumpur	Asia	Malaysia	Kuala Lumpur	genome	29836	Human	51	Female	B.1.351	GH	DNA Laboratories Sdn Bhd	Universiti Putra Malaysia (UPM)	Choo Yee Yu, Sie Yeng Wong, Nancy Woan Charn Liew, Syafinaz Amin-Nordin, Narcisse Joseph, Zunita Zakaria, Nurulfiza Mat Isa, Hui Yee Chee	https://www.gisaid.org/	2022-05-31
hCoV-19/Malaysia/UPM19350D/2021	betacoronavirus	EPI_ISL_13025976	2021-05-29	Asia	Malaysia	Selangor	Asia	Malaysia	Selangor	genome	29836	Human	40	Male	B.1.351	GH	DNA Laboratories Sdn Bhd	Universiti Putra Malaysia (UPM)	Choo Yee Yu, Sie Yeng Wong, Nancy Woan Charn Liew, Syafinaz Amin-Nordin, Narcisse Joseph, Zunita Zakaria, Nurulfiza Mat Isa, Hui Yee Chee	https://www.gisaid.org/	2022-05-31
hCoV-19/Malaysia/UPM14524D/2021	betacoronavirus	EPI_ISL_13025977	2021-05-24	Asia	Malaysia	Kuala Lumpur	Asia	Malaysia	Kuala Lumpur	genome	29836	Human	43	Male	B.1.351	GH	DNA Laboratories Sdn Bhd	Universiti Putra Malaysia (UPM)	Choo Yee Yu, Sie Yeng Wong, Nancy Woan Charn Liew, Syafinaz Amin-Nordin, Narcisse Joseph, Zunita Zakaria, Nurulfiza Mat Isa, Hui Yee Chee	https://www.gisaid.org/	2022-05-31
hCoV-19/Malaysia/UPM16063D/2021	betacoronavirus	EPI_ISL_13025978	2021-05-25	Asia	Malaysia	Kuala Lumpur	Asia	Malaysia	Kuala Lumpur	genome	29836	Human	4	Female	B.1.351	GH	DNA Laboratories Sdn Bhd	Universiti Putra Malaysia (UPM)	Choo Yee Yu, Sie Yeng Wong, Nancy Woan Charn Liew, Syafinaz Amin-Nordin, Narcisse Joseph, Zunita Zakaria, Nurulfiza Mat Isa, Hui Yee Chee	https://www.gisaid.org/	2022-05-31
hCoV-19/Malaysia/UPM16726D/2021	betacoronavirus	EPI_ISL_13025979	2021-05-25	Asia	Malaysia	Selangor	Asia	Malaysia	Selangor	genome	29836	Human	44	Male	B.1.466.2	GH	DNA Laboratories Sdn Bhd	Universiti Putra Malaysia (UPM)	Choo Yee Yu, Sie Yeng Wong, Nancy Woan Charn Liew, Syafinaz Amin-Nordin, Narcisse Joseph, Zunita Zakaria, Nurulfiza Mat Isa, Hui Yee Chee	https://www.gisaid.org/	2022-05-31
hCoV-19/Malaysia/UPM13873D/2021	betacoronavirus	EPI_ISL_13025980	2021-05-23	Asia	Malaysia	Selangor	Asia	Malaysia	Selangor	genome	29836	Human	26	Male	B.1.466.2	GH	DNA Laboratories Sdn Bhd	Universiti Putra Malaysia (UPM)	Choo Yee Yu, Sie Yeng Wong, Nancy Woan Charn Liew, Syafinaz Amin-Nordin, Narcisse Joseph, Zunita Zakaria, Nurulfiza Mat Isa, Hui Yee Chee	https://www.gisaid.org/	2022-05-31
hCoV-19/Malaysia/UPM14795D/2021	betacoronavirus	EPI_ISL_13025981	2021-05-24	Asia	Malaysia	Kuala Lumpur	Asia	Malaysia	Kuala Lumpur	genome	29836	Human	46	Female	B.1.351	GH	DNA Laboratories Sdn Bhd	Universiti Putra Malaysia (UPM)	Choo Yee Yu, Sie Yeng Wong, Nancy Woan Charn Liew, Syafinaz Amin-Nordin, Narcisse Joseph, Zunita Zakaria, Nurulfiza Mat Isa, Hui Yee Chee	https://www.gisaid.org/	2022-05-31
hCoV-19/Malaysia/UPM16934D/2021	betacoronavirus	EPI_ISL_13025982	2021-05-27	Asia	Malaysia	Negeri Sembilan	Asia	Malaysia	Negeri Sembilan	genome	29836	Human	23	Female	AY.79	GK	DNA Laboratories Sdn Bhd	Universiti Putra Malaysia (UPM)	Choo Yee Yu, Sie Yeng Wong, Nancy Woan Charn Liew, Syafinaz Amin-Nordin, Narcisse Joseph, Zunita Zakaria, Nurulfiza Mat Isa, Hui Yee Chee	https://www.gisaid.org/	2022-05-31
hCoV-19/Malaysia/UPM15782D/2021	betacoronavirus	EPI_ISL_13025983	2021-05-25	Asia	Malaysia	Kuala Lumpur	Asia	Malaysia	Kuala Lumpur	genome	29836	Human	19	Female	B.1.351	GH	DNA Laboratories Sdn Bhd	Universiti Putra Malaysia (UPM)	Choo Yee Yu, Sie Yeng Wong, Nancy Woan Charn Liew, Syafinaz Amin-Nordin, Narcisse Joseph, Zunita Zakaria, Nurulfiza Mat Isa, Hui Yee Chee	https://www.gisaid.org/	2022-05-31
hCoV-19/Malaysia/UPM17499D/2021	betacoronavirus	EPI_ISL_13025984	2021-05-26	Asia	Malaysia	Johor	Asia	Malaysia	Johor	genome	29836	Human	54	Male	B.1.351	GH	DNA Laboratories Sdn Bhd	Universiti Putra Malaysia (UPM)	Choo Yee Yu, Sie Yeng Wong, Nancy Woan Charn Liew, Syafinaz Amin-Nordin, Narcisse Joseph, Zunita Zakaria, Nurulfiza Mat Isa, Hui Yee Chee	https://www.gisaid.org/	2022-05-31
hCoV-19/Malaysia/UPM18641D/2021	betacoronavirus	EPI_ISL_13025985	2021-05-27	Asia	Malaysia	Selangor	Asia	Malaysia	Selangor	genome	29836	Human	26	Male	B.1.351	GH	DNA Laboratories Sdn Bhd	Universiti Putra Malaysia (UPM)	Choo Yee Yu, Sie Yeng Wong, Nancy Woan Charn Liew, Syafinaz Amin-Nordin, Narcisse Joseph, Zunita Zakaria, Nurulfiza Mat Isa, Hui Yee Chee	https://www.gisaid.org/	2022-05-31
hCoV-19/Malaysia/UPM15488D/2021	betacoronavirus	EPI_ISL_13025986	2021-05-25	Asia	Malaysia	Kuala Lumpur	Asia	Malaysia	Kuala Lumpur	genome	29836	Human	40	Male	B.1.351	GH	DNA Laboratories Sdn Bhd	Universiti Putra Malaysia (UPM)	Choo Yee Yu, Sie Yeng Wong, Nancy Woan Charn Liew, Syafinaz Amin-Nordin, Narcisse Joseph, Zunita Zakaria, Nurulfiza Mat Isa, Hui Yee Chee	https://www.gisaid.org/	2022-05-31
hCoV-19/Malaysia/UPM15797D/2021	betacoronavirus	EPI_ISL_13025987	2021-05-25	Asia	Malaysia	Negeri Sembilan	Asia	Malaysia	Negeri Sembilan	genome	29836	Human	71	Female	B.1.351	GH	DNA Laboratories Sdn Bhd	Universiti Putra Malaysia (UPM)	Choo Yee Yu, Sie Yeng Wong, Nancy Woan Charn Liew, Syafinaz Amin-Nordin, Narcisse Joseph, Zunita Zakaria, Nurulfiza Mat Isa, Hui Yee Chee	https://www.gisaid.org/	2022-05-31
hCoV-19/Malaysia/UPM17565D/2021	betacoronavirus	EPI_ISL_13025988	2021-05-27	Asia	Malaysia	Selangor	Asia	Malaysia	Selangor	genome	29836	Human	26	Male	B.1.351	GH	DNA Laboratories Sdn Bhd	Universiti Putra Malaysia (UPM)	Choo Yee Yu, Sie Yeng Wong, Nancy Woan Charn Liew, Syafinaz Amin-Nordin, Narcisse Joseph, Zunita Zakaria, Nurulfiza Mat Isa, Hui Yee Chee	https://www.gisaid.org/	2022-05-31
hCoV-19/Malaysia/UPM19459D/2021	betacoronavirus	EPI_ISL_13025989	2021-05-29	Asia	Malaysia	Selangor	Asia	Malaysia	Selangor	genome	29836	Human	20	Female	AY.59	GK	DNA Laboratories Sdn Bhd	Universiti Putra Malaysia (UPM)	Choo Yee Yu, Sie Yeng Wong, Nancy Woan Charn Liew, Syafinaz Amin-Nordin, Narcisse Joseph, Zunita Zakaria, Nurulfiza Mat Isa, Hui Yee Chee	https://www.gisaid.org/	2022-05-31
hCoV-19/Malaysia/UPM16580D/2021	betacoronavirus	EPI_ISL_13025990	2021-05-25	Asia	Malaysia	Selangor	Asia	Malaysia	Selangor	genome	29836	Human	62	Female	AY.59	GK	DNA Laboratories Sdn Bhd	Universiti Putra Malaysia (UPM)	Choo Yee Yu, Sie Yeng Wong, Nancy Woan Charn Liew, Syafinaz Amin-Nordin, Narcisse Joseph, Zunita Zakaria, Nurulfiza Mat Isa, Hui Yee Chee	https://www.gisaid.org/	2022-05-31
hCoV-19/Malaysia/UPM17100D/2021	betacoronavirus	EPI_ISL_13025991	2021-05-27	Asia	Malaysia	Negeri Sembilan	Asia	Malaysia	Negeri Sembilan	genome	29836	Human	73	Female	AY.79	GK	DNA Laboratories Sdn Bhd	Universiti Putra Malaysia (UPM)	Choo Yee Yu, Sie Yeng Wong, Nancy Woan Charn Liew, Syafinaz Amin-Nordin, Narcisse Joseph, Zunita Zakaria, Nurulfiza Mat Isa, Hui Yee Chee	https://www.gisaid.org/	2022-05-31
hCoV-19/Malaysia/UPM13983D/2021	betacoronavirus	EPI_ISL_13025992	2021-05-23	Asia	Malaysia	Kuala Lumpur	Asia	Malaysia	Kuala Lumpur	genome	29836	Human	32	Female	B.1.1.7	GR	DNA Laboratories Sdn Bhd	Universiti Putra Malaysia (UPM)	Choo Yee Yu, Sie Yeng Wong, Nancy Woan Charn Liew, Syafinaz Amin-Nordin, Narcisse Joseph, Zunita Zakaria, Nurulfiza Mat Isa, Hui Yee Chee	https://www.gisaid.org/	2022-05-31
hCoV-19/Malaysia/UPM15047D/2021	betacoronavirus	EPI_ISL_13025993	2021-05-23	Asia	Malaysia	Johor	Asia	Malaysia	Johor	genome	29836	Human	0	Female	B.1.524	G	DNA Laboratories Sdn Bhd	Universiti Putra Malaysia (UPM)	Choo Yee Yu, Sie Yeng Wong, Nancy Woan Charn Liew, Syafinaz Amin-Nordin, Narcisse Joseph, Zunita Zakaria, Nurulfiza Mat Isa, Hui Yee Chee	https://www.gisaid.org/	2022-05-31
hCoV-19/Malaysia/UPM16863D/2021	betacoronavirus	EPI_ISL_13025994	2021-05-27	Asia	Malaysia	Selangor	Asia	Malaysia	Selangor	genome	29836	Human	23	Female	B.1.351	GH	DNA Laboratories Sdn Bhd	Universiti Putra Malaysia (UPM)	Choo Yee Yu, Sie Yeng Wong, Nancy Woan Charn Liew, Syafinaz Amin-Nordin, Narcisse Joseph, Zunita Zakaria, Nurulfiza Mat Isa, Hui Yee Chee	https://www.gisaid.org/	2022-05-31
hCoV-19/Malaysia/UPM17117D/2021	betacoronavirus	EPI_ISL_13025995	2021-05-27	Asia	Malaysia	Negeri Sembilan	Asia	Malaysia	Negeri Sembilan	genome	29836	Human	12	Female	AY.79	GK	DNA Laboratories Sdn Bhd	Universiti Putra Malaysia (UPM)	Choo Yee Yu, Sie Yeng Wong, Nancy Woan Charn Liew, Syafinaz Amin-Nordin, Narcisse Joseph, Zunita Zakaria, Nurulfiza Mat Isa, Hui Yee Chee	https://www.gisaid.org/	2022-05-31
hCoV-19/Malaysia/UPM18883D/2021	betacoronavirus	EPI_ISL_13025996	2021-05-29	Asia	Malaysia	Selangor	Asia	Malaysia	Selangor	genome	29836	Human	22	Male	B.1.351	GH	DNA Laboratories Sdn Bhd	Universiti Putra Malaysia (UPM)	Choo Yee Yu, Sie Yeng Wong, Nancy Woan Charn Liew, Syafinaz Amin-Nordin, Narcisse Joseph, Zunita Zakaria, Nurulfiza Mat Isa, Hui Yee Chee	https://www.gisaid.org/	2022-05-31
hCoV-19/Malaysia/UPM19482D/2021	betacoronavirus	EPI_ISL_13025997	2021-05-29	Asia	Malaysia	Selangor	Asia	Malaysia	Selangor	genome	29836	Human	27	Male	B.1.524	G	DNA Laboratories Sdn Bhd	Universiti Putra Malaysia (UPM)	Choo Yee Yu, Sie Yeng Wong, Nancy Woan Charn Liew, Syafinaz Amin-Nordin, Narcisse Joseph, Zunita Zakaria, Nurulfiza Mat Isa, Hui Yee Chee	https://www.gisaid.org/	2022-05-31
hCoV-19/Malaysia/UPM13999D/2021	betacoronavirus	EPI_ISL_13025998	2021-05-23	Asia	Malaysia	Selangor	Asia	Malaysia	Selangor	genome	29836	Human	27	Male	B.1.351	GH	DNA Laboratories Sdn Bhd	Universiti Putra Malaysia (UPM)	Choo Yee Yu, Sie Yeng Wong, Nancy Woan Charn Liew, Syafinaz Amin-Nordin, Narcisse Joseph, Zunita Zakaria, Nurulfiza Mat Isa, Hui Yee Chee	https://www.gisaid.org/	2022-05-31
hCoV-19/Malaysia/UPM18924D/2021	betacoronavirus	EPI_ISL_13025999	2021-05-28	Asia	Malaysia	Selangor	Asia	Malaysia	Selangor	genome	29836	Human	62	Male	B.1.466.2	GH	DNA Laboratories Sdn Bhd	Universiti Putra Malaysia (UPM)	Choo Yee Yu, Sie Yeng Wong, Nancy Woan Charn Liew, Syafinaz Amin-Nordin, Narcisse Joseph, Zunita Zakaria, Nurulfiza Mat Isa, Hui Yee Chee	https://www.gisaid.org/	2022-05-31
hCoV-19/Malaysia/UPM14013D/2021	betacoronavirus	EPI_ISL_13026000	2021-05-22	Asia	Malaysia	Kuala Lumpur	Asia	Malaysia	Kuala Lumpur	genome	29836	Human	73	Male	B.1.524	G	DNA Laboratories Sdn Bhd	Universiti Putra Malaysia (UPM)	Choo Yee Yu, Sie Yeng Wong, Nancy Woan Charn Liew, Syafinaz Amin-Nordin, Narcisse Joseph, Zunita Zakaria, Nurulfiza Mat Isa, Hui Yee Chee	https://www.gisaid.org/	2022-05-31
hCoV-19/Malaysia/UPM16050D/2021	betacoronavirus	EPI_ISL_13026001	2021-05-25	Asia	Malaysia	Kuala Lumpur	Asia	Malaysia	Kuala Lumpur	genome	29836	Human	67	Male	B.1.466.2	GH	DNA Laboratories Sdn Bhd	Universiti Putra Malaysia (UPM)	Choo Yee Yu, Sie Yeng Wong, Nancy Woan Charn Liew, Syafinaz Amin-Nordin, Narcisse Joseph, Zunita Zakaria, Nurulfiza Mat Isa, Hui Yee Chee	https://www.gisaid.org/	2022-05-31
hCoV-19/Malaysia/UPM19752D/2021	betacoronavirus	EPI_ISL_13026002	2021-05-27	Asia	Malaysia	Negeri Sembilan	Asia	Malaysia	Negeri Sembilan	genome	29836	Human	53	Female	AY.79	GK	DNA Laboratories Sdn Bhd	Universiti Putra Malaysia (UPM)	Choo Yee Yu, Sie Yeng Wong, Nancy Woan Charn Liew, Syafinaz Amin-Nordin, Narcisse Joseph, Zunita Zakaria, Nurulfiza Mat Isa, Hui Yee Chee	https://www.gisaid.org/	2022-05-31
hCoV-19/Malaysia/UPM14101D/2021	betacoronavirus	EPI_ISL_13026003	2021-05-22	Asia	Malaysia	Johor	Asia	Malaysia	Johor	genome	29836	Human	41	Male	B.1.524	G	DNA Laboratories Sdn Bhd	Universiti Putra Malaysia (UPM)	Choo Yee Yu, Sie Yeng Wong, Nancy Woan Charn Liew, Syafinaz Amin-Nordin, Narcisse Joseph, Zunita Zakaria, Nurulfiza Mat Isa, Hui Yee Chee	https://www.gisaid.org/	2022-05-31
hCoV-19/Malaysia/UPM15138D/2021	betacoronavirus	EPI_ISL_13026004	2021-05-24	Asia	Malaysia	Selangor	Asia	Malaysia	Selangor	genome	29836	Human	22	Male	B.1.351	GH	DNA Laboratories Sdn Bhd	Universiti Putra Malaysia (UPM)	Choo Yee Yu, Sie Yeng Wong, Nancy Woan Charn Liew, Syafinaz Amin-Nordin, Narcisse Joseph, Zunita Zakaria, Nurulfiza Mat Isa, Hui Yee Chee	https://www.gisaid.org/	2022-05-31
hCoV-19/Malaysia/UPM18089D/2021	betacoronavirus	EPI_ISL_13026005	2021-05-28	Asia	Malaysia	Selangor	Asia	Malaysia	Selangor	genome	29836	Human	26	Female	B.1.351	GH	DNA Laboratories Sdn Bhd	Universiti Putra Malaysia (UPM)	Choo Yee Yu, Sie Yeng Wong, Nancy Woan Charn Liew, Syafinaz Amin-Nordin, Narcisse Joseph, Zunita Zakaria, Nurulfiza Mat Isa, Hui Yee Chee	https://www.gisaid.org/	2022-05-31
hCoV-19/Malaysia/UPM19757D/2021	betacoronavirus	EPI_ISL_13026006	2021-05-28	Asia	Malaysia	Kuala Lumpur	Asia	Malaysia	Kuala Lumpur	genome	29836	Human	33	Male	B.1.466.2	GH	DNA Laboratories Sdn Bhd	Universiti Putra Malaysia (UPM)	Choo Yee Yu, Sie Yeng Wong, Nancy Woan Charn Liew, Syafinaz Amin-Nordin, Narcisse Joseph, Zunita Zakaria, Nurulfiza Mat Isa, Hui Yee Chee	https://www.gisaid.org/	2022-05-31
hCoV-19/Malaysia/UPM31989S/2022	betacoronavirus	EPI_ISL_13026007	2022-02-16	Asia	Malaysia	Selangor	Asia	Malaysia	Selangor	genome	29706	Human	41	Male	BA.2.3	GRA	Synapse Sdn. Bhd.	Universiti Putra Malaysia (UPM)	Choo Yee Yu, Sie Yeng Wong, Nancy Woan Charn Liew, Hui Jen Soe, Rachna Kairon, Syafinaz Amin-Nordin, Narcisse Joseph, Zunita Zakaria, Nurulfiza Mat Isa, Hui Yee Chee	https://www.gisaid.org/	2022-05-31
hCoV-19/Malaysia/UPM33093S/2022	betacoronavirus	EPI_ISL_13026008	2022-02-17	Asia	Malaysia	Selangor	Asia	Malaysia	Selangor	genome	29706	Human	26	Female	BA.2	GRA	Synapse Sdn. Bhd.	Universiti Putra Malaysia (UPM)	Choo Yee Yu, Sie Yeng Wong, Nancy Woan Charn Liew, Hui Jen Soe, Rachna Kairon, Syafinaz Amin-Nordin, Narcisse Joseph, Zunita Zakaria, Nurulfiza Mat Isa, Hui Yee Chee	https://www.gisaid.org/	2022-05-31
hCoV-19/Malaysia/UPM32081S/2022	betacoronavirus	EPI_ISL_13026009	2022-02-16	Asia	Malaysia	Selangor	Asia	Malaysia	Selangor	genome	29705	Human	29	Male	BA.2	GRA	Synapse Sdn. Bhd.	Universiti Putra Malaysia (UPM)	Choo Yee Yu, Sie Yeng Wong, Nancy Woan Charn Liew, Hui Jen Soe, Rachna Kairon, Syafinaz Amin-Nordin, Narcisse Joseph, Zunita Zakaria, Nurulfiza Mat Isa, Hui Yee Chee	https://www.gisaid.org/	2022-05-31
hCoV-19/Malaysia/UPM32055S/2022	betacoronavirus	EPI_ISL_13026010	2022-02-16	Asia	Malaysia	Selangor	Asia	Malaysia	Selangor	genome	29706	Human	21	Female	BA.2	GRA	Synapse Sdn. Bhd.	Universiti Putra Malaysia (UPM)	Choo Yee Yu, Sie Yeng Wong, Nancy Woan Charn Liew, Hui Jen Soe, Rachna Kairon, Syafinaz Amin-Nordin, Narcisse Joseph, Zunita Zakaria, Nurulfiza Mat Isa, Hui Yee Chee	https://www.gisaid.org/	2022-05-31
hCoV-19/Malaysia/UPM33241S/2022	betacoronavirus	EPI_ISL_13026011	2022-02-17	Asia	Malaysia	Selangor	Asia	Malaysia	Selangor	genome	29706	Human	27	Male	BA.2	GRA	Synapse Sdn. Bhd.	Universiti Putra Malaysia (UPM)	Choo Yee Yu, Sie Yeng Wong, Nancy Woan Charn Liew, Hui Jen Soe, Rachna Kairon, Syafinaz Amin-Nordin, Narcisse Joseph, Zunita Zakaria, Nurulfiza Mat Isa, Hui Yee Chee	https://www.gisaid.org/	2022-05-31
hCoV-19/Malaysia/UPM31948S/2022	betacoronavirus	EPI_ISL_13026012	2022-02-16	Asia	Malaysia	Selangor	Asia	Malaysia	Selangor	genome	29706	Human	25	Male	BA.2	GRA	Synapse Sdn. Bhd.	Universiti Putra Malaysia (UPM)	Choo Yee Yu, Sie Yeng Wong, Nancy Woan Charn Liew, Hui Jen Soe, Rachna Kairon, Syafinaz Amin-Nordin, Narcisse Joseph, Zunita Zakaria, Nurulfiza Mat Isa, Hui Yee Chee	https://www.gisaid.org/	2022-05-31
hCoV-19/Malaysia/UPM32974S/2022	betacoronavirus	EPI_ISL_13026013	2022-02-17	Asia	Malaysia	Selangor	Asia	Malaysia	Selangor	genome	29836	Human	45	Female	BA.1.1	GRA	Synapse Sdn. Bhd.	Universiti Putra Malaysia (UPM)	Choo Yee Yu, Sie Yeng Wong, Nancy Woan Charn Liew, Hui Jen Soe, Rachna Kairon, Syafinaz Amin-Nordin, Narcisse Joseph, Zunita Zakaria, Nurulfiza Mat Isa, Hui Yee Chee	https://www.gisaid.org/	2022-05-31
hCoV-19/Malaysia/UPM33130S/2022	betacoronavirus	EPI_ISL_13026014	2022-02-17	Asia	Malaysia	Selangor	Asia	Malaysia	Selangor	genome	29836	Human	23	Male	BA.1.1	GRA	Synapse Sdn. Bhd.	Universiti Putra Malaysia (UPM)	Choo Yee Yu, Sie Yeng Wong, Nancy Woan Charn Liew, Hui Jen Soe, Rachna Kairon, Syafinaz Amin-Nordin, Narcisse Joseph, Zunita Zakaria, Nurulfiza Mat Isa, Hui Yee Chee	https://www.gisaid.org/	2022-05-31
hCoV-19/Malaysia/UPM31987S/2022	betacoronavirus	EPI_ISL_13026015	2022-02-16	Asia	Malaysia	Selangor	Asia	Malaysia	Selangor	genome	29820	Human	39	Male	BA.2	GRA	Synapse Sdn. Bhd.	Universiti Putra Malaysia (UPM)	Choo Yee Yu, Sie Yeng Wong, Nancy Woan Charn Liew, Hui Jen Soe, Rachna Kairon, Syafinaz Amin-Nordin, Narcisse Joseph, Zunita Zakaria, Nurulfiza Mat Isa, Hui Yee Chee	https://www.gisaid.org/	2022-05-31
hCoV-19/Malaysia/UPM32938S/2022	betacoronavirus	EPI_ISL_13026016	2022-02-17	Asia	Malaysia	Selangor	Asia	Malaysia	Selangor	genome	29706	Human	44	Male	BA.2	GRA	Synapse Sdn. Bhd.	Universiti Putra Malaysia (UPM)	Choo Yee Yu, Sie Yeng Wong, Nancy Woan Charn Liew, Hui Jen Soe, Rachna Kairon, Syafinaz Amin-Nordin, Narcisse Joseph, Zunita Zakaria, Nurulfiza Mat Isa, Hui Yee Chee	https://www.gisaid.org/	2022-05-31
hCoV-19/Malaysia/UPM31991S/2022	betacoronavirus	EPI_ISL_13026017	2022-02-16	Asia	Malaysia	Kuala Lumpur	Asia	Malaysia	Kuala Lumpur	genome	29706	Human	29	Female	BA.2	GRA	Synapse Sdn. Bhd.	Universiti Putra Malaysia (UPM)	Choo Yee Yu, Sie Yeng Wong, Nancy Woan Charn Liew, Hui Jen Soe, Rachna Kairon, Syafinaz Amin-Nordin, Narcisse Joseph, Zunita Zakaria, Nurulfiza Mat Isa, Hui Yee Chee	https://www.gisaid.org/	2022-05-31
hCoV-19/Malaysia/UPM30985S/2022	betacoronavirus	EPI_ISL_13026018	2022-02-15	Asia	Malaysia	Kuala Lumpur	Asia	Malaysia	Kuala Lumpur	genome	29836	Human	24	Female	BA.1.1	GRA	Synapse Sdn. Bhd.	Universiti Putra Malaysia (UPM)	Choo Yee Yu, Sie Yeng Wong, Nancy Woan Charn Liew, Hui Jen Soe, Rachna Kairon, Syafinaz Amin-Nordin, Narcisse Joseph, Zunita Zakaria, Nurulfiza Mat Isa, Hui Yee Chee	https://www.gisaid.org/	2022-05-31
hCoV-19/Malaysia/UPM33149S/2022	betacoronavirus	EPI_ISL_13026019	2022-02-17	Asia	Malaysia	Selangor	Asia	Malaysia	Selangor	genome	29836	Human	69	Female	BA.1.1	GRA	Synapse Sdn. Bhd.	Universiti Putra Malaysia (UPM)	Choo Yee Yu, Sie Yeng Wong, Nancy Woan Charn Liew, Hui Jen Soe, Rachna Kairon, Syafinaz Amin-Nordin, Narcisse Joseph, Zunita Zakaria, Nurulfiza Mat Isa, Hui Yee Chee	https://www.gisaid.org/	2022-05-31
hCoV-19/Malaysia/UPM33146S/2022	betacoronavirus	EPI_ISL_13026020	2022-02-17	Asia	Malaysia	Selangor	Asia	Malaysia	Selangor	genome	29836	Human	31	Female	BA.1.1	GRA	Synapse Sdn. Bhd.	Universiti Putra Malaysia (UPM)	Choo Yee Yu, Sie Yeng Wong, Nancy Woan Charn Liew, Hui Jen Soe, Rachna Kairon, Syafinaz Amin-Nordin, Narcisse Joseph, Zunita Zakaria, Nurulfiza Mat Isa, Hui Yee Chee	https://www.gisaid.org/	2022-05-31
hCoV-19/Malaysia/UPM31159S/2022	betacoronavirus	EPI_ISL_13026021	2022-02-15	Asia	Malaysia	Selangor	Asia	Malaysia	Selangor	genome	29706	Human	68	Female	BA.2.10	GRA	Synapse Sdn. Bhd.	Universiti Putra Malaysia (UPM)	Choo Yee Yu, Sie Yeng Wong, Nancy Woan Charn Liew, Hui Jen Soe, Rachna Kairon, Syafinaz Amin-Nordin, Narcisse Joseph, Zunita Zakaria, Nurulfiza Mat Isa, Hui Yee Chee	https://www.gisaid.org/	2022-05-31
hCoV-19/Malaysia/UPM31160S/2022	betacoronavirus	EPI_ISL_13026022	2022-02-15	Asia	Malaysia	Selangor	Asia	Malaysia	Selangor	genome	29706	Human	51	Male	BA.2.10	GRA	Synapse Sdn. Bhd.	Universiti Putra Malaysia (UPM)	Choo Yee Yu, Sie Yeng Wong, Nancy Woan Charn Liew, Hui Jen Soe, Rachna Kairon, Syafinaz Amin-Nordin, Narcisse Joseph, Zunita Zakaria, Nurulfiza Mat Isa, Hui Yee Chee	https://www.gisaid.org/	2022-05-31
hCoV-19/Malaysia/UPM31960S/2022	betacoronavirus	EPI_ISL_13026023	2022-02-16	Asia	Malaysia	Kelantan	Asia	Malaysia	Kelantan	genome	29836	Human	57	Male	BA.1.1	GRA	Synapse Sdn. Bhd.	Universiti Putra Malaysia (UPM)	Choo Yee Yu, Sie Yeng Wong, Nancy Woan Charn Liew, Hui Jen Soe, Rachna Kairon, Syafinaz Amin-Nordin, Narcisse Joseph, Zunita Zakaria, Nurulfiza Mat Isa, Hui Yee Chee	https://www.gisaid.org/	2022-05-31
hCoV-19/Malaysia/UPM31961S/2022	betacoronavirus	EPI_ISL_13026024	2022-02-16	Asia	Malaysia	Kelantan	Asia	Malaysia	Kelantan	genome	29836	Human	27	Female	BA.1	GRA	Synapse Sdn. Bhd.	Universiti Putra Malaysia (UPM)	Choo Yee Yu, Sie Yeng Wong, Nancy Woan Charn Liew, Hui Jen Soe, Rachna Kairon, Syafinaz Amin-Nordin, Narcisse Joseph, Zunita Zakaria, Nurulfiza Mat Isa, Hui Yee Chee	https://www.gisaid.org/	2022-05-31
hCoV-19/Malaysia/UPM31152S/2022	betacoronavirus	EPI_ISL_13026025	2022-02-15	Asia	Malaysia	Pahang	Asia	Malaysia	Pahang	genome	29836	Human	67	Male	BA.1.1	GRA	Synapse Sdn. Bhd.	Universiti Putra Malaysia (UPM)	Choo Yee Yu, Sie Yeng Wong, Nancy Woan Charn Liew, Hui Jen Soe, Rachna Kairon, Syafinaz Amin-Nordin, Narcisse Joseph, Zunita Zakaria, Nurulfiza Mat Isa, Hui Yee Chee	https://www.gisaid.org/	2022-05-31
hCoV-19/Malaysia/UPM31109S/2022	betacoronavirus	EPI_ISL_13026026	2022-02-15	Asia	Malaysia	Selangor	Asia	Malaysia	Selangor	genome	29836	Human	55	Female	BA.1.1	GRA	Synapse Sdn. Bhd.	Universiti Putra Malaysia (UPM)	Choo Yee Yu, Sie Yeng Wong, Nancy Woan Charn Liew, Hui Jen Soe, Rachna Kairon, Syafinaz Amin-Nordin, Narcisse Joseph, Zunita Zakaria, Nurulfiza Mat Isa, Hui Yee Chee	https://www.gisaid.org/	2022-05-31
hCoV-19/Malaysia/UPM33098S/2022	betacoronavirus	EPI_ISL_13026027	2022-02-17	Asia	Malaysia	Selangor	Asia	Malaysia	Selangor	genome	29706	Human	48	Male	BA.2.3	GRA	Synapse Sdn. Bhd.	Universiti Putra Malaysia (UPM)	Choo Yee Yu, Sie Yeng Wong, Nancy Woan Charn Liew, Hui Jen Soe, Rachna Kairon, Syafinaz Amin-Nordin, Narcisse Joseph, Zunita Zakaria, Nurulfiza Mat Isa, Hui Yee Chee	https://www.gisaid.org/	2022-05-31
hCoV-19/Malaysia/UPM31066S/2022	betacoronavirus	EPI_ISL_13026028	2022-02-15	Asia	Malaysia	Selangor	Asia	Malaysia	Selangor	genome	29836	Human	21	Female	BA.1.1	GRA	Synapse Sdn. Bhd.	Universiti Putra Malaysia (UPM)	Choo Yee Yu, Sie Yeng Wong, Nancy Woan Charn Liew, Hui Jen Soe, Rachna Kairon, Syafinaz Amin-Nordin, Narcisse Joseph, Zunita Zakaria, Nurulfiza Mat Isa, Hui Yee Chee	https://www.gisaid.org/	2022-05-31
hCoV-19/Malaysia/UPM31124S/2022	betacoronavirus	EPI_ISL_13026029	2022-02-15	Asia	Malaysia	Selangor	Asia	Malaysia	Selangor	genome	29706	Human	41	Female	BA.2.3.9	GRA	Synapse Sdn. Bhd.	Universiti Putra Malaysia (UPM)	Choo Yee Yu, Sie Yeng Wong, Nancy Woan Charn Liew, Hui Jen Soe, Rachna Kairon, Syafinaz Amin-Nordin, Narcisse Joseph, Zunita Zakaria, Nurulfiza Mat Isa, Hui Yee Chee	https://www.gisaid.org/	2022-05-31
hCoV-19/Malaysia/UPM31145S/2022	betacoronavirus	EPI_ISL_13026030	2022-02-15	Asia	Malaysia	Selangor	Asia	Malaysia	Selangor	genome	29836	Human	40	Male	BA.1.1	GRA	Synapse Sdn. Bhd.	Universiti Putra Malaysia (UPM)	Choo Yee Yu, Sie Yeng Wong, Nancy Woan Charn Liew, Hui Jen Soe, Rachna Kairon, Syafinaz Amin-Nordin, Narcisse Joseph, Zunita Zakaria, Nurulfiza Mat Isa, Hui Yee Chee	https://www.gisaid.org/	2022-05-31
hCoV-19/Malaysia/UPM31999S/2022	betacoronavirus	EPI_ISL_13026031	2022-02-16	Asia	Malaysia	Selangor	Asia	Malaysia	Selangor	genome	29836	Human	37	Female	BA.1.1	GRA	Synapse Sdn. Bhd.	Universiti Putra Malaysia (UPM)	Choo Yee Yu, Sie Yeng Wong, Nancy Woan Charn Liew, Hui Jen Soe, Rachna Kairon, Syafinaz Amin-Nordin, Narcisse Joseph, Zunita Zakaria, Nurulfiza Mat Isa, Hui Yee Chee	https://www.gisaid.org/	2022-05-31
hCoV-19/Malaysia/UPM14167D/2021	betacoronavirus	EPI_ISL_13026032	2021-05-23	Asia	Malaysia	Selangor	Asia	Malaysia	Selangor	genome	29836	Human	46	Female	B.1.351	GH	DNA Laboratories Sdn Bhd	Universiti Putra Malaysia (UPM)	Choo Yee Yu, Sie Yeng Wong, Nancy Woan Charn Liew, Syafinaz Amin-Nordin, Narcisse Joseph, Zunita Zakaria, Nurulfiza Mat Isa, Hui Yee Chee	https://www.gisaid.org/	2022-05-31
hCoV-19/Malaysia/UPM18115D/2021	betacoronavirus	EPI_ISL_13026033	2021-05-28	Asia	Malaysia	Selangor	Asia	Malaysia	Selangor	genome	29836	Human	23	Female	AY.59	GK	DNA Laboratories Sdn Bhd	Universiti Putra Malaysia (UPM)	Choo Yee Yu, Sie Yeng Wong, Nancy Woan Charn Liew, Syafinaz Amin-Nordin, Narcisse Joseph, Zunita Zakaria, Nurulfiza Mat Isa, Hui Yee Chee	https://www.gisaid.org/	2022-05-31
hCoV-19/Malaysia/UPM19356D/2021	betacoronavirus	EPI_ISL_13026034	2021-05-29	Asia	Malaysia	Selangor	Asia	Malaysia	Selangor	genome	29836	Human	23	Female	B.1.351	GH	DNA Laboratories Sdn Bhd	Universiti Putra Malaysia (UPM)	Choo Yee Yu, Sie Yeng Wong, Nancy Woan Charn Liew, Syafinaz Amin-Nordin, Narcisse Joseph, Zunita Zakaria, Nurulfiza Mat Isa, Hui Yee Chee	https://www.gisaid.org/	2022-05-31
hCoV-19/Malaysia/UPM14866D/2021	betacoronavirus	EPI_ISL_13026035	2021-05-24	Asia	Malaysia	Kuala Lumpur	Asia	Malaysia	Kuala Lumpur	genome	29836	Human	2	Male	B.1.351	GH	DNA Laboratories Sdn Bhd	Universiti Putra Malaysia (UPM)	Choo Yee Yu, Sie Yeng Wong, Nancy Woan Charn Liew, Syafinaz Amin-Nordin, Narcisse Joseph, Zunita Zakaria, Nurulfiza Mat Isa, Hui Yee Chee	https://www.gisaid.org/	2022-05-31
hCoV-19/Malaysia/UPM15252D/2021	betacoronavirus	EPI_ISL_13026036	2021-05-24	Asia	Malaysia	Selangor	Asia	Malaysia	Selangor	genome	29836	Human	61	Female	B.1.351	GH	DNA Laboratories Sdn Bhd	Universiti Putra Malaysia (UPM)	Choo Yee Yu, Sie Yeng Wong, Nancy Woan Charn Liew, Syafinaz Amin-Nordin, Narcisse Joseph, Zunita Zakaria, Nurulfiza Mat Isa, Hui Yee Chee	https://www.gisaid.org/	2022-05-31
hCoV-19/Malaysia/UPM16820D/2021	betacoronavirus	EPI_ISL_13026037	2021-05-27	Asia	Malaysia	Selangor	Asia	Malaysia	Selangor	genome	29836	Human	45	Male	B.1.351	GH	DNA Laboratories Sdn Bhd	Universiti Putra Malaysia (UPM)	Choo Yee Yu, Sie Yeng Wong, Nancy Woan Charn Liew, Syafinaz Amin-Nordin, Narcisse Joseph, Zunita Zakaria, Nurulfiza Mat Isa, Hui Yee Chee	https://www.gisaid.org/	2022-05-31
hCoV-19/Malaysia/UPM16974D/2021	betacoronavirus	EPI_ISL_13026038	2021-05-27	Asia	Malaysia	Kuala Lumpur	Asia	Malaysia	Kuala Lumpur	genome	29836	Human	32	Male	B.1.351	GH	DNA Laboratories Sdn Bhd	Universiti Putra Malaysia (UPM)	Choo Yee Yu, Sie Yeng Wong, Nancy Woan Charn Liew, Syafinaz Amin-Nordin, Narcisse Joseph, Zunita Zakaria, Nurulfiza Mat Isa, Hui Yee Chee	https://www.gisaid.org/	2022-05-31
hCoV-19/Malaysia/UPM18208D/2021	betacoronavirus	EPI_ISL_13026039	2021-05-28	Asia	Malaysia	Kuala Lumpur	Asia	Malaysia	Kuala Lumpur	genome	29836	Human	31	Female	B.1.351	GH	DNA Laboratories Sdn Bhd	Universiti Putra Malaysia (UPM)	Choo Yee Yu, Sie Yeng Wong, Nancy Woan Charn Liew, Syafinaz Amin-Nordin, Narcisse Joseph, Zunita Zakaria, Nurulfiza Mat Isa, Hui Yee Chee	https://www.gisaid.org/	2022-05-31
hCoV-19/Malaysia/UPM13934D/2021	betacoronavirus	EPI_ISL_13026040	2021-05-23	Asia	Malaysia	Kuala Lumpur	Asia	Malaysia	Kuala Lumpur	genome	29836	Human	36	Female	B.1.351	GH	DNA Laboratories Sdn Bhd	Universiti Putra Malaysia (UPM)	Choo Yee Yu, Sie Yeng Wong, Nancy Woan Charn Liew, Syafinaz Amin-Nordin, Narcisse Joseph, Zunita Zakaria, Nurulfiza Mat Isa, Hui Yee Chee	https://www.gisaid.org/	2022-05-31
hCoV-19/Malaysia/UPM16371D/2021	betacoronavirus	EPI_ISL_13026041	2021-05-25	Asia	Malaysia	Selangor	Asia	Malaysia	Selangor	genome	29836	Human	24	Female	B.1.466.2	GH	DNA Laboratories Sdn Bhd	Universiti Putra Malaysia (UPM)	Choo Yee Yu, Sie Yeng Wong, Nancy Woan Charn Liew, Syafinaz Amin-Nordin, Narcisse Joseph, Zunita Zakaria, Nurulfiza Mat Isa, Hui Yee Chee	https://www.gisaid.org/	2022-05-31
hCoV-19/Malaysia/UPM19135D/2021	betacoronavirus	EPI_ISL_13026042	2021-05-28	Asia	Malaysia	Selangor	Asia	Malaysia	Selangor	genome	29836	Human	6	Female	B.1.351	GH	DNA Laboratories Sdn Bhd	Universiti Putra Malaysia (UPM)	Choo Yee Yu, Sie Yeng Wong, Nancy Woan Charn Liew, Syafinaz Amin-Nordin, Narcisse Joseph, Zunita Zakaria, Nurulfiza Mat Isa, Hui Yee Chee	https://www.gisaid.org/	2022-05-31
hCoV-19/Malaysia/UPM13958D/2021	betacoronavirus	EPI_ISL_13026043	2021-05-23	Asia	Malaysia	Selangor	Asia	Malaysia	Selangor	genome	29836	Human	20	Female	B.1.351	GH	DNA Laboratories Sdn Bhd	Universiti Putra Malaysia (UPM)	Choo Yee Yu, Sie Yeng Wong, Nancy Woan Charn Liew, Syafinaz Amin-Nordin, Narcisse Joseph, Zunita Zakaria, Nurulfiza Mat Isa, Hui Yee Chee	https://www.gisaid.org/	2022-05-31
hCoV-19/Malaysia/UPM14930D/2021	betacoronavirus	EPI_ISL_13026044	2021-05-24	Asia	Malaysia	Selangor	Asia	Malaysia	Selangor	genome	29836	Human	13	Female	B.1.351	GH	DNA Laboratories Sdn Bhd	Universiti Putra Malaysia (UPM)	Choo Yee Yu, Sie Yeng Wong, Nancy Woan Charn Liew, Syafinaz Amin-Nordin, Narcisse Joseph, Zunita Zakaria, Nurulfiza Mat Isa, Hui Yee Chee	https://www.gisaid.org/	2022-05-31
hCoV-19/Malaysia/UPM15492D/2021	betacoronavirus	EPI_ISL_13026045	2021-05-25	Asia	Malaysia	Kuala Lumpur	Asia	Malaysia	Kuala Lumpur	genome	29836	Human	44	Male	B.1.351	GH	DNA Laboratories Sdn Bhd	Universiti Putra Malaysia (UPM)	Choo Yee Yu, Sie Yeng Wong, Nancy Woan Charn Liew, Syafinaz Amin-Nordin, Narcisse Joseph, Zunita Zakaria, Nurulfiza Mat Isa, Hui Yee Chee	https://www.gisaid.org/	2022-05-31
hCoV-19/Malaysia/UPM16851D/2021	betacoronavirus	EPI_ISL_13026046	2021-05-27	Asia	Malaysia	Selangor	Asia	Malaysia	Selangor	genome	29836	Human	19	Male	B.1.351	GH	DNA Laboratories Sdn Bhd	Universiti Putra Malaysia (UPM)	Choo Yee Yu, Sie Yeng Wong, Nancy Woan Charn Liew, Syafinaz Amin-Nordin, Narcisse Joseph, Zunita Zakaria, Nurulfiza Mat Isa, Hui Yee Chee	https://www.gisaid.org/	2022-05-31
hCoV-19/Malaysia/UPM19821D/2021	betacoronavirus	EPI_ISL_13026047	2021-05-29	Asia	Malaysia	Selangor	Asia	Malaysia	Selangor	genome	29836	Human	3	Male	AY.59	GK	DNA Laboratories Sdn Bhd	Universiti Putra Malaysia (UPM)	Choo Yee Yu, Sie Yeng Wong, Nancy Woan Charn Liew, Syafinaz Amin-Nordin, Narcisse Joseph, Zunita Zakaria, Nurulfiza Mat Isa, Hui Yee Chee	https://www.gisaid.org/	2022-05-31
hCoV-19/Malaysia/UPM14396D/2021	betacoronavirus	EPI_ISL_13026048	2021-05-24	Asia	Malaysia	Selangor	Asia	Malaysia	Selangor	genome	29836	Human	26	Female	B.1.466.2	GH	DNA Laboratories Sdn Bhd	Universiti Putra Malaysia (UPM)	Choo Yee Yu, Sie Yeng Wong, Nancy Woan Charn Liew, Syafinaz Amin-Nordin, Narcisse Joseph, Zunita Zakaria, Nurulfiza Mat Isa, Hui Yee Chee	https://www.gisaid.org/	2022-05-31
hCoV-19/Malaysia/UPM16599D/2021	betacoronavirus	EPI_ISL_13026049	2021-05-25	Asia	Malaysia	Selangor	Asia	Malaysia	Selangor	genome	29836	Human	7	Female	AY.100	GK	DNA Laboratories Sdn Bhd	Universiti Putra Malaysia (UPM)	Choo Yee Yu, Sie Yeng Wong, Nancy Woan Charn Liew, Syafinaz Amin-Nordin, Narcisse Joseph, Zunita Zakaria, Nurulfiza Mat Isa, Hui Yee Chee	https://www.gisaid.org/	2022-05-31
hCoV-19/Malaysia/UPM17744D/2021	betacoronavirus	EPI_ISL_13026050	2021-05-27	Asia	Malaysia	Selangor	Asia	Malaysia	Selangor	genome	29836	Human	13	Male	AY.59	GK	DNA Laboratories Sdn Bhd	Universiti Putra Malaysia (UPM)	Choo Yee Yu, Sie Yeng Wong, Nancy Woan Charn Liew, Syafinaz Amin-Nordin, Narcisse Joseph, Zunita Zakaria, Nurulfiza Mat Isa, Hui Yee Chee	https://www.gisaid.org/	2022-05-31
hCoV-19/Malaysia/UPM30995S/2022	betacoronavirus	EPI_ISL_13026051	2022-02-15	Asia	Malaysia	Selangor	Asia	Malaysia	Selangor	genome	29836	Human	44	Female	BA.1.1	GRA	Synapse Sdn. Bhd.	Universiti Putra Malaysia (UPM)	Choo Yee Yu, Sie Yeng Wong, Nancy Woan Charn Liew, Hui Jen Soe, Rachna Kairon, Syafinaz Amin-Nordin, Narcisse Joseph, Zunita Zakaria, Nurulfiza Mat Isa, Hui Yee Chee	https://www.gisaid.org/	2022-05-31
hCoV-19/Malaysia/UPM31820S/2022	betacoronavirus	EPI_ISL_13026052	2022-02-16	Asia	Malaysia	Kuala Lumpur	Asia	Malaysia	Kuala Lumpur	genome	29825	Human	26	Male	BA.2.10	GRA	Synapse Sdn. Bhd.	Universiti Putra Malaysia (UPM)	Choo Yee Yu, Sie Yeng Wong, Nancy Woan Charn Liew, Hui Jen Soe, Rachna Kairon, Syafinaz Amin-Nordin, Narcisse Joseph, Zunita Zakaria, Nurulfiza Mat Isa, Hui Yee Chee	https://www.gisaid.org/	2022-05-31
hCoV-19/Malaysia/UPM32960S/2022	betacoronavirus	EPI_ISL_13026053	2022-02-17	Asia	Malaysia	Kuala Lumpur	Asia	Malaysia	Kuala Lumpur	genome	29825	Human	41	Male	BA.2.3	GRA	Synapse Sdn. Bhd.	Universiti Putra Malaysia (UPM)	Choo Yee Yu, Sie Yeng Wong, Nancy Woan Charn Liew, Hui Jen Soe, Rachna Kairon, Syafinaz Amin-Nordin, Narcisse Joseph, Zunita Zakaria, Nurulfiza Mat Isa, Hui Yee Chee	https://www.gisaid.org/	2022-05-31
hCoV-19/Malaysia/UPM35334S/2022	betacoronavirus	EPI_ISL_13026054	2022-02-19	Asia	Malaysia	Kuala Lumpur	Asia	Malaysia	Kuala Lumpur	genome	29825	Human	31	Male	BA.2.10	GRA	Synapse Sdn. Bhd.	Universiti Putra Malaysia (UPM)	Choo Yee Yu, Sie Yeng Wong, Nancy Woan Charn Liew, Hui Jen Soe, Rachna Kairon, Syafinaz Amin-Nordin, Narcisse Joseph, Zunita Zakaria, Nurulfiza Mat Isa, Hui Yee Chee	https://www.gisaid.org/	2022-05-31
hCoV-19/Malaysia/UPM35340S/2022	betacoronavirus	EPI_ISL_13026055	2022-02-19	Asia	Malaysia	Kuala Lumpur	Asia	Malaysia	Kuala Lumpur	genome	29836	Human	29	Female	BA.1.1	GRA	Synapse Sdn. Bhd.	Universiti Putra Malaysia (UPM)	Choo Yee Yu, Sie Yeng Wong, Nancy Woan Charn Liew, Hui Jen Soe, Rachna Kairon, Syafinaz Amin-Nordin, Narcisse Joseph, Zunita Zakaria, Nurulfiza Mat Isa, Hui Yee Chee	https://www.gisaid.org/	2022-05-31
hCoV-19/Malaysia/UPM35348S/2022	betacoronavirus	EPI_ISL_13026056	2022-02-19	Asia	Malaysia	Selangor	Asia	Malaysia	Selangor	genome	29825	Human	27	Female	BA.2	GRA	Synapse Sdn. Bhd.	Universiti Putra Malaysia (UPM)	Choo Yee Yu, Sie Yeng Wong, Nancy Woan Charn Liew, Hui Jen Soe, Rachna Kairon, Syafinaz Amin-Nordin, Narcisse Joseph, Zunita Zakaria, Nurulfiza Mat Isa, Hui Yee Chee	https://www.gisaid.org/	2022-05-31
hCoV-19/Malaysia/UPM35356S/2022	betacoronavirus	EPI_ISL_13026057	2022-02-19	Asia	Malaysia	Kuala Lumpur	Asia	Malaysia	Kuala Lumpur	genome	29825	Human	23	Male	BA.2	GRA	Synapse Sdn. Bhd.	Universiti Putra Malaysia (UPM)	Choo Yee Yu, Sie Yeng Wong, Nancy Woan Charn Liew, Hui Jen Soe, Rachna Kairon, Syafinaz Amin-Nordin, Narcisse Joseph, Zunita Zakaria, Nurulfiza Mat Isa, Hui Yee Chee	https://www.gisaid.org/	2022-05-31
hCoV-19/Malaysia/UPM35364S/2022	betacoronavirus	EPI_ISL_13026058	2022-02-19	Asia	Malaysia	Pahang	Asia	Malaysia	Pahang	genome	29825	Human	51	Male	BA.2.3	GRA	Synapse Sdn. Bhd.	Universiti Putra Malaysia (UPM)	Choo Yee Yu, Sie Yeng Wong, Nancy Woan Charn Liew, Hui Jen Soe, Rachna Kairon, Syafinaz Amin-Nordin, Narcisse Joseph, Zunita Zakaria, Nurulfiza Mat Isa, Hui Yee Chee	https://www.gisaid.org/	2022-05-31
hCoV-19/Malaysia/UPM41420S/2022	betacoronavirus	EPI_ISL_13026059	2022-02-26	Asia	Malaysia	Penang	Asia	Malaysia	Penang	genome	29824	Human	31	Male	BA.2	GRA	Synapse Sdn. Bhd.	Universiti Putra Malaysia (UPM)	Choo Yee Yu, Sie Yeng Wong, Nancy Woan Charn Liew, Hui Jen Soe, Rachna Kairon, Syafinaz Amin-Nordin, Narcisse Joseph, Zunita Zakaria, Nurulfiza Mat Isa, Hui Yee Chee	https://www.gisaid.org/	2022-05-31
hCoV-19/Malaysia/UPM41425S/2022	betacoronavirus	EPI_ISL_13026060	2022-02-26	Asia	Malaysia	Penang	Asia	Malaysia	Penang	genome	29825	Human	66	Male	BA.2	GRA	Synapse Sdn. Bhd.	Universiti Putra Malaysia (UPM)	Choo Yee Yu, Sie Yeng Wong, Nancy Woan Charn Liew, Hui Jen Soe, Rachna Kairon, Syafinaz Amin-Nordin, Narcisse Joseph, Zunita Zakaria, Nurulfiza Mat Isa, Hui Yee Chee	https://www.gisaid.org/	2022-05-31
hCoV-19/Malaysia/UPM41436S/2022	betacoronavirus	EPI_ISL_13026061	2022-02-26	Asia	Malaysia	Penang	Asia	Malaysia	Penang	genome	29825	Human	24	Female	BA.2	GRA	Synapse Sdn. Bhd.	Universiti Putra Malaysia (UPM)	Choo Yee Yu, Sie Yeng Wong, Nancy Woan Charn Liew, Hui Jen Soe, Rachna Kairon, Syafinaz Amin-Nordin, Narcisse Joseph, Zunita Zakaria, Nurulfiza Mat Isa, Hui Yee Chee	https://www.gisaid.org/	2022-05-31
hCoV-19/Malaysia/UPM41438S/2022	betacoronavirus	EPI_ISL_13026062	2022-02-26	Asia	Malaysia	Penang	Asia	Malaysia	Penang	genome	29825	Human	35	Female	BA.2	GRA	Synapse Sdn. Bhd.	Universiti Putra Malaysia (UPM)	Choo Yee Yu, Sie Yeng Wong, Nancy Woan Charn Liew, Hui Jen Soe, Rachna Kairon, Syafinaz Amin-Nordin, Narcisse Joseph, Zunita Zakaria, Nurulfiza Mat Isa, Hui Yee Chee	https://www.gisaid.org/	2022-05-31
hCoV-19/Malaysia/UPM41440S/2022	betacoronavirus	EPI_ISL_13026063	2022-02-26	Asia	Malaysia	Penang	Asia	Malaysia	Penang	genome	29825	Human	38	Male	BA.2	GRA	Synapse Sdn. Bhd.	Universiti Putra Malaysia (UPM)	Choo Yee Yu, Sie Yeng Wong, Nancy Woan Charn Liew, Hui Jen Soe, Rachna Kairon, Syafinaz Amin-Nordin, Narcisse Joseph, Zunita Zakaria, Nurulfiza Mat Isa, Hui Yee Chee	https://www.gisaid.org/	2022-05-31
hCoV-19/Malaysia/UPM41441S/2022	betacoronavirus	EPI_ISL_13026064	2022-02-26	Asia	Malaysia	Penang	Asia	Malaysia	Penang	genome	29825	Human	34	Female	BA.2	GRA	Synapse Sdn. Bhd.	Universiti Putra Malaysia (UPM)	Choo Yee Yu, Sie Yeng Wong, Nancy Woan Charn Liew, Hui Jen Soe, Rachna Kairon, Syafinaz Amin-Nordin, Narcisse Joseph, Zunita Zakaria, Nurulfiza Mat Isa, Hui Yee Chee	https://www.gisaid.org/	2022-05-31
hCoV-19/Malaysia/UPM41444S/2022	betacoronavirus	EPI_ISL_13026065	2022-02-26	Asia	Malaysia	Penang	Asia	Malaysia	Penang	genome	29825	Human	28	Male	BA.2	GRA	Synapse Sdn. Bhd.	Universiti Putra Malaysia (UPM)	Choo Yee Yu, Sie Yeng Wong, Nancy Woan Charn Liew, Hui Jen Soe, Rachna Kairon, Syafinaz Amin-Nordin, Narcisse Joseph, Zunita Zakaria, Nurulfiza Mat Isa, Hui Yee Chee	https://www.gisaid.org/	2022-05-31
hCoV-19/Malaysia/UPM41451S/2022	betacoronavirus	EPI_ISL_13026066	2022-02-26	Asia	Malaysia	Penang	Asia	Malaysia	Penang	genome	29825	Human	24	Male	BA.2	GRA	Synapse Sdn. Bhd.	Universiti Putra Malaysia (UPM)	Choo Yee Yu, Sie Yeng Wong, Nancy Woan Charn Liew, Hui Jen Soe, Rachna Kairon, Syafinaz Amin-Nordin, Narcisse Joseph, Zunita Zakaria, Nurulfiza Mat Isa, Hui Yee Chee	https://www.gisaid.org/	2022-05-31
hCoV-19/Malaysia/UPM41456S/2022	betacoronavirus	EPI_ISL_13026067	2022-02-26	Asia	Malaysia	Penang	Asia	Malaysia	Penang	genome	29836	Human	26	Female	BA.2	GRA	Synapse Sdn. Bhd.	Universiti Putra Malaysia (UPM)	Choo Yee Yu, Sie Yeng Wong, Nancy Woan Charn Liew, Hui Jen Soe, Rachna Kairon, Syafinaz Amin-Nordin, Narcisse Joseph, Zunita Zakaria, Nurulfiza Mat Isa, Hui Yee Chee	https://www.gisaid.org/	2022-05-31
hCoV-19/Malaysia/UPM41460S/2022	betacoronavirus	EPI_ISL_13026068	2022-02-26	Asia	Malaysia	Penang	Asia	Malaysia	Penang	genome	29706	Human	33	Female	BA.2	GRA	Synapse Sdn. Bhd.	Universiti Putra Malaysia (UPM)	Choo Yee Yu, Sie Yeng Wong, Nancy Woan Charn Liew, Hui Jen Soe, Rachna Kairon, Syafinaz Amin-Nordin, Narcisse Joseph, Zunita Zakaria, Nurulfiza Mat Isa, Hui Yee Chee	https://www.gisaid.org/	2022-05-31
hCoV-19/Malaysia/UPM41464S/2022	betacoronavirus	EPI_ISL_13026069	2022-02-26	Asia	Malaysia	Penang	Asia	Malaysia	Penang	genome	29706	Human	23	Male	BA.2	GRA	Synapse Sdn. Bhd.	Universiti Putra Malaysia (UPM)	Choo Yee Yu, Sie Yeng Wong, Nancy Woan Charn Liew, Hui Jen Soe, Rachna Kairon, Syafinaz Amin-Nordin, Narcisse Joseph, Zunita Zakaria, Nurulfiza Mat Isa, Hui Yee Chee	https://www.gisaid.org/	2022-05-31
hCoV-19/Malaysia/UPM41470S/2022	betacoronavirus	EPI_ISL_13026070	2022-02-26	Asia	Malaysia	Penang	Asia	Malaysia	Penang	genome	29706	Human	13	Female	BA.2.10	GRA	Synapse Sdn. Bhd.	Universiti Putra Malaysia (UPM)	Choo Yee Yu, Sie Yeng Wong, Nancy Woan Charn Liew, Hui Jen Soe, Rachna Kairon, Syafinaz Amin-Nordin, Narcisse Joseph, Zunita Zakaria, Nurulfiza Mat Isa, Hui Yee Chee	https://www.gisaid.org/	2022-05-31
hCoV-19/Malaysia/UPM14244N/2022	betacoronavirus	EPI_ISL_13026071	2022-03-18	Asia	Malaysia	Johor	Asia	Malaysia	Johor	genome	29825	Human	65	Male	BA.2.57	GRA	Neogenix Laboratoire Sdn Bhd	Universiti Putra Malaysia (UPM)	Choo Yee Yu, Sie Yeng Wong, Nancy Woan Charn Liew, Su Mei Yew, Chee Sian Kuan, Syafinaz Amin-Nordin, Narcisse Joseph, Zunita Zakaria, Nurulfiza Mat Isa, Hui Yee Chee	https://www.gisaid.org/	2022-05-31
hCoV-19/Malaysia/UPM14372N/2022	betacoronavirus	EPI_ISL_13026072	2022-03-19	Asia	Malaysia	Johor	Asia	Malaysia	Johor	genome	29825	Human	31	Female	BA.2.10	GRA	Neogenix Laboratoire Sdn Bhd	Universiti Putra Malaysia (UPM)	Choo Yee Yu, Sie Yeng Wong, Nancy Woan Charn Liew, Su Mei Yew, Chee Sian Kuan, Syafinaz Amin-Nordin, Narcisse Joseph, Zunita Zakaria, Nurulfiza Mat Isa, Hui Yee Chee	https://www.gisaid.org/	2022-05-31
hCoV-19/Malaysia/UPM00133N/2022	betacoronavirus	EPI_ISL_13026073	2022-03-10	Asia	Malaysia	Selangor	Asia	Malaysia	Selangor	genome	29825	Human	30	Male	BA.2	GRA	Neogenix Laboratoire Sdn Bhd	Universiti Putra Malaysia (UPM)	Choo Yee Yu, Sie Yeng Wong, Nancy Woan Charn Liew, Su Mei Yew, Chee Sian Kuan, Syafinaz Amin-Nordin, Narcisse Joseph, Zunita Zakaria, Nurulfiza Mat Isa, Hui Yee Chee	https://www.gisaid.org/	2022-05-31
hCoV-19/Malaysia/UPM00165N/2022	betacoronavirus	EPI_ISL_13026074	2022-03-28	Asia	Malaysia	Selangor	Asia	Malaysia	Selangor	genome	29825	Human	38	Male	BA.2	GRA	Neogenix Laboratoire Sdn Bhd	Universiti Putra Malaysia (UPM)	Choo Yee Yu, Sie Yeng Wong, Nancy Woan Charn Liew, Su Mei Yew, Chee Sian Kuan, Syafinaz Amin-Nordin, Narcisse Joseph, Zunita Zakaria, Nurulfiza Mat Isa, Hui Yee Chee	https://www.gisaid.org/	2022-05-31
hCoV-19/Malaysia/UPM02501N/2022	betacoronavirus	EPI_ISL_13026075	2022-03-27	Asia	Malaysia	Johor	Asia	Malaysia	Johor	genome	29825	Human	24	Male	BA.2	GRA	Neogenix Laboratoire Sdn Bhd	Universiti Putra Malaysia (UPM)	Choo Yee Yu, Sie Yeng Wong, Nancy Woan Charn Liew, Su Mei Yew, Chee Sian Kuan, Syafinaz Amin-Nordin, Narcisse Joseph, Zunita Zakaria, Nurulfiza Mat Isa, Hui Yee Chee	https://www.gisaid.org/	2022-05-31
hCoV-19/Malaysia/UPM02505N/2022	betacoronavirus	EPI_ISL_13026076	2022-03-27	Asia	Malaysia	Johor	Asia	Malaysia	Johor	genome	29825	Human	28	Male	BA.2	GRA	Neogenix Laboratoire Sdn Bhd	Universiti Putra Malaysia (UPM)	Choo Yee Yu, Sie Yeng Wong, Nancy Woan Charn Liew, Su Mei Yew, Chee Sian Kuan, Syafinaz Amin-Nordin, Narcisse Joseph, Zunita Zakaria, Nurulfiza Mat Isa, Hui Yee Chee	https://www.gisaid.org/	2022-05-31
hCoV-19/Malaysia/UPM02532N/2022	betacoronavirus	EPI_ISL_13026077	2022-03-27	Asia	Malaysia	Johor	Asia	Malaysia	Johor	genome	29825	Human	28	Female	BA.2	GRA	Neogenix Laboratoire Sdn Bhd	Universiti Putra Malaysia (UPM)	Choo Yee Yu, Sie Yeng Wong, Nancy Woan Charn Liew, Su Mei Yew, Chee Sian Kuan, Syafinaz Amin-Nordin, Narcisse Joseph, Zunita Zakaria, Nurulfiza Mat Isa, Hui Yee Chee	https://www.gisaid.org/	2022-05-31
hCoV-19/Malaysia/UPM02537N/2022	betacoronavirus	EPI_ISL_13026078	2022-03-27	Asia	Malaysia	Johor	Asia	Malaysia	Johor	genome	29825	Human	9	Female	BA.2.10	GRA	Neogenix Laboratoire Sdn Bhd	Universiti Putra Malaysia (UPM)	Choo Yee Yu, Sie Yeng Wong, Nancy Woan Charn Liew, Su Mei Yew, Chee Sian Kuan, Syafinaz Amin-Nordin, Narcisse Joseph, Zunita Zakaria, Nurulfiza Mat Isa, Hui Yee Chee	https://www.gisaid.org/	2022-05-31
hCoV-19/Malaysia/UPM02557N/2022	betacoronavirus	EPI_ISL_13026079	2022-03-27	Asia	Malaysia	Johor	Asia	Malaysia	Johor	genome	29825	Human	29	Male	BA.2	GRA	Neogenix Laboratoire Sdn Bhd	Universiti Putra Malaysia (UPM)	Choo Yee Yu, Sie Yeng Wong, Nancy Woan Charn Liew, Su Mei Yew, Chee Sian Kuan, Syafinaz Amin-Nordin, Narcisse Joseph, Zunita Zakaria, Nurulfiza Mat Isa, Hui Yee Chee	https://www.gisaid.org/	2022-05-31
hCoV-19/Malaysia/UPM00021N/2022	betacoronavirus	EPI_ISL_13026080	2022-03-14	Asia	Malaysia	Johor	Asia	Malaysia	Johor	genome	29825	Human	24	Female	BA.2	GRA	Neogenix Laboratoire Sdn Bhd	Universiti Putra Malaysia (UPM)	Choo Yee Yu, Sie Yeng Wong, Nancy Woan Charn Liew, Su Mei Yew, Chee Sian Kuan, Syafinaz Amin-Nordin, Narcisse Joseph, Zunita Zakaria, Nurulfiza Mat Isa, Hui Yee Chee	https://www.gisaid.org/	2022-05-31
hCoV-19/Malaysia/UPM63178S/2022	betacoronavirus	EPI_ISL_13026081	2022-03-22	Asia	Malaysia	Pahang	Asia	Malaysia	Pahang	genome	29836	Human	35	Female	BA.2.10	GRA	Synapse Sdn. Bhd.	Universiti Putra Malaysia (UPM)	Choo Yee Yu, Sie Yeng Wong, Nancy Woan Charn Liew, Hui Jen Soe, Rachna Kairon, Syafinaz Amin-Nordin, Narcisse Joseph, Zunita Zakaria, Nurulfiza Mat Isa, Hui Yee Chee	https://www.gisaid.org/	2022-05-31
hCoV-19/Malaysia/UPM63244S/2022	betacoronavirus	EPI_ISL_13026082	2022-03-23	Asia	Malaysia	Penang	Asia	Malaysia	Penang	genome	29825	Human	43	Female	BA.2	GRA	Synapse Sdn. Bhd.	Universiti Putra Malaysia (UPM)	Choo Yee Yu, Sie Yeng Wong, Nancy Woan Charn Liew, Hui Jen Soe, Rachna Kairon, Syafinaz Amin-Nordin, Narcisse Joseph, Zunita Zakaria, Nurulfiza Mat Isa, Hui Yee Chee	https://www.gisaid.org/	2022-05-31
hCoV-19/Malaysia/UPM63593S/2022	betacoronavirus	EPI_ISL_13026083	2022-03-23	Asia	Malaysia	Selangor	Asia	Malaysia	Selangor	genome	29825	Human	24	Female	BA.2.3	GRA	Synapse Sdn. Bhd.	Universiti Putra Malaysia (UPM)	Choo Yee Yu, Sie Yeng Wong, Nancy Woan Charn Liew, Hui Jen Soe, Rachna Kairon, Syafinaz Amin-Nordin, Narcisse Joseph, Zunita Zakaria, Nurulfiza Mat Isa, Hui Yee Chee	https://www.gisaid.org/	2022-05-31
hCoV-19/Malaysia/UPM63655S/2022	betacoronavirus	EPI_ISL_13026084	2022-03-23	Asia	Malaysia	Negeri Sembilan	Asia	Malaysia	Negeri Sembilan	genome	29825	Human	27	Male	BA.2.10.1	GRA	Synapse Sdn. Bhd.	Universiti Putra Malaysia (UPM)	Choo Yee Yu, Sie Yeng Wong, Nancy Woan Charn Liew, Hui Jen Soe, Rachna Kairon, Syafinaz Amin-Nordin, Narcisse Joseph, Zunita Zakaria, Nurulfiza Mat Isa, Hui Yee Chee	https://www.gisaid.org/	2022-05-31
hCoV-19/Malaysia/UPM63838S/2022	betacoronavirus	EPI_ISL_13026085	2022-03-24	Asia	Malaysia	Penang	Asia	Malaysia	Penang	genome	29825	Human	49	Female	BA.2	GRA	Synapse Sdn. Bhd.	Universiti Putra Malaysia (UPM)	Choo Yee Yu, Sie Yeng Wong, Nancy Woan Charn Liew, Hui Jen Soe, Rachna Kairon, Syafinaz Amin-Nordin, Narcisse Joseph, Zunita Zakaria, Nurulfiza Mat Isa, Hui Yee Chee	https://www.gisaid.org/	2022-05-31
hCoV-19/Malaysia/UPM63852S/2022	betacoronavirus	EPI_ISL_13026086	2022-03-24	Asia	Malaysia	Selangor	Asia	Malaysia	Selangor	genome	29825	Human	10	Female	BA.2.3	GRA	Synapse Sdn. Bhd.	Universiti Putra Malaysia (UPM)	Choo Yee Yu, Sie Yeng Wong, Nancy Woan Charn Liew, Hui Jen Soe, Rachna Kairon, Syafinaz Amin-Nordin, Narcisse Joseph, Zunita Zakaria, Nurulfiza Mat Isa, Hui Yee Chee	https://www.gisaid.org/	2022-05-31
hCoV-19/Malaysia/UPM66384S/2022	betacoronavirus	EPI_ISL_13026087	2022-03-25	Asia	Malaysia	Johor	Asia	Malaysia	Johor	genome	29825	Human	33	Male	BA.2	GRA	Synapse Sdn. Bhd.	Universiti Putra Malaysia (UPM)	Choo Yee Yu, Sie Yeng Wong, Nancy Woan Charn Liew, Hui Jen Soe, Rachna Kairon, Syafinaz Amin-Nordin, Narcisse Joseph, Zunita Zakaria, Nurulfiza Mat Isa, Hui Yee Chee	https://www.gisaid.org/	2022-05-31
hCoV-19/Malaysia/UPM67518S/2022	betacoronavirus	EPI_ISL_13026088	2022-03-27	Asia	Malaysia	Selangor	Asia	Malaysia	Selangor	genome	29706	Human	12	Female	BA.2.40.1	GRA	Synapse Sdn. Bhd.	Universiti Putra Malaysia (UPM)	Choo Yee Yu, Sie Yeng Wong, Nancy Woan Charn Liew, Hui Jen Soe, Rachna Kairon, Syafinaz Amin-Nordin, Narcisse Joseph, Zunita Zakaria, Nurulfiza Mat Isa, Hui Yee Chee	https://www.gisaid.org/	2022-05-31
hCoV-19/Malaysia/UPM67541S/2022	betacoronavirus	EPI_ISL_13026089	2022-03-27	Asia	Malaysia	Selangor	Asia	Malaysia	Selangor	genome	29685	Human	25	Female	BA.2	GRA	Synapse Sdn. Bhd.	Universiti Putra Malaysia (UPM)	Choo Yee Yu, Sie Yeng Wong, Nancy Woan Charn Liew, Hui Jen Soe, Rachna Kairon, Syafinaz Amin-Nordin, Narcisse Joseph, Zunita Zakaria, Nurulfiza Mat Isa, Hui Yee Chee	https://www.gisaid.org/	2022-05-31
hCoV-19/Malaysia/UPM67554S/2022	betacoronavirus	EPI_ISL_13026090	2022-03-27	Asia	Malaysia	Selangor	Asia	Malaysia	Selangor	genome	29825	Human	9	Male	BA.2	GRA	Synapse Sdn. Bhd.	Universiti Putra Malaysia (UPM)	Choo Yee Yu, Sie Yeng Wong, Nancy Woan Charn Liew, Hui Jen Soe, Rachna Kairon, Syafinaz Amin-Nordin, Narcisse Joseph, Zunita Zakaria, Nurulfiza Mat Isa, Hui Yee Chee	https://www.gisaid.org/	2022-05-31
hCoV-19/Malaysia/UPM67592S/2022	betacoronavirus	EPI_ISL_13026091	2022-03-27	Asia	Malaysia	Selangor	Asia	Malaysia	Selangor	genome	29706	Human	54	Male	BA.2.3	GRA	Synapse Sdn. Bhd.	Universiti Putra Malaysia (UPM)	Choo Yee Yu, Sie Yeng Wong, Nancy Woan Charn Liew, Hui Jen Soe, Rachna Kairon, Syafinaz Amin-Nordin, Narcisse Joseph, Zunita Zakaria, Nurulfiza Mat Isa, Hui Yee Chee	https://www.gisaid.org/	2022-05-31
hCoV-19/Malaysia/UPM68174S/2022	betacoronavirus	EPI_ISL_13026092	2022-03-29	Asia	Malaysia	Selangor	Asia	Malaysia	Selangor	genome	29825	Human	4	Female	BA.2	GRA	Synapse Sdn. Bhd.	Universiti Putra Malaysia (UPM)	Choo Yee Yu, Sie Yeng Wong, Nancy Woan Charn Liew, Hui Jen Soe, Rachna Kairon, Syafinaz Amin-Nordin, Narcisse Joseph, Zunita Zakaria, Nurulfiza Mat Isa, Hui Yee Chee	https://www.gisaid.org/	2022-05-31
hCoV-19/Malaysia/UPM68566S/2022	betacoronavirus	EPI_ISL_13026093	2022-03-30	Asia	Malaysia	Johor	Asia	Malaysia	Johor	genome	29825	Human	31	Male	BA.2.3	GRA	Synapse Sdn. Bhd.	Universiti Putra Malaysia (UPM)	Choo Yee Yu, Sie Yeng Wong, Nancy Woan Charn Liew, Hui Jen Soe, Rachna Kairon, Syafinaz Amin-Nordin, Narcisse Joseph, Zunita Zakaria, Nurulfiza Mat Isa, Hui Yee Chee	https://www.gisaid.org/	2022-05-31
hCoV-19/Malaysia/UPM68572S/2022	betacoronavirus	EPI_ISL_13026094	2022-03-30	Asia	Malaysia	Penang	Asia	Malaysia	Penang	genome	29825	Human	19	Female	BA.2	GRA	Synapse Sdn. Bhd.	Universiti Putra Malaysia (UPM)	Choo Yee Yu, Sie Yeng Wong, Nancy Woan Charn Liew, Hui Jen Soe, Rachna Kairon, Syafinaz Amin-Nordin, Narcisse Joseph, Zunita Zakaria, Nurulfiza Mat Isa, Hui Yee Chee	https://www.gisaid.org/	2022-05-31
hCoV-19/Malaysia/UPM68574S/2022	betacoronavirus	EPI_ISL_13026095	2022-03-30	Asia	Malaysia	Penang	Asia	Malaysia	Penang	genome	29835	Human	27	Female	BA.2	GRA	Synapse Sdn. Bhd.	Universiti Putra Malaysia (UPM)	Choo Yee Yu, Sie Yeng Wong, Nancy Woan Charn Liew, Hui Jen Soe, Rachna Kairon, Syafinaz Amin-Nordin, Narcisse Joseph, Zunita Zakaria, Nurulfiza Mat Isa, Hui Yee Chee	https://www.gisaid.org/	2022-05-31
