# Supplementary material for: Whole genome sequencing analysis of SARS-CoV-2 from Malaysia: From alpha to Omicron
Source: Front Med (Lausanne). 2022 Sep 23;9:1001022. doi: 10.3389/fmed.2022.1001022 (PMC9537942; doi:10.3389/fmed.2022.1001022)
Supplement: Supplementary file 2 [file Table_2.xlsx]

## Sheet: allm.metadata
strain	virus	gisaid_epi_isl	date	region	country	division	region_exposure	country_exposure	division_exposure	segment	length	host	age	sex	pangolin_lineage	GISAID_clade	originating_lab	submitting_lab	authors	url	date_submitted	purpose_of_sequencing
hCoV-19/Wuhan/Hu-1/2019	betacoronavirus	EPI_ISL_402125	2019-12-31	Asia	China		Asia	China		genome	29903	Human	unknown	unknown	B	L	National Institute for Communicable Disease Control and Prevention (ICDC) Chinese Center for Disease Control and Prevention (China CDC)	National Institute for Communicable Disease Control and Prevention (ICDC) Chinese Center for Disease Control and Prevention (China CDC)	Zhang, Y.-Z., Wu, F., Chen, Y.-M., Pei, Y.-Y., Xu, L., Wang, W., Zhao, S., Yu, B., Hu, Y., Tao, Z.-W., Song, Z.-G., Tian, J.-H., Zhang, Y.-L., Liu, Y., Zheng, J.-J., Dai, F.-H., Wang, Q.-M., She, J.-L. and Zhu, T.-Y.	https://www.gisaid.org/	2020-01-12	?
hCoV-19/Malaysia/MGI-MGI43/2021	betacoronavirus	EPI_ISL_1059900	2021-01-05	Asia	Malaysia	Selangor	Asia	Malaysia	Selangor	genome	29816	Human	47	Male	B.1.36.16	GH	Malaysia Genome Institute	Malaysia Genome Institute	Mohd Noor Mat Isa, Irni Suhayu Sapian, Yusuf Muhammad Noor, Nurhezreen Md Iqbal, Mohd Faizal Abu Bakar, Enizza Kasim, Shamsidar Sopie, Siti Noraini Othman, Azrin Ahmad, Nor Azfa Johari.	https://www.gisaid.org/	2021-02-23	?
hCoV-19/Malaysia/HPUPM_ML5366/2020	betacoronavirus	EPI_ISL_861729	2020-10-12	Asia	Malaysia		Asia	Malaysia		genome	29834	Human	58	Female	B.1.524	G	Department of Medical Microbiology, Hospital Pengajar Universiti Putra Malaysia	Malaysia Genome Institute	Mohd Noor Mat Isa, Syafinaz Amin-Nordin, Irni Suhayu Sapian, Hui-Yee Chee, Yusuf Muhammad Noor, Nurhezreen Md Iqbal, Enizza Kasim, Siti Noraini Othman, Mohd Faizal Abu Bakar, Shamsidar Sopie, Azrin Ahmad, Narcisse Joseph, Muhammad MI, Avisha Richards, Nor Zahrin Hasran, Nor Azfa Johari	https://www.gisaid.org/	2021-01-23	?
hCoV-19/Malaysia/HPUPM_ML6025/2020	betacoronavirus	EPI_ISL_861721	2020-10-26	Asia	Malaysia		Asia	Malaysia		genome	29835	Human	34	Male	B.1.524	G	Department of Medical Microbiology, Hospital Pengajar Universiti Putra Malaysia	Malaysia Genome Institute	Mohd Noor Mat Isa, Syafinaz Amin-Nordin, Irni Suhayu Sapian, Hui-Yee Chee, Yusuf Muhammad Noor, Nurhezreen Md Iqbal, Enizza Kasim, Siti Noraini Othman, Mohd Faizal Abu Bakar, Shamsidar Sopie, Azrin Ahmad, Narcisse Joseph, Muhammad MI, Avisha Richards, Nor Zahrin Hasran, Nor Azfa Johari	https://www.gisaid.org/	2021-01-23	?
hCoV-19/Malaysia/HPUPM_ML5771/2020	betacoronavirus	EPI_ISL_861720	2020-10-20	Asia	Malaysia		Asia	Malaysia		genome	29828	Human	23	Male	B.1.1.63	GR	Department of Medical Microbiology, Hospital Pengajar Universiti Putra Malaysia	Malaysia Genome Institute	Mohd Noor Mat Isa, Syafinaz Amin-Nordin, Irni Suhayu Sapian, Hui-Yee Chee, Yusuf Muhammad Noor, Nurhezreen Md Iqbal, Enizza Kasim, Siti Noraini Othman, Mohd Faizal Abu Bakar, Shamsidar Sopie, Azrin Ahmad, Narcisse Joseph, Muhammad MI, Avisha Richards, Nor Zahrin Hasran, Nor Azfa Johari	https://www.gisaid.org/	2021-01-23	?
hCoV-19/Malaysia/HPUPM_ML6718/2020	betacoronavirus	EPI_ISL_861725	2020-11-04	Asia	Malaysia		Asia	Malaysia		genome	29813	Human	33	Male	B.1.524	G	Department of Medical Microbiology, Hospital Pengajar Universiti Putra Malaysia	Malaysia Genome Institute	Mohd Noor Mat Isa, Syafinaz Amin-Nordin, Irni Suhayu Sapian, Hui-Yee Chee, Yusuf Muhammad Noor, Nurhezreen Md Iqbal, Enizza Kasim, Siti Noraini Othman, Mohd Faizal Abu Bakar, Shamsidar Sopie, Azrin Ahmad, Narcisse Joseph, Muhammad MI, Avisha Richards, Nor Zahrin Hasran, Nor Azfa Johari	https://www.gisaid.org/	2021-01-23	?
hCoV-19/Malaysia/HPUPM_ML6708/2020	betacoronavirus	EPI_ISL_861724	2020-11-04	Asia	Malaysia		Asia	Malaysia		genome	29835	Human	22	Male	B.1.524	G	Department of Medical Microbiology, Hospital Pengajar Universiti Putra Malaysia	Malaysia Genome Institute	Mohd Noor Mat Isa, Syafinaz Amin-Nordin, Irni Suhayu Sapian, Hui-Yee Chee, Yusuf Muhammad Noor, Nurhezreen Md Iqbal, Enizza Kasim, Siti Noraini Othman, Mohd Faizal Abu Bakar, Shamsidar Sopie, Azrin Ahmad, Narcisse Joseph, Muhammad MI, Avisha Richards, Nor Zahrin Hasran, Nor Azfa Johari	https://www.gisaid.org/	2021-01-23	?
hCoV-19/Malaysia/HPUPM_ML6751/2020	betacoronavirus	EPI_ISL_861726	2020-11-04	Asia	Malaysia		Asia	Malaysia		genome	29844	Human	32	Male	B.1.524	G	Department of Medical Microbiology, Hospital Pengajar Universiti Putra Malaysia	Malaysia Genome Institute	Mohd Noor Mat Isa, Syafinaz Amin-Nordin, Irni Suhayu Sapian, Hui-Yee Chee, Yusuf Muhammad Noor, Nurhezreen Md Iqbal, Enizza Kasim, Siti Noraini Othman, Mohd Faizal Abu Bakar, Shamsidar Sopie, Azrin Ahmad, Narcisse Joseph, Muhammad MI, Avisha Richards, Nor Zahrin Hasran, Nor Azfa Johari	https://www.gisaid.org/	2021-01-23	?
hCoV-19/Malaysia/HPUPM_ML5726/2020	betacoronavirus	EPI_ISL_861718	2020-10-20	Asia	Malaysia		Asia	Malaysia		genome	29831	Human	22	Male	B.1.1.63	GR	Department of Medical Microbiology, Hospital Pengajar Universiti Putra Malaysia	Malaysia Genome Institute	Mohd Noor Mat Isa, Syafinaz Amin-Nordin, Irni Suhayu Sapian, Hui-Yee Chee, Yusuf Muhammad Noor, Nurhezreen Md Iqbal, Enizza Kasim, Siti Noraini Othman, Mohd Faizal Abu Bakar, Shamsidar Sopie, Azrin Ahmad, Narcisse Joseph, Muhammad MI, Avisha Richards, Nor Zahrin Hasran, Nor Azfa Johari	https://www.gisaid.org/	2021-01-23	?
hCoV-19/Malaysia/HPUPM_ML5369/2020	betacoronavirus	EPI_ISL_861717	2020-10-12	Asia	Malaysia		Asia	Malaysia		genome	29818	Human	65	Male	B.1.524	G	Department of Medical Microbiology, Hospital Pengajar Universiti Putra Malaysia	Malaysia Genome Institute	Mohd Noor Mat Isa, Syafinaz Amin-Nordin, Irni Suhayu Sapian, Hui-Yee Chee, Yusuf Muhammad Noor, Nurhezreen Md Iqbal, Enizza Kasim, Siti Noraini Othman, Mohd Faizal Abu Bakar, Shamsidar Sopie, Azrin Ahmad, Narcisse Joseph, Muhammad MI, Avisha Richards, Nor Zahrin Hasran, Nor Azfa Johari	https://www.gisaid.org/	2021-01-23	?
hCoV-19/Malaysia/HPUPM_ML5767/2020	betacoronavirus	EPI_ISL_861719	2020-10-20	Asia	Malaysia		Asia	Malaysia		genome	29833	Human	14	Male	B.1.1.63	GR	Department of Medical Microbiology, Hospital Pengajar Universiti Putra Malaysia	Malaysia Genome Institute	Mohd Noor Mat Isa, Syafinaz Amin-Nordin, Irni Suhayu Sapian, Hui-Yee Chee, Yusuf Muhammad Noor, Nurhezreen Md Iqbal, Enizza Kasim, Siti Noraini Othman, Mohd Faizal Abu Bakar, Shamsidar Sopie, Azrin Ahmad, Narcisse Joseph, Muhammad MI, Avisha Richards, Nor Zahrin Hasran, Nor Azfa Johari	https://www.gisaid.org/	2021-01-23	?
hCoV-19/Malaysia/MGI_MGI27/2020	betacoronavirus	EPI_ISL_2342593	2020-12-17	Asia	Malaysia	Negeri Sembilan	Asia	Malaysia	Negeri Sembilan	genome	29835	Human	unknown	unknown	B.1.36.16	GH	Malaysia Genome Institute	Malaysia Genome Institute	Mohd Noor Mat Isa, Irni Suhayu Sapian, Yusuf Muhammad Noor, Nurhezreen Md Iqbal, Mohd Faizal Abu Bakar, Enizza Kasim, Shamsidar Sopie, Siti Noraini Othman, Azrin Ahmad, Nor Azfa Johari.	https://www.gisaid.org/	2021-05-30	?
hCoV-19/Malaysia/MGI_MGI33/2020	betacoronavirus	EPI_ISL_2342597	2020-12-17	Asia	Malaysia	Negeri Sembilan	Asia	Malaysia	Negeri Sembilan	genome	29835	Human	unknown	unknown	B.1.36.16	GH	Malaysia Genome Institute	Malaysia Genome Institute	Mohd Noor Mat Isa, Irni Suhayu Sapian, Yusuf Muhammad Noor, Nurhezreen Md Iqbal, Mohd Faizal Abu Bakar, Enizza Kasim, Shamsidar Sopie, Siti Noraini Othman, Azrin Ahmad, Nor Azfa Johari.	https://www.gisaid.org/	2021-05-30	?
hCoV-19/Malaysia/MGI_MGI29/2020	betacoronavirus	EPI_ISL_2342595	2020-12-17	Asia	Malaysia	Negeri Sembilan	Asia	Malaysia	Negeri Sembilan	genome	29835	Human	unknown	Male	B.1.36.16	GH	Malaysia Genome Institute	Malaysia Genome Institute	Mohd Noor Mat Isa, Irni Suhayu Sapian, Yusuf Muhammad Noor, Nurhezreen Md Iqbal, Mohd Faizal Abu Bakar, Enizza Kasim, Shamsidar Sopie, Siti Noraini Othman, Azrin Ahmad, Nor Azfa Johari.	https://www.gisaid.org/	2021-05-30	?
hCoV-19/Malaysia/MGI_MGI28/2020	betacoronavirus	EPI_ISL_2342594	2020-12-17	Asia	Malaysia	Negeri Sembilan	Asia	Malaysia	Negeri Sembilan	genome	29835	Human	unknown	Male	B.1.36.16	GH	Malaysia Genome Institute	Malaysia Genome Institute	Mohd Noor Mat Isa, Irni Suhayu Sapian, Yusuf Muhammad Noor, Nurhezreen Md Iqbal, Mohd Faizal Abu Bakar, Enizza Kasim, Shamsidar Sopie, Siti Noraini Othman, Azrin Ahmad, Nor Azfa Johari.	https://www.gisaid.org/	2021-05-30	?
hCoV-19/Malaysia/MGI_DNALAB-DM210305753/2021	betacoronavirus	EPI_ISL_2342552	2021-03-17	Asia	Malaysia	Selangor	Asia	Malaysia	Selangor	genome	29831	Human	26	Male	B.1.524	G	DNA Laboratories Sdn Bhd	Malaysia Genome Institute	Mohd Noor Mat Isa, Irni Suhayu Sapian, Yusuf Muhammad Noor, Nurhezreen Md Iqbal, Mohd Faizal Abu Bakar, Enizza Kasim, Shamsidar Sopie, Siti Noraini Othman, Azrin Ahmad, Wong Yong Wee, Nor Azfa Johari.	https://www.gisaid.org/	2021-05-30	?
hCoV-19/Malaysia/MGI_MGI32/2020	betacoronavirus	EPI_ISL_2342596	2020-12-17	Asia	Malaysia	Negeri Sembilan	Asia	Malaysia	Negeri Sembilan	genome	29833	Human	unknown	Male	B.1.36.16	GH	Malaysia Genome Institute	Malaysia Genome Institute	Mohd Noor Mat Isa, Irni Suhayu Sapian, Yusuf Muhammad Noor, Nurhezreen Md Iqbal, Mohd Faizal Abu Bakar, Enizza Kasim, Shamsidar Sopie, Siti Noraini Othman, Azrin Ahmad, Nor Azfa Johari.	https://www.gisaid.org/	2021-05-30	?
hCoV-19/Malaysia/MGI_DNALAB-DM210306781/2021	betacoronavirus	EPI_ISL_2342553	2021-03-19	Asia	Malaysia	Selangor	Asia	Malaysia	Selangor	genome	29832	Human	29	Male	B.1.524	G	DNA Laboratories Sdn Bhd	Malaysia Genome Institute	Mohd Noor Mat Isa, Irni Suhayu Sapian, Yusuf Muhammad Noor, Nurhezreen Md Iqbal, Mohd Faizal Abu Bakar, Enizza Kasim, Shamsidar Sopie, Siti Noraini Othman, Azrin Ahmad, Wong Yong Wee, Nor Azfa Johari.	https://www.gisaid.org/	2021-05-30	?
hCoV-19/Malaysia/MGI_DNALAB-DM210401175/2021	betacoronavirus	EPI_ISL_2342551	2021-04-06	Asia	Malaysia	Selangor	Asia	Malaysia	Selangor	genome	29817	Human	39	Female	B.1.351	GH	DNA Laboratories Sdn Bhd	Malaysia Genome Institute	Mohd Noor Mat Isa, Irni Suhayu Sapian, Yusuf Muhammad Noor, Nurhezreen Md Iqbal, Mohd Faizal Abu Bakar, Enizza Kasim, Shamsidar Sopie, Siti Noraini Othman, Azrin Ahmad, Wong Yong Wee, Nor Azfa Johari.	https://www.gisaid.org/	2021-05-30	?
hCoV-19/Malaysia/MGI_DNALAB-DM210308884/2021	betacoronavirus	EPI_ISL_2342558	2021-03-27	Asia	Malaysia	Johor	Asia	Malaysia	Johor	genome	29818	Human	32	Male	B.1.524	G	DNA Laboratories Sdn Bhd	Malaysia Genome Institute	Mohd Noor Mat Isa, Irni Suhayu Sapian, Yusuf Muhammad Noor, Nurhezreen Md Iqbal, Mohd Faizal Abu Bakar, Enizza Kasim, Shamsidar Sopie, Siti Noraini Othman, Azrin Ahmad, Wong Yong Wee, Nor Azfa Johari.	https://www.gisaid.org/	2021-05-30	?
hCoV-19/Malaysia/MGI_DNALAB-DM210309081/2021	betacoronavirus	EPI_ISL_2342559	2021-03-27	Asia	Malaysia	Selangor	Asia	Malaysia	Selangor	genome	29831	Human	51	Female	B.1.524	G	DNA Laboratories Sdn Bhd	Malaysia Genome Institute	Mohd Noor Mat Isa, Irni Suhayu Sapian, Yusuf Muhammad Noor, Nurhezreen Md Iqbal, Mohd Faizal Abu Bakar, Enizza Kasim, Shamsidar Sopie, Siti Noraini Othman, Azrin Ahmad, Wong Yong Wee, Nor Azfa Johari.	https://www.gisaid.org/	2021-05-30	?
hCoV-19/Malaysia/MGI_DNALAB-DM210307236/2021	betacoronavirus	EPI_ISL_2342555	2021-03-22	Asia	Malaysia	Johor	Asia	Malaysia	Johor	genome	29831	Human	22	Female	B.1.524	G	DNA Laboratories Sdn Bhd	Malaysia Genome Institute	Mohd Noor Mat Isa, Irni Suhayu Sapian, Yusuf Muhammad Noor, Nurhezreen Md Iqbal, Mohd Faizal Abu Bakar, Enizza Kasim, Shamsidar Sopie, Siti Noraini Othman, Azrin Ahmad, Wong Yong Wee, Nor Azfa Johari.	https://www.gisaid.org/	2021-05-30	?
hCoV-19/Malaysia/MGI_DNALAB-DM210400333/2021	betacoronavirus	EPI_ISL_2342562	2021-04-02	Asia	Malaysia	Johor	Asia	Malaysia	Johor	genome	29831	Human	34	Male	B.1.524	G	DNA Laboratories Sdn Bhd	Malaysia Genome Institute	Mohd Noor Mat Isa, Irni Suhayu Sapian, Yusuf Muhammad Noor, Nurhezreen Md Iqbal, Mohd Faizal Abu Bakar, Enizza Kasim, Shamsidar Sopie, Siti Noraini Othman, Azrin Ahmad, Wong Yong Wee, Nor Azfa Johari.	https://www.gisaid.org/	2021-05-30	?
hCoV-19/Malaysia/MGI_HPUPM-ML1074K/2020	betacoronavirus	EPI_ISL_2342569	2020-12-24	Asia	Malaysia		Asia	Malaysia		genome	29835	Human	unknown	unknown	B.1.524	G	Department of Medical Microbiology, Hospital Pengajar Universiti Putra Malaysia	Malaysia Genome Institute	Mohd Noor Mat Isa, Syafinaz Amin-Nordin, Irni Suhayu Sapian, Hui-Yee Chee, Yusuf Muhammad Noor, Nurhezreen Md Iqbal, Enizza Kasim, Siti Noraini Othman, Mohd Faizal Abu Bakar, Shamsidar Sopie, Azrin Ahmad, Narcisse Joseph, Muhammad MI, Avisha Richards, Nor Zahrin Hasran, Nor Azfa Johari	https://www.gisaid.org/	2021-05-30	?
hCoV-19/Malaysia/MGI_HPUPM-ML1266K/2020	betacoronavirus	EPI_ISL_2342573	2020-12-24	Asia	Malaysia		Asia	Malaysia		genome	29833	Human	unknown	unknown	B.1.524	G	Department of Medical Microbiology, Hospital Pengajar Universiti Putra Malaysia	Malaysia Genome Institute	Mohd Noor Mat Isa, Syafinaz Amin-Nordin, Irni Suhayu Sapian, Hui-Yee Chee, Yusuf Muhammad Noor, Nurhezreen Md Iqbal, Enizza Kasim, Siti Noraini Othman, Mohd Faizal Abu Bakar, Shamsidar Sopie, Azrin Ahmad, Narcisse Joseph, Muhammad MI, Avisha Richards, Nor Zahrin Hasran, Nor Azfa Johari	https://www.gisaid.org/	2021-05-30	?
hCoV-19/Malaysia/MGI_HPUPM-ML605K/2020	betacoronavirus	EPI_ISL_2342567	2020-12-17	Asia	Malaysia		Asia	Malaysia		genome	29832	Human	unknown	unknown	B.1.524	G	Department of Medical Microbiology, Hospital Pengajar Universiti Putra Malaysia	Malaysia Genome Institute	Mohd Noor Mat Isa, Syafinaz Amin-Nordin, Irni Suhayu Sapian, Hui-Yee Chee, Yusuf Muhammad Noor, Nurhezreen Md Iqbal, Enizza Kasim, Siti Noraini Othman, Mohd Faizal Abu Bakar, Shamsidar Sopie, Azrin Ahmad, Narcisse Joseph, Muhammad MI, Avisha Richards, Nor Zahrin Hasran, Nor Azfa Johari	https://www.gisaid.org/	2021-05-30	?
hCoV-19/Malaysia/MGI_HPUPM-ML1376K/2020	betacoronavirus	EPI_ISL_2342575	2020-12-29	Asia	Malaysia	Negeri Sembilan	Asia	Malaysia	Negeri Sembilan	genome	29835	Human	unknown	Male	B.1.36.16	GH	Department of Medical Microbiology, Hospital Pengajar Universiti Putra Malaysia	Malaysia Genome Institute	Mohd Noor Mat Isa, Syafinaz Amin-Nordin, Irni Suhayu Sapian, Hui-Yee Chee, Yusuf Muhammad Noor, Nurhezreen Md Iqbal, Enizza Kasim, Siti Noraini Othman, Mohd Faizal Abu Bakar, Shamsidar Sopie, Azrin Ahmad, Narcisse Joseph, Muhammad MI, Avisha Richards, Nor Zahrin Hasran, Nor Azfa Johari	https://www.gisaid.org/	2021-05-30	?
hCoV-19/Malaysia/MGI_HPUPM-ML1085K/2020	betacoronavirus	EPI_ISL_2342571	2020-12-24	Asia	Malaysia		Asia	Malaysia		genome	29835	Human	unknown	unknown	B.1.524	G	Department of Medical Microbiology, Hospital Pengajar Universiti Putra Malaysia	Malaysia Genome Institute	Mohd Noor Mat Isa, Syafinaz Amin-Nordin, Irni Suhayu Sapian, Hui-Yee Chee, Yusuf Muhammad Noor, Nurhezreen Md Iqbal, Enizza Kasim, Siti Noraini Othman, Mohd Faizal Abu Bakar, Shamsidar Sopie, Azrin Ahmad, Narcisse Joseph, Muhammad MI, Avisha Richards, Nor Zahrin Hasran, Nor Azfa Johari	https://www.gisaid.org/	2021-05-30	?
hCoV-19/Malaysia/MGI_HPUPM-ML0319K/2020	betacoronavirus	EPI_ISL_2342566	2020-12-16	Asia	Malaysia		Asia	Malaysia		genome	29834	Human	unknown	unknown	B.1.524	G	Department of Medical Microbiology, Hospital Pengajar Universiti Putra Malaysia	Malaysia Genome Institute	Mohd Noor Mat Isa, Syafinaz Amin-Nordin, Irni Suhayu Sapian, Hui-Yee Chee, Yusuf Muhammad Noor, Nurhezreen Md Iqbal, Enizza Kasim, Siti Noraini Othman, Mohd Faizal Abu Bakar, Shamsidar Sopie, Azrin Ahmad, Narcisse Joseph, Muhammad MI, Avisha Richards, Nor Zahrin Hasran, Nor Azfa Johari	https://www.gisaid.org/	2021-05-30	?
hCoV-19/Malaysia/MGI_HPUPM-ML1199K/2020	betacoronavirus	EPI_ISL_2342572	2020-12-24	Asia	Malaysia		Asia	Malaysia		genome	29835	Human	unknown	unknown	B.1.524	G	Department of Medical Microbiology, Hospital Pengajar Universiti Putra Malaysia	Malaysia Genome Institute	Mohd Noor Mat Isa, Syafinaz Amin-Nordin, Irni Suhayu Sapian, Hui-Yee Chee, Yusuf Muhammad Noor, Nurhezreen Md Iqbal, Enizza Kasim, Siti Noraini Othman, Mohd Faizal Abu Bakar, Shamsidar Sopie, Azrin Ahmad, Narcisse Joseph, Muhammad MI, Avisha Richards, Nor Zahrin Hasran, Nor Azfa Johari	https://www.gisaid.org/	2021-05-30	?
hCoV-19/Malaysia/MGI_HPUPM-ML1369K/2020	betacoronavirus	EPI_ISL_2342574	2020-12-29	Asia	Malaysia	Negeri Sembilan	Asia	Malaysia	Negeri Sembilan	genome	29835	Human	unknown	Male	B.1.36.16	GH	Department of Medical Microbiology, Hospital Pengajar Universiti Putra Malaysia	Malaysia Genome Institute	Mohd Noor Mat Isa, Syafinaz Amin-Nordin, Irni Suhayu Sapian, Hui-Yee Chee, Yusuf Muhammad Noor, Nurhezreen Md Iqbal, Enizza Kasim, Siti Noraini Othman, Mohd Faizal Abu Bakar, Shamsidar Sopie, Azrin Ahmad, Narcisse Joseph, Muhammad MI, Avisha Richards, Nor Zahrin Hasran, Nor Azfa Johari	https://www.gisaid.org/	2021-05-30	?
hCoV-19/Malaysia/MGI_HPUPM-ML1396K/2020	betacoronavirus	EPI_ISL_2342577	2020-12-30	Asia	Malaysia	Negeri Sembilan	Asia	Malaysia	Negeri Sembilan	genome	29832	Human	unknown	Male	B.1.36.16	GH	Department of Medical Microbiology, Hospital Pengajar Universiti Putra Malaysia	Malaysia Genome Institute	Mohd Noor Mat Isa, Syafinaz Amin-Nordin, Irni Suhayu Sapian, Hui-Yee Chee, Yusuf Muhammad Noor, Nurhezreen Md Iqbal, Enizza Kasim, Siti Noraini Othman, Mohd Faizal Abu Bakar, Shamsidar Sopie, Azrin Ahmad, Narcisse Joseph, Muhammad MI, Avisha Richards, Nor Zahrin Hasran, Nor Azfa Johari	https://www.gisaid.org/	2021-05-30	?
hCoV-19/Malaysia/MGI_MGI19/2020	betacoronavirus	EPI_ISL_2342587	2020-11-11	Asia	Malaysia	Negeri Sembilan	Asia	Malaysia	Negeri Sembilan	genome	29835	Human	18	Male	B.1.524	G	Malaysia Genome Institute	Malaysia Genome Institute	Mohd Noor Mat Isa, Irni Suhayu Sapian, Yusuf Muhammad Noor, Nurhezreen Md Iqbal, Mohd Faizal Abu Bakar, Enizza Kasim, Shamsidar Sopie, Siti Noraini Othman, Azrin Ahmad, Nor Azfa Johari.	https://www.gisaid.org/	2021-05-30	?
hCoV-19/Malaysia/MGI_HPUPM-ML1590K/2020	betacoronavirus	EPI_ISL_2342580	2020-12-30	Asia	Malaysia		Asia	Malaysia		genome	29831	Human	unknown	unknown	B.1.524	G	Department of Medical Microbiology, Hospital Pengajar Universiti Putra Malaysia	Malaysia Genome Institute	Mohd Noor Mat Isa, Syafinaz Amin-Nordin, Irni Suhayu Sapian, Hui-Yee Chee, Yusuf Muhammad Noor, Nurhezreen Md Iqbal, Enizza Kasim, Siti Noraini Othman, Mohd Faizal Abu Bakar, Shamsidar Sopie, Azrin Ahmad, Narcisse Joseph, Muhammad MI, Avisha Richards, Nor Zahrin Hasran, Nor Azfa Johari	https://www.gisaid.org/	2021-05-30	?
hCoV-19/Malaysia/MGI_MGI21/2020	betacoronavirus	EPI_ISL_2342588	2020-12-17	Asia	Malaysia	Negeri Sembilan	Asia	Malaysia	Negeri Sembilan	genome	29835	Human	45	Female	B.1.36.16	GH	Malaysia Genome Institute	Malaysia Genome Institute	Mohd Noor Mat Isa, Irni Suhayu Sapian, Yusuf Muhammad Noor, Nurhezreen Md Iqbal, Mohd Faizal Abu Bakar, Enizza Kasim, Shamsidar Sopie, Siti Noraini Othman, Azrin Ahmad, Nor Azfa Johari.	https://www.gisaid.org/	2021-05-30	?
hCoV-19/Malaysia/MGI_DNALAB-DM210400130/2021	betacoronavirus	EPI_ISL_2342548	2021-04-01	Asia	Malaysia	Selangor	Asia	Malaysia	Selangor	genome	29786	Human	33	Male	B.1.351	GH	DNA Laboratories Sdn Bhd	Malaysia Genome Institute	Mohd Noor Mat Isa, Irni Suhayu Sapian, Yusuf Muhammad Noor, Nurhezreen Md Iqbal, Mohd Faizal Abu Bakar, Enizza Kasim, Shamsidar Sopie, Siti Noraini Othman, Azrin Ahmad, Wong Yong Wee, Nor Azfa Johari.	https://www.gisaid.org/	2021-05-30	?
hCoV-19/Malaysia/MGI-DNALAB5/2020	betacoronavirus	EPI_ISL_1435787	2020-10-30	Asia	Malaysia	Selangor	Asia	Malaysia	Selangor	genome	29835	Human	unknown	unknown	B.1.524	G	DNALAB Sdn. Bhd.	Malaysia Genome Institute	Mohd Noor Mat Isa, Irni Suhayu Sapian, Yusuf Muhammad Noor, Nurhezreen Md Iqbal, Mohd Faizal Abu Bakar, Enizza Kasim, Shamsidar Sopie, Siti Noraini Othman, Azrin Ahmad, Wong Yong Wee, Nor Azfa Johari.	https://www.gisaid.org/	2021-04-01	?
hCoV-19/Malaysia/MGI-G873/2020	betacoronavirus	EPI_ISL_528738	2020-04-07	Asia	Malaysia	Selangor	Asia	Malaysia	Selangor	genome	29829	Human	32	Male	B.1	GH	Malaysia Genome Institute	Malaysia Genome Institute	Mohd Noor Mat Isa, Irni Suhayu Sapian, Yusuf Muhammad Noor, Nurhezreen Md Iqbal, Mohd Faizal Abu Bakar, Enizza Kasim, Shamsidar Sopie, Siti Noraini Othman, Azrin Ahmad, Nor Azfa Johari, Shahrul Hisham Zainal Ariffin	https://www.gisaid.org/	2020-09-08	?
hCoV-19/Malaysia/MGI-M32/2020	betacoronavirus	EPI_ISL_528739	2020-04-02	Asia	Malaysia	Selangor	Asia	Malaysia	Selangor	genome	29779	Human	unknown	Male	B.6.1	O	Malaysia Genome Institute	Malaysia Genome Institute	Mohd Noor Mat Isa, Irni Suhayu Sapian, Yusuf Muhammad Noor, Nurhezreen Md Iqbal, Mohd Faizal Abu Bakar, Enizza Kasim, Shamsidar Sopie, Siti Noraini Othman, Azrin Ahmad, Nor Azfa Johari, Shahrul Hisham Zainal Ariffin	https://www.gisaid.org/	2020-09-08	?
hCoV-19/Malaysia/MKAK-CL-2020-5045/2020	betacoronavirus	EPI_ISL_416829	2020-01-24	Asia	Malaysia	Selangor	Asia	Malaysia	Selangor	genome	29859	Human	11	Male	B	L	National Public Health Laboratory	Malaysia Genome Institute	Mohd Noor Mat Isa, Irni Suhayu Sapian, Yusuf Muhammad Noor, Nurhezreen Md Iqbal, Mohd Faizal Abu Bakar, Enizza Kasim, Shamsidar Sopie, Siti Noraini Othman, Azrin Ahmad, Nor Azfa Johari, Norazimah Tajudin, Noorliza Mohamad Noordin, W Afiza W Mohd Arifin, Rehan Shuhada Abu Bakar, Yu Kie Chem, Selvanesan Sengol, Hani Mat Hussin, Shahrul Hisham Zainal Ariffin	https://www.gisaid.org/	2020-03-23	?
hCoV-19/Malaysia/MKAK-CL-2020-6430/2020	betacoronavirus	EPI_ISL_416886	2020-02-04	Asia	Malaysia	Selangor	Asia	Malaysia	Selangor	genome	29858	Human	45	Male	A	S	National Public Health Laboratory	Malaysia Genome Institute	Mohd Noor Mat Isa, Irni Suhayu Sapian, Yusuf Muhammad Noor, Nurhezreen Md Iqbal, Mohd Faizal Abu Bakar, Enizza Kasim, Shamsidar Sopie, Siti Noraini Othman, Azrin Ahmad, Nor Azfa Johari, Norazimah Tajudin, Noorliza Mohamad Noordin, W Afiza W Mohd Arifin, Rehan Shuhada Abu Bakar, Yu Kie Chem, Selvanesan Sengol, Hani Mat Hussin, Shahrul Hisham Zainal Ariffin	https://www.gisaid.org/	2020-03-23	?
hCoV-19/Malaysia/MKAK-CL-2020-5047/2020	betacoronavirus	EPI_ISL_416866	2020-01-24	Asia	Malaysia	Selangor	Asia	Malaysia	Selangor	genome	29856	Human	65	Female	B	L	National Public Health Laboratory	Malaysia Genome Institute	Mohd Noor Mat Isa, Irni Suhayu Sapian, Yusuf Muhammad Noor, Nurhezreen Md Iqbal, Mohd Faizal Abu Bakar, Enizza Kasim, Shamsidar Sopie, Siti Noraini Othman, Azrin Ahmad, Nor Azfa Johari, Norazimah Tajudin, Noorliza Mohamad Noordin, W Afiza W Mohd Arifin, Rehan Shuhada Abu Bakar, Yu Kie Chem, Selvanesan Sengol, Hani Mat Hussin, Shahrul Hisham Zainal Ariffin	https://www.gisaid.org/	2020-03-23	?
hCoV-19/Malaysia/IMR_WC413/2020	betacoronavirus	EPI_ISL_455791	2020-02-08	Asia	Malaysia	Selangor	Asia	Malaysia	Selangor	genome	29805	Human	67	Male	B	L	Institute for Medical Research, Infectious Disease Research Centre, National Institutes of Health, Ministry of Health Malaysia	Malaysia Genome Institute	Mohd Noor Mat Isa, Irni Suhayu Sapian, Yusuf Muhammad Noor, Jeyanthi Suppiah, Nurhezreen Md Iqbal, Enizza Kasim, Zarina Mohd Zawawi, Siti Noraini Othman, Mohd Faizal Abu Bakar, Shamsidar Sopie, Azrin Ahmad, Ravindran Thayan, Norazah Ahmad, Tahir Aris, Shahrul Hisham Zainal Ariffin	https://www.gisaid.org/	2020-06-01	?
hCoV-19/Malaysia/IMR_WC458/2020	betacoronavirus	EPI_ISL_455792	2020-02-09	Asia	Malaysia	Selangor	Asia	Malaysia	Selangor	genome	29813	Human	67	Male	B	L	Institute for Medical Research, Infectious Disease Research Centre, National Institutes of Health, Ministry of Health Malaysia	Malaysia Genome Institute	Mohd Noor Mat Isa, Irni Suhayu Sapian, Yusuf Muhammad Noor, Jeyanthi Suppiah, Nurhezreen Md Iqbal, Enizza Kasim, Zarina Mohd Zawawi, Siti Noraini Othman, Mohd Faizal Abu Bakar, Shamsidar Sopie, Azrin Ahmad, Ravindran Thayan, Norazah Ahmad, Tahir Aris, Shahrul Hisham Zainal Ariffin	https://www.gisaid.org/	2020-06-01	?
hCoV-19/Malaysia/HPUPM_ML6794/2020	betacoronavirus	EPI_ISL_977590	2020-11-05	Asia	Malaysia		Asia	Malaysia		genome	29832	Human	11	Female	B.1.36.16	GH	Department of Medical Microbiology, Hospital Pengajar Universiti Putra Malaysia	Malaysia Genome Institute	Mohd Noor Mat Isa, Syafinaz Amin-Nordin, Irni Suhayu Sapian, Hui-Yee Chee, Yusuf Muhammad Noor, Nurhezreen Md Iqbal, Enizza Kasim, Siti Noraini Othman, Mohd Faizal Abu Bakar, Shamsidar Sopie, Azrin Ahmad, Narcisse Joseph, Muhammad MI, Avisha Richards, Nor Zahrin Hasran, Nor Azfa Johari	https://www.gisaid.org/	2021-02-11	?
hCoV-19/Malaysia/HPUPM_ML5556/2020	betacoronavirus	EPI_ISL_977587	2020-10-21	Asia	Malaysia		Asia	Malaysia		genome	29835	Human	58	Female	B.1.36.16	GH	Department of Medical Microbiology, Hospital Pengajar Universiti Putra Malaysia	Malaysia Genome Institute	Mohd Noor Mat Isa, Syafinaz Amin-Nordin, Irni Suhayu Sapian, Hui-Yee Chee, Yusuf Muhammad Noor, Nurhezreen Md Iqbal, Enizza Kasim, Siti Noraini Othman, Mohd Faizal Abu Bakar, Shamsidar Sopie, Azrin Ahmad, Narcisse Joseph, Muhammad MI, Avisha Richards, Nor Zahrin Hasran, Nor Azfa Johari	https://www.gisaid.org/	2021-02-11	?
hCoV-19/Malaysia/MGI_M0678/2020	betacoronavirus	EPI_ISL_977592	2020-11-05	Asia	Malaysia	Negeri Sembilan	Asia	Malaysia	Negeri Sembilan	genome	29700	Human	20	Female	B.1.524	G	Malaysia Genome Institute	Malaysia Genome Institute	Mohd Noor Mat Isa, Irni Suhayu Sapian, Yusuf Muhammad Noor, Nurhezreen Md Iqbal, Mohd Faizal Abu Bakar, Enizza Kasim, Shamsidar Sopie, Siti Noraini Othman, Azrin Ahmad, Nor Azfa Johari.	https://www.gisaid.org/	2021-02-11	?
hCoV-19/Malaysia/MGI-M64/2020	betacoronavirus	EPI_ISL_528740	2020-04-02	Asia	Malaysia	Selangor	Asia	Malaysia	Selangor	genome	29836	Human	unknown	Male	B.6.1	O	Malaysia Genome Institute	Malaysia Genome Institute	Mohd Noor Mat Isa, Irni Suhayu Sapian, Yusuf Muhammad Noor, Nurhezreen Md Iqbal, Mohd Faizal Abu Bakar, Enizza Kasim, Shamsidar Sopie, Siti Noraini Othman, Azrin Ahmad, Nor Azfa Johari, Shahrul Hisham Zainal Ariffin	https://www.gisaid.org/	2020-09-08	?
hCoV-19/Malaysia/IMR_130617/2021	betacoronavirus	EPI_ISL_1973325	2021-04-12	Asia	Malaysia		Asia	Malaysia		genome	29896	Human	2	Male	AU.2	GH	Bintulu Hospital	Institute for Medical Research, Infectious Disease Research Centre, National Institutes of Health, Ministry of Health Malaysia	Suppiah J, Kamel K, Mohd Zawawi Z, Azizan MA, Ramly N, Robert F, Thayan R	https://www.gisaid.org/	2021-05-10	?
hCoV-19/Malaysia/IMR_WC204141/2021	betacoronavirus	EPI_ISL_1972535	2021-04-19	Asia	Malaysia		Asia	Malaysia		genome	29834	Human	30	Male	B.1.351	GH	Institute for Medical Research, Infectious Disease Research Centre, National Institutes of Health, Ministry of Health Malaysia	Institute for Medical Research, Infectious Disease Research Centre, National Institutes of Health, Ministry of Health Malaysia	Suppiah J, Kamel K, Mohd Zawawi Z, Azizan MA, Ramly N, Robert F, Thayan R	https://www.gisaid.org/	2021-05-10	?
hCoV-19/Malaysia/IMR_BT65034/2021	betacoronavirus	EPI_ISL_1972549	2021-04-12	Asia	Malaysia		Asia	Malaysia		genome	29885	Human	38	Female	B.1.524	G	Klinik Kesihatan Bentong	Institute for Medical Research, Infectious Disease Research Centre, National Institutes of Health, Ministry of Health Malaysia	Suppiah J, Kamel K, Mohd Zawawi Z, Azizan MA, Ramly N, Robert F, Thayan R	https://www.gisaid.org/	2021-05-10	?
hCoV-19/Malaysia/IMR_HTJ055094/2021	betacoronavirus	EPI_ISL_1972540	2021-04-27	Asia	Malaysia		Asia	Malaysia		genome	29860	Human	71	Female	B.1.466.2	GH	Tampin Hospital	Institute for Medical Research, Infectious Disease Research Centre, National Institutes of Health, Ministry of Health Malaysia	Suppiah J, Kamel K, Mohd Zawawi Z, Azizan MA, Ramly N, Robert F, Thayan R	https://www.gisaid.org/	2021-05-10	?
hCoV-19/Malaysia/IMR_BT65183/2021	betacoronavirus	EPI_ISL_1972551	2021-04-12	Asia	Malaysia		Asia	Malaysia		genome	29859	Human	33	Male	B.1.524	G	Klinik Kesihatan Lurah Bilut (Felda)	Institute for Medical Research, Infectious Disease Research Centre, National Institutes of Health, Ministry of Health Malaysia	Suppiah J, Kamel K, Mohd Zawawi Z, Azizan MA, Ramly N, Robert F, Thayan R	https://www.gisaid.org/	2021-05-10	?
hCoV-19/Malaysia/HPUPM_ML5776/2020	betacoronavirus	EPI_ISL_977588	2020-10-21	Asia	Malaysia		Asia	Malaysia		genome	29835	Human	2	Male	B.1.524	G	Department of Medical Microbiology, Hospital Pengajar Universiti Putra Malaysia	Malaysia Genome Institute	Mohd Noor Mat Isa, Syafinaz Amin-Nordin, Irni Suhayu Sapian, Hui-Yee Chee, Yusuf Muhammad Noor, Nurhezreen Md Iqbal, Enizza Kasim, Siti Noraini Othman, Mohd Faizal Abu Bakar, Shamsidar Sopie, Azrin Ahmad, Narcisse Joseph, Muhammad MI, Avisha Richards, Nor Zahrin Hasran, Nor Azfa Johari	https://www.gisaid.org/	2021-02-11	?
hCoV-19/Malaysia/HPUPM_ML5549/2020	betacoronavirus	EPI_ISL_977586	2020-10-21	Asia	Malaysia		Asia	Malaysia		genome	29833	Human	9	Female	B.1.524	G	Department of Medical Microbiology, Hospital Pengajar Universiti Putra Malaysia	Malaysia Genome Institute	Mohd Noor Mat Isa, Syafinaz Amin-Nordin, Irni Suhayu Sapian, Hui-Yee Chee, Yusuf Muhammad Noor, Nurhezreen Md Iqbal, Enizza Kasim, Siti Noraini Othman, Mohd Faizal Abu Bakar, Shamsidar Sopie, Azrin Ahmad, Narcisse Joseph, Muhammad MI, Avisha Richards, Nor Zahrin Hasran, Nor Azfa Johari	https://www.gisaid.org/	2021-02-11	?
hCoV-19/Malaysia/MGI_M0684/2020	betacoronavirus	EPI_ISL_977593	2020-11-05	Asia	Malaysia	Negeri Sembilan	Asia	Malaysia	Negeri Sembilan	genome	29811	Human	27	Female	B.1.36.16	GH	Malaysia Genome Institute	Malaysia Genome Institute	Mohd Noor Mat Isa, Irni Suhayu Sapian, Yusuf Muhammad Noor, Nurhezreen Md Iqbal, Mohd Faizal Abu Bakar, Enizza Kasim, Shamsidar Sopie, Siti Noraini Othman, Azrin Ahmad, Nor Azfa Johari.	https://www.gisaid.org/	2021-02-11	?
hCoV-19/Malaysia/MGI_M0675/2020	betacoronavirus	EPI_ISL_977591	2020-11-05	Asia	Malaysia	Negeri Sembilan	Asia	Malaysia	Negeri Sembilan	genome	29831	Human	49	Female	B.1.524	G	Malaysia Genome Institute	Malaysia Genome Institute	Mohd Noor Mat Isa, Irni Suhayu Sapian, Yusuf Muhammad Noor, Nurhezreen Md Iqbal, Mohd Faizal Abu Bakar, Enizza Kasim, Shamsidar Sopie, Siti Noraini Othman, Azrin Ahmad, Nor Azfa Johari.	https://www.gisaid.org/	2021-02-11	?
hCoV-19/Malaysia/IMR_MKAI7576/2021	betacoronavirus	EPI_ISL_1919949	2021-04-14	Asia	Malaysia		Asia	Malaysia		genome	29860	Human	11	Female	B.1.524	G	Ipoh Public Health Laboratory (MKAI), Ministry of Health Malaysia	Institute for Medical Research, Infectious Disease Research Centre, National Institutes of Health, Ministry of Health Malaysia	Suppiah J, Kamel K, Mohd Zawawi Z, Thayan R	https://www.gisaid.org/	2021-05-06	?
hCoV-19/Malaysia/IMR_MKAI7615/2021	betacoronavirus	EPI_ISL_1919952	2021-04-14	Asia	Malaysia		Asia	Malaysia		genome	29824	Human	unknown	unknown	B.1.351	GH	Ipoh Public Health Laboratory (MKAI), Ministry of Health Malaysia	Institute for Medical Research, Infectious Disease Research Centre, National Institutes of Health, Ministry of Health Malaysia	Suppiah J, Kamel K, Mohd Zawawi Z, Thayan R	https://www.gisaid.org/	2021-05-06	?
hCoV-19/Malaysia/IMR_MKAI3151/2021	betacoronavirus	EPI_ISL_1919858	2021-04-17	Asia	Malaysia		Asia	Malaysia		genome	29911	Human	72	Female	B.1.524	G	Ipoh Public Health Laboratory (MKAI), Ministry of Health Malaysia	Institute for Medical Research, Infectious Disease Research Centre, National Institutes of Health, Ministry of Health Malaysia	Suppiah J, Kamel K, Mohd Zawawi Z, Thayan R	https://www.gisaid.org/	2021-05-06	?
hCoV-19/Malaysia/IMR_125366/2021	betacoronavirus	EPI_ISL_1919863	2021-04-16	Asia	Malaysia		Asia	Malaysia		genome	29937	Human	58	Female	B.1.466.2	GH	Tawau Hospital	Institute for Medical Research, Infectious Disease Research Centre, National Institutes of Health, Ministry of Health Malaysia	Suppiah J, Kamel K, Mohd Zawawi Z, Thayan R	https://www.gisaid.org/	2021-05-06	?
hCoV-19/Malaysia/IMR_K4107/2021	betacoronavirus	EPI_ISL_1919648	2021-04-17	Asia	Malaysia		Asia	Malaysia		genome	29869	Human	16	Male	B.1.351	GH	Ipoh Public Health Laboratory (MKAI), Ministry of Health Malaysia	Institute for Medical Research, Infectious Disease Research Centre, National Institutes of Health, Ministry of Health Malaysia	Suppiah J, Kamel K, Mohd Zawawi Z, Thayan R	https://www.gisaid.org/	2021-05-06	?
hCoV-19/Malaysia/IMR_K3011/2021	betacoronavirus	EPI_ISL_1919646	2021-04-17	Asia	Malaysia		Asia	Malaysia		genome	29865	Human	13	Male	B.1.351	GH	Ipoh Public Health Laboratory (MKAI), Ministry of Health Malaysia	Institute for Medical Research, Infectious Disease Research Centre, National Institutes of Health, Ministry	Suppiah J, Kamel K, Mohd Zawawi Z, Thayan R	https://www.gisaid.org/	2021-05-06	?
hCoV-19/Malaysia/IMR_WC168482/2021	betacoronavirus	EPI_ISL_1919652	2021-04-02	Asia	Malaysia		Asia	Malaysia		genome	29835	Human	47	Female	B.1.524	G	Institute for Medical Research, Infectious Disease Research Centre, National Institutes of Health, Ministry of Health Malaysia	Institute for Medical Research, Infectious Disease Research Centre, National Institutes of Health, Ministry of Health Malaysia	Suppiah J, Kamel K, Mohd Zawawi Z, Ramly N, Robert F, Thayan R	https://www.gisaid.org/	2021-05-06	?
hCoV-19/Malaysia/IMR_015522/2021	betacoronavirus	EPI_ISL_1673280	2021-03-29	Asia	Malaysia		Asia	Malaysia		genome	29924	Human	73	Female	B.1.524	G	Hospital Sultan Ismail	Institute for Medical Research, Infectious Disease Research Centre, National Institutes of Health, Ministry of Health Malaysia	Suppiah J, Kamel K, Mohd Zawawi Z, Thayan R	https://www.gisaid.org/	2021-04-22	?
hCoV-19/Malaysia/IMR_015619/2021	betacoronavirus	EPI_ISL_1673288	2021-03-21	Asia	Malaysia		Asia	Malaysia		genome	29873	Human	53	Male	B.1.524	G	Hospital Segamat Johor	Institute for Medical Research, Infectious Disease Research Centre, National Institutes of Health, Ministry of Health Malaysia	Suppiah J, Kamel K, Mohd Zawawi Z, Thayan R	https://www.gisaid.org/	2021-04-22	?
hCoV-19/Malaysia/IMR_WC74104/2021	betacoronavirus	EPI_ISL_968089	2021-01-31	Asia	Malaysia		Asia	Malaysia		genome	29902	Human	36	Male	B.1.524	G	Institute for Medical Research, Infectious Disease Research Centre, National Institutes of Health, Ministry of Health Malaysia	Institute for Medical Research, Infectious Disease Research Centre, National Institutes of Health, Ministry of Health Malaysia	Suppiah J, Kamel K, Azizan MA, Thayan R	https://www.gisaid.org/	2021-02-11	?
hCoV-19/Malaysia/UNIMAS-B113/2021	betacoronavirus	EPI_ISL_1318208	2021-01-13	Asia	Malaysia	Sarawak	Asia	Malaysia	Sarawak	genome	29839	Human	85	Male	AU.2	GH	Ministry of Health Hospitals	Institute of Health and Community Medicine	Chan Chia Jui, David Perera, Ooi Mong How, Chua Hock Hin, Tonnii Sia Loong Loong, Wong Jyn Shan, Wong Kiing Aik	https://www.gisaid.org/	2021-03-23	?
hCoV-19/Malaysia/UNIMAS-CRC0441/2021	betacoronavirus	EPI_ISL_1318218	2021-01-18	Asia	Malaysia	Sarawak	Asia	Malaysia	Sarawak	genome	29899	Human	unknown	unknown	AU.2	GH	Ministry of Health Hospitals	Institute of Health and Community Medicine	Chan Chia Jui, David Perera, Ooi Mong How, Chua Hock Hin, Tonnii Sia Loong Loong, Wong Jyn Shan, Wong Kiing Aik	https://www.gisaid.org/	2021-03-23	?
hCoV-19/Malaysia/UNIMAS-B114/2021	betacoronavirus	EPI_ISL_1318203	2021-01-13	Asia	Malaysia	Sarawak	Asia	Malaysia	Sarawak	genome	29838	Human	97	Female	AU.2	GH	Ministry of Health Hospitals	Institute of Health and Community Medicine	Chan Chia Jui, David Perera, Ooi Mong How, Chua Hock Hin, Tonnii Sia Loong Loong, Wong Jyn Shan, Wong Kiing Aik	https://www.gisaid.org/	2021-03-23	?
hCoV-19/Malaysia/UNIMAS-B112/2021	betacoronavirus	EPI_ISL_1318204	2021-01-13	Asia	Malaysia	Sarawak	Asia	Malaysia	Sarawak	genome	29841	Human	25	Female	AU.2	GH	Ministry of Health Hospitals	Institute of Health and Community Medicine	Chan Chia Jui, David Perera, Ooi Mong How, Chua Hock Hin, Tonnii Sia Loong Loong, Wong Jyn Shan, Wong Kiing Aik	https://www.gisaid.org/	2021-03-23	?
hCoV-19/Malaysia/UNIMAS-16061/2021	betacoronavirus	EPI_ISL_1318214	2021-01-29	Asia	Malaysia	Sarawak	Asia	Malaysia	Sarawak	genome	29838	Human	27	Male	AU.2	GH	Ministry of Health Hospitals	Institute of Health and Community Medicine	Chan Chia Jui, David Perera, Ooi Mong How, Chua Hock Hin, Tonnii Sia Loong Loong, Wong Jyn Shan, Wong Kiing Aik	https://www.gisaid.org/	2021-03-23	?
hCoV-19/Malaysia/UNIMAS-16299/2021	betacoronavirus	EPI_ISL_1318213	2021-02-18	Asia	Malaysia	Sarawak	Asia	Malaysia	Sarawak	genome	29840	Human	17	Male	B.1.466.2	GH	Ministry of Health Hospitals	Institute of Health and Community Medicine	Chan Chia Jui, David Perera, Ooi Mong How, Chua Hock Hin, Tonnii Sia Loong Loong, Wong Jyn Shan, Wong Kiing Aik	https://www.gisaid.org/	2021-03-23	?
hCoV-19/Malaysia/UNIMAS-16282/2021	betacoronavirus	EPI_ISL_1318215	2021-02-17	Asia	Malaysia	Sarawak	Asia	Malaysia	Sarawak	genome	29877	Human	45	Male	B.1.466.2	GH	Ministry of Health Hospitals	Institute of Health and Community Medicine	Chan Chia Jui, David Perera, Ooi Mong How, Chua Hock Hin, Tonnii Sia Loong Loong, Wong Jyn Shan, Wong Kiing Aik	https://www.gisaid.org/	2021-03-23	?
hCoV-19/Malaysia/UNIMAS-CRC0379/2021	betacoronavirus	EPI_ISL_1318216	2021-01-18	Asia	Malaysia	Sarawak	Asia	Malaysia	Sarawak	genome	29874	Human	unknown	unknown	AU.2	GH	Ministry of Health Hospitals	Institute of Health and Community Medicine	Chan Chia Jui, David Perera, Ooi Mong How, Chua Hock Hin, Tonnii Sia Loong Loong, Wong Jyn Shan, Wong Kiing Aik	https://www.gisaid.org/	2021-03-23	?
hCoV-19/Malaysia/UNIMAS-16881/2021	betacoronavirus	EPI_ISL_2535603	2021-03-27	Asia	Malaysia	Sarawak	Asia	Malaysia	Sarawak	genome	29873	Human	51	Male	AU.2	GH	Ministry of Health Hospitals	Institute of Health and Community Medicine	Chan Chia Jui, David Perera, Ooi Mong How, Chua Hock Hin, Tonnii Sia Loong Loong, Wong Jyn Shan, Wong Kiing Aik	https://www.gisaid.org/	2021-06-15	?
hCoV-19/Malaysia/UNIMAS-B334/2021	betacoronavirus	EPI_ISL_2535604	2021-03-16	Asia	Malaysia	Sarawak	Asia	Malaysia	Sarawak	genome	29902	Human	32	Male	AU.2	GH	Borneo Medical Centre	Institute of Health and Community Medicine	Chan Chia Jui, David Perera, Ooi Mong How, Chua Hock Hin, Tonnii Sia Loong Loong, Wong Jyn Shan, Wong Kiing Aik	https://www.gisaid.org/	2021-06-15	?
hCoV-19/Malaysia/UNIMAS-16943/2021	betacoronavirus	EPI_ISL_2535605	2021-04-03	Asia	Malaysia	Sarawak	Asia	Malaysia	Sarawak	genome	29871	Human	49	Male	B.1.466.2	GH	Ministry of Health Hospitals	Institute of Health and Community Medicine	Chan Chia Jui, David Perera, Ooi Mong How, Chua Hock Hin, Tonnii Sia Loong Loong, Wong Jyn Shan, Wong Kiing Aik	https://www.gisaid.org/	2021-06-15	?
hCoV-19/Malaysia/UNIMAS-17014/2021	betacoronavirus	EPI_ISL_2535606	2021-04-04	Asia	Malaysia	Sarawak	Asia	Malaysia	Sarawak	genome	29837	Human	24	Female	B.1.466.2	GH	Ministry of Health Hospitals	Institute of Health and Community Medicine	Chan Chia Jui, David Perera, Ooi Mong How, Chua Hock Hin, Tonnii Sia Loong Loong, Wong Jyn Shan, Wong Kiing Aik	https://www.gisaid.org/	2021-06-15	?
hCoV-19/Malaysia/UNIMAS-B356/2021	betacoronavirus	EPI_ISL_2535607	2021-03-29	Asia	Malaysia	Sarawak	Asia	Malaysia	Sarawak	genome	29871	Human	37	Female	AU.2	GH	Borneo Medical Centre	Institute of Health and Community Medicine	Chan Chia Jui, David Perera, Ooi Mong How, Chua Hock Hin, Tonnii Sia Loong Loong, Wong Jyn Shan, Wong Kiing Aik	https://www.gisaid.org/	2021-06-15	?
hCoV-19/Malaysia/UNIMAS-17060/2021	betacoronavirus	EPI_ISL_2535610	2021-04-09	Asia	Malaysia	Sarawak	Asia	Malaysia	Sarawak	genome	29831	Human	49	Female	P.3	GR	Ministry of Health Hospitals	Institute of Health and Community Medicine	Chan Chia Jui, David Perera, Ooi Mong How, Chua Hock Hin, Tonnii Sia Loong Loong, Wong Jyn Shan, Wong Kiing Aik	https://www.gisaid.org/	2021-06-15	?
hCoV-19/Malaysia/UNIMAS-17084/2021	betacoronavirus	EPI_ISL_2535611	2021-04-09	Asia	Malaysia	Sarawak	Asia	Malaysia	Sarawak	genome	29836	Human	44	Male	B.1.466.2	GH	Ministry of Health Hospitals	Institute of Health and Community Medicine	Chan Chia Jui, David Perera, Ooi Mong How, Chua Hock Hin, Tonnii Sia Loong Loong, Wong Jyn Shan, Wong Kiing Aik	https://www.gisaid.org/	2021-06-15	?
hCoV-19/Malaysia/UNIMAS-17114/2021	betacoronavirus	EPI_ISL_2535612	2021-04-11	Asia	Malaysia	Sarawak	Asia	Malaysia	Sarawak	genome	29838	Human	unknown	Male	B.1.466.2	GH	Ministry of Health Hospitals	Institute of Health and Community Medicine	Chan Chia Jui, David Perera, Ooi Mong How, Chua Hock Hin, Tonnii Sia Loong Loong, Wong Jyn Shan, Wong Kiing Aik	https://www.gisaid.org/	2021-06-15	?
hCoV-19/Malaysia/UNIMAS-16593/2021	betacoronavirus	EPI_ISL_2535613	2021-03-03	Asia	Malaysia	Sarawak	Asia	Malaysia	Sarawak	genome	29837	Human	50	Female	B.1.466.2	GH	Ministry of Health Hospitals	Institute of Health and Community Medicine	Chan Chia Jui, David Perera, Ooi Mong How, Chua Hock Hin, Tonnii Sia Loong Loong, Wong Jyn Shan, Wong Kiing Aik	https://www.gisaid.org/	2021-06-15	?
hCoV-19/Malaysia/UNIMAS-16835/2021	betacoronavirus	EPI_ISL_2535614	2021-03-17	Asia	Malaysia	Sarawak	Asia	Malaysia	Sarawak	genome	29838	Human	12	Female	AU.2	GH	Ministry of Health Hospitals	Institute of Health and Community Medicine	Chan Chia Jui, David Perera, Ooi Mong How, Chua Hock Hin, Tonnii Sia Loong Loong, Wong Jyn Shan, Wong Kiing Aik	https://www.gisaid.org/	2021-06-15	?
hCoV-19/Malaysia/UNIMAS-17029/2021	betacoronavirus	EPI_ISL_2535618	2021-04-02	Asia	Malaysia	Sarawak	Asia	Malaysia	Sarawak	genome	29873	Human	31	Male	AU.2	GH	Ministry of Health Hospitals	Institute of Health and Community Medicine	Chan Chia Jui, David Perera, Ooi Mong How, Chua Hock Hin, Tonnii Sia Loong Loong, Wong Jyn Shan, Wong Kiing Aik	https://www.gisaid.org/	2021-06-15	?
hCoV-19/Malaysia/UNIMAS-B382/2021	betacoronavirus	EPI_ISL_2535620	2021-03-28	Asia	Malaysia	Sarawak	Asia	Malaysia	Sarawak	genome	29837	Human	35	Male	P.3	GR	Borneo Medical Centre	Institute of Health and Community Medicine	Chan Chia Jui, David Perera, Ooi Mong How, Chua Hock Hin, Tonnii Sia Loong Loong, Wong Jyn Shan, Wong Kiing Aik	https://www.gisaid.org/	2021-06-15	?
hCoV-19/Malaysia/UNIMAS-17066/2021	betacoronavirus	EPI_ISL_2535622	2021-04-09	Asia	Malaysia	Sarawak	Asia	Malaysia	Sarawak	genome	29836	Human	16	Female	B.1.466.2	GH	Ministry of Health Hospitals	Institute of Health and Community Medicine	Chan Chia Jui, David Perera, Ooi Mong How, Chua Hock Hin, Tonnii Sia Loong Loong, Wong Jyn Shan, Wong Kiing Aik	https://www.gisaid.org/	2021-06-15	?
hCoV-19/Malaysia/UNIMAS-17087/2021	betacoronavirus	EPI_ISL_2535623	2021-04-10	Asia	Malaysia	Sarawak	Asia	Malaysia	Sarawak	genome	29836	Human	26	Female	B.1.466.2	GH	Ministry of Health Hospitals	Institute of Health and Community Medicine	Chan Chia Jui, David Perera, Ooi Mong How, Chua Hock Hin, Tonnii Sia Loong Loong, Wong Jyn Shan, Wong Kiing Aik	https://www.gisaid.org/	2021-06-15	?
hCoV-19/Malaysia/UNIMAS-16594/2021	betacoronavirus	EPI_ISL_2535625	2021-03-03	Asia	Malaysia	Sarawak	Asia	Malaysia	Sarawak	genome	29872	Human	10	Female	B.1.466.2	GH	Ministry of Health Hospitals	Institute of Health and Community Medicine	Chan Chia Jui, David Perera, Ooi Mong How, Chua Hock Hin, Tonnii Sia Loong Loong, Wong Jyn Shan, Wong Kiing Aik	https://www.gisaid.org/	2021-06-15	?
hCoV-19/Malaysia/UNIMAS-16844/2021	betacoronavirus	EPI_ISL_2535626	2021-03-25	Asia	Malaysia	Sarawak	Asia	Malaysia	Sarawak	genome	29872	Human	48	Male	AU.3	GH	Ministry of Health Hospitals	Institute of Health and Community Medicine	Chan Chia Jui, David Perera, Ooi Mong How, Chua Hock Hin, Tonnii Sia Loong Loong, Wong Jyn Shan, Wong Kiing Aik	https://www.gisaid.org/	2021-06-15	?
hCoV-19/Malaysia/UNIMAS-16908/2021	betacoronavirus	EPI_ISL_2535627	2021-03-27	Asia	Malaysia	Sarawak	Asia	Malaysia	Sarawak	genome	29828	Human	51	Male	B.1.525	G	Ministry of Health Hospitals	Institute of Health and Community Medicine	Chan Chia Jui, David Perera, Ooi Mong How, Chua Hock Hin, Tonnii Sia Loong Loong, Wong Jyn Shan, Wong Kiing Aik	https://www.gisaid.org/	2021-06-15	?
hCoV-19/Malaysia/UNIMAS-B343/2021	betacoronavirus	EPI_ISL_2535630	2021-03-28	Asia	Malaysia	Sarawak	Asia	Malaysia	Sarawak	genome	29873	Human	62	Male	AU.2	GH	Borneo Medical Centre	Institute of Health and Community Medicine	Chan Chia Jui, David Perera, Ooi Mong How, Chua Hock Hin, Tonnii Sia Loong Loong, Wong Jyn Shan, Wong Kiing Aik	https://www.gisaid.org/	2021-06-15	?
hCoV-19/Malaysia/UNIMAS-B359/2021	betacoronavirus	EPI_ISL_2535631	2021-03-29	Asia	Malaysia	Sarawak	Asia	Malaysia	Sarawak	genome	29838	Human	86	Female	AU.2	GH	Borneo Medical Centre	Institute of Health and Community Medicine	Chan Chia Jui, David Perera, Ooi Mong How, Chua Hock Hin, Tonnii Sia Loong Loong, Wong Jyn Shan, Wong Kiing Aik	https://www.gisaid.org/	2021-06-15	?
hCoV-19/Malaysia/UNIMAS-B383/2021	betacoronavirus	EPI_ISL_2535632	2021-04-03	Asia	Malaysia	Sarawak	Asia	Malaysia	Sarawak	genome	29870	Human	39	Male	AU.2	GH	Borneo Medical Centre	Institute of Health and Community Medicine	Chan Chia Jui, David Perera, Ooi Mong How, Chua Hock Hin, Tonnii Sia Loong Loong, Wong Jyn Shan, Wong Kiing Aik	https://www.gisaid.org/	2021-06-15	?
hCoV-19/Malaysia/UNIMAS-17072/2021	betacoronavirus	EPI_ISL_2535634	2021-04-09	Asia	Malaysia	Sarawak	Asia	Malaysia	Sarawak	genome	29865	Human	74	Female	AU.2	GH	Ministry of Health Hospitals	Institute of Health and Community Medicine	Chan Chia Jui, David Perera, Ooi Mong How, Chua Hock Hin, Tonnii Sia Loong Loong, Wong Jyn Shan, Wong Kiing Aik	https://www.gisaid.org/	2021-06-15	?
hCoV-19/Malaysia/UNIMAS-17088/2021	betacoronavirus	EPI_ISL_2535635	2021-04-09	Asia	Malaysia	Sarawak	Asia	Malaysia	Sarawak	genome	29838	Human	39	Male	B.1.466.2	GH	Ministry of Health Hospitals	Institute of Health and Community Medicine	Chan Chia Jui, David Perera, Ooi Mong How, Chua Hock Hin, Tonnii Sia Loong Loong, Wong Jyn Shan, Wong Kiing Aik	https://www.gisaid.org/	2021-06-15	?
hCoV-19/Malaysia/UNIMAS-16606/2021	betacoronavirus	EPI_ISL_2535636	2021-03-04	Asia	Malaysia	Sarawak	Asia	Malaysia	Sarawak	genome	29870	Human	32	Female	B.1.466.2	GH	Ministry of Health Hospitals	Institute of Health and Community Medicine	Chan Chia Jui, David Perera, Ooi Mong How, Chua Hock Hin, Tonnii Sia Loong Loong, Wong Jyn Shan, Wong Kiing Aik	https://www.gisaid.org/	2021-06-15	?
hCoV-19/Malaysia/UNIMAS-16849/2021	betacoronavirus	EPI_ISL_2535637	2021-03-25	Asia	Malaysia	Sarawak	Asia	Malaysia	Sarawak	genome	29866	Human	73	Female	AU.2	GH	Ministry of Health Hospitals	Institute of Health and Community Medicine	Chan Chia Jui, David Perera, Ooi Mong How, Chua Hock Hin, Tonnii Sia Loong Loong, Wong Jyn Shan, Wong Kiing Aik	https://www.gisaid.org/	2021-06-15	?
hCoV-19/Malaysia/UNIMAS-16912/2021	betacoronavirus	EPI_ISL_2535638	2021-03-29	Asia	Malaysia	Sarawak	Asia	Malaysia	Sarawak	genome	29865	Human	26	Female	B.1.466.2	GH	Ministry of Health Hospitals	Institute of Health and Community Medicine	Chan Chia Jui, David Perera, Ooi Mong How, Chua Hock Hin, Tonnii Sia Loong Loong, Wong Jyn Shan, Wong Kiing Aik	https://www.gisaid.org/	2021-06-15	?
hCoV-19/Malaysia/UNIMAS-16892/2021	betacoronavirus	EPI_ISL_2535639	2021-03-29	Asia	Malaysia	Sarawak	Asia	Malaysia	Sarawak	genome	29873	Human	51	Male	B.1.466.2	GH	Ministry of Health Hospitals	Institute of Health and Community Medicine	Chan Chia Jui, David Perera, Ooi Mong How, Chua Hock Hin, Tonnii Sia Loong Loong, Wong Jyn Shan, Wong Kiing Aik	https://www.gisaid.org/	2021-06-15	?
hCoV-19/Malaysia/UNIMAS-16973/2021	betacoronavirus	EPI_ISL_2535640	2021-03-31	Asia	Malaysia	Sarawak	Asia	Malaysia	Sarawak	genome	29836	Human	37	Male	B.1.466.2	GH	Ministry of Health Hospitals	Institute of Health and Community Medicine	Chan Chia Jui, David Perera, Ooi Mong How, Chua Hock Hin, Tonnii Sia Loong Loong, Wong Jyn Shan, Wong Kiing Aik	https://www.gisaid.org/	2021-06-15	?
hCoV-19/Malaysia/UNIMAS-B346/2021	betacoronavirus	EPI_ISL_2535641	2021-03-29	Asia	Malaysia	Sarawak	Asia	Malaysia	Sarawak	genome	29840	Human	34	Female	B.1.466.2	GH	Borneo Medical Centre	Institute of Health and Community Medicine	Chan Chia Jui, David Perera, Ooi Mong How, Chua Hock Hin, Tonnii Sia Loong Loong, Wong Jyn Shan, Wong Kiing Aik	https://www.gisaid.org/	2021-06-15	?
hCoV-19/Malaysia/UNIMAS-B360/2021	betacoronavirus	EPI_ISL_2535642	2021-03-29	Asia	Malaysia	Sarawak	Asia	Malaysia	Sarawak	genome	29869	Human	48	Female	AU.2	GH	Borneo Medical Centre	Institute of Health and Community Medicine	Chan Chia Jui, David Perera, Ooi Mong How, Chua Hock Hin, Tonnii Sia Loong Loong, Wong Jyn Shan, Wong Kiing Aik	https://www.gisaid.org/	2021-06-15	?
hCoV-19/Malaysia/UNIMAS-17034/2021	betacoronavirus	EPI_ISL_2535643	2021-04-07	Asia	Malaysia	Sarawak	Asia	Malaysia	Sarawak	genome	29871	Human	25	Female	B.1.466.2	GH	Ministry of Health Hospitals	Institute of Health and Community Medicine	Chan Chia Jui, David Perera, Ooi Mong How, Chua Hock Hin, Tonnii Sia Loong Loong, Wong Jyn Shan, Wong Kiing Aik	https://www.gisaid.org/	2021-06-15	?
hCoV-19/Malaysia/UNIMAS-17076/2021	betacoronavirus	EPI_ISL_2535644	2021-04-09	Asia	Malaysia	Sarawak	Asia	Malaysia	Sarawak	genome	29839	Human	31	Female	AU.2	GH	Ministry of Health Hospitals	Institute of Health and Community Medicine	Chan Chia Jui, David Perera, Ooi Mong How, Chua Hock Hin, Tonnii Sia Loong Loong, Wong Jyn Shan, Wong Kiing Aik	https://www.gisaid.org/	2021-06-15	?
hCoV-19/Malaysia/UNIMAS-17090/2021	betacoronavirus	EPI_ISL_2535645	2021-04-10	Asia	Malaysia	Sarawak	Asia	Malaysia	Sarawak	genome	29837	Human	50	Female	B.1.466.2	GH	Ministry of Health Hospitals	Institute of Health and Community Medicine	Chan Chia Jui, David Perera, Ooi Mong How, Chua Hock Hin, Tonnii Sia Loong Loong, Wong Jyn Shan, Wong Kiing Aik	https://www.gisaid.org/	2021-06-15	?
hCoV-19/Malaysia/UNIMAS-16643/2021	betacoronavirus	EPI_ISL_2535647	2021-03-09	Asia	Malaysia	Sarawak	Asia	Malaysia	Sarawak	genome	29870	Human	43	Female	B.1.466.2	GH	Ministry of Health Hospitals	Institute of Health and Community Medicine	Chan Chia Jui, David Perera, Ooi Mong How, Chua Hock Hin, Tonnii Sia Loong Loong, Wong Jyn Shan, Wong Kiing Aik	https://www.gisaid.org/	2021-06-15	?
hCoV-19/Malaysia/UNIMAS-16870/2021	betacoronavirus	EPI_ISL_2535648	2021-03-26	Asia	Malaysia	Sarawak	Asia	Malaysia	Sarawak	genome	29871	Human	38	Female	AU.2	GH	Ministry of Health Hospitals	Institute of Health and Community Medicine	Chan Chia Jui, David Perera, Ooi Mong How, Chua Hock Hin, Tonnii Sia Loong Loong, Wong Jyn Shan, Wong Kiing Aik	https://www.gisaid.org/	2021-06-15	?
hCoV-19/Malaysia/UNIMAS-16991/2021	betacoronavirus	EPI_ISL_2535651	2021-04-06	Asia	Malaysia	Sarawak	Asia	Malaysia	Sarawak	genome	29838	Human	56	Male	AU.3	GH	Ministry of Health Hospitals	Institute of Health and Community Medicine	Chan Chia Jui, David Perera, Ooi Mong How, Chua Hock Hin, Tonnii Sia Loong Loong, Wong Jyn Shan, Wong Kiing Aik	https://www.gisaid.org/	2021-06-15	?
hCoV-19/Malaysia/UNIMAS-B347/2021	betacoronavirus	EPI_ISL_2535652	2021-03-29	Asia	Malaysia	Sarawak	Asia	Malaysia	Sarawak	genome	29836	Human	37	Female	B.1.466.2	GH	Borneo Medical Centre	Institute of Health and Community Medicine	Chan Chia Jui, David Perera, Ooi Mong How, Chua Hock Hin, Tonnii Sia Loong Loong, Wong Jyn Shan, Wong Kiing Aik	https://www.gisaid.org/	2021-06-15	?
hCoV-19/Malaysia/UNIMAS-B361/2021	betacoronavirus	EPI_ISL_2535653	2021-03-28	Asia	Malaysia	Sarawak	Asia	Malaysia	Sarawak	genome	29838	Human	26	Female	AU.2	GH	Borneo Medical Centre	Institute of Health and Community Medicine	Chan Chia Jui, David Perera, Ooi Mong How, Chua Hock Hin, Tonnii Sia Loong Loong, Wong Jyn Shan, Wong Kiing Aik	https://www.gisaid.org/	2021-06-15	?
hCoV-19/Malaysia/UNIMAS-17035/2021	betacoronavirus	EPI_ISL_2535655	2021-04-07	Asia	Malaysia	Sarawak	Asia	Malaysia	Sarawak	genome	29839	Human	32	Male	AU.2	GH	Ministry of Health Hospitals	Institute of Health and Community Medicine	Chan Chia Jui, David Perera, Ooi Mong How, Chua Hock Hin, Tonnii Sia Loong Loong, Wong Jyn Shan, Wong Kiing Aik	https://www.gisaid.org/	2021-06-15	?
hCoV-19/Malaysia/UNIMAS-17077/2021	betacoronavirus	EPI_ISL_2535656	2021-04-09	Asia	Malaysia	Sarawak	Asia	Malaysia	Sarawak	genome	29842	Human	41	Female	B.1.466.2	GH	Ministry of Health Hospitals	Institute of Health and Community Medicine	Chan Chia Jui, David Perera, Ooi Mong How, Chua Hock Hin, Tonnii Sia Loong Loong, Wong Jyn Shan, Wong Kiing Aik	https://www.gisaid.org/	2021-06-15	?
hCoV-19/Malaysia/UNIMAS-16926/2021	betacoronavirus	EPI_ISL_2535658	2021-04-01	Asia	Malaysia	Sarawak	Asia	Malaysia	Sarawak	genome	29861	Human	28	Male	AU.2	GH	Ministry of Health Hospitals	Institute of Health and Community Medicine	Chan Chia Jui, David Perera, Ooi Mong How, Chua Hock Hin, Tonnii Sia Loong Loong, Wong Jyn Shan, Wong Kiing Aik	https://www.gisaid.org/	2021-06-15	?
hCoV-19/Malaysia/UNIMAS-16995/2021	betacoronavirus	EPI_ISL_2535659	2021-04-06	Asia	Malaysia	Sarawak	Asia	Malaysia	Sarawak	genome	29836	Human	34	Male	AU.2	GH	Ministry of Health Hospitals	Institute of Health and Community Medicine	Chan Chia Jui, David Perera, Ooi Mong How, Chua Hock Hin, Tonnii Sia Loong Loong, Wong Jyn Shan, Wong Kiing Aik	https://www.gisaid.org/	2021-06-15	?
hCoV-19/Malaysia/UNIMAS-B348/2021	betacoronavirus	EPI_ISL_2535660	2021-03-23	Asia	Malaysia	Sarawak	Asia	Malaysia	Sarawak	genome	29840	Human	29	Male	AU.2	GH	Borneo Medical Centre	Institute of Health and Community Medicine	Chan Chia Jui, David Perera, Ooi Mong How, Chua Hock Hin, Tonnii Sia Loong Loong, Wong Jyn Shan, Wong Kiing Aik	https://www.gisaid.org/	2021-06-15	?
hCoV-19/Malaysia/UNIMAS-B363/2021	betacoronavirus	EPI_ISL_2535661	2021-03-25	Asia	Malaysia	Sarawak	Asia	Malaysia	Sarawak	genome	29838	Human	12	Female	AU.2	GH	Borneo Medical Centre	Institute of Health and Community Medicine	Chan Chia Jui, David Perera, Ooi Mong How, Chua Hock Hin, Tonnii Sia Loong Loong, Wong Jyn Shan, Wong Kiing Aik	https://www.gisaid.org/	2021-06-15	?
hCoV-19/Malaysia/UNIMAS-17079/2021	betacoronavirus	EPI_ISL_2535664	2021-04-07	Asia	Malaysia	Sarawak	Asia	Malaysia	Sarawak	genome	29861	Human	47	Male	B.1.351.5	GH	Ministry of Health Hospitals	Institute of Health and Community Medicine	Chan Chia Jui, David Perera, Ooi Mong How, Chua Hock Hin, Tonnii Sia Loong Loong, Wong Jyn Shan, Wong Kiing Aik	https://www.gisaid.org/	2021-06-15	?
hCoV-19/Malaysia/UNIMAS-17126/2021	betacoronavirus	EPI_ISL_2535666	2021-04-13	Asia	Malaysia	Sarawak	Asia	Malaysia	Sarawak	genome	29869	Human	57	Male	B.1.466.2	GH	Ministry of Health Hospitals	Institute of Health and Community Medicine	Chan Chia Jui, David Perera, Ooi Mong How, Chua Hock Hin, Tonnii Sia Loong Loong, Wong Jyn Shan, Wong Kiing Aik	https://www.gisaid.org/	2021-06-15	?
hCoV-19/Malaysia/UNIMAS-16809/2021	betacoronavirus	EPI_ISL_2535667	2021-03-23	Asia	Malaysia	Sarawak	Asia	Malaysia	Sarawak	genome	29831	Human	18	Male	P.3	GR	Ministry of Health Hospitals	Institute of Health and Community Medicine	Chan Chia Jui, David Perera, Ooi Mong How, Chua Hock Hin, Tonnii Sia Loong Loong, Wong Jyn Shan, Wong Kiing Aik	https://www.gisaid.org/	2021-06-15	?
hCoV-19/Malaysia/UNIMAS-16877/2021	betacoronavirus	EPI_ISL_2535668	2021-03-26	Asia	Malaysia	Sarawak	Asia	Malaysia	Sarawak	genome	29864	Human	20	Male	P.3	GR	Ministry of Health Hospitals	Institute of Health and Community Medicine	Chan Chia Jui, David Perera, Ooi Mong How, Chua Hock Hin, Tonnii Sia Loong Loong, Wong Jyn Shan, Wong Kiing Aik	https://www.gisaid.org/	2021-06-15	?
hCoV-19/Malaysia/UNIMAS-16921/2021	betacoronavirus	EPI_ISL_2535669	2021-03-29	Asia	Malaysia	Sarawak	Asia	Malaysia	Sarawak	genome	29871	Human	34	Female	B.1.466.2	GH	Ministry of Health Hospitals	Institute of Health and Community Medicine	Chan Chia Jui, David Perera, Ooi Mong How, Chua Hock Hin, Tonnii Sia Loong Loong, Wong Jyn Shan, Wong Kiing Aik	https://www.gisaid.org/	2021-06-15	?
hCoV-19/Malaysia/UNIMAS-16935/2021	betacoronavirus	EPI_ISL_2535670	2021-04-02	Asia	Malaysia	Sarawak	Asia	Malaysia	Sarawak	genome	29840	Human	65	Male	AU.2	GH	Ministry of Health Hospitals	Institute of Health and Community Medicine	Chan Chia Jui, David Perera, Ooi Mong How, Chua Hock Hin, Tonnii Sia Loong Loong, Wong Jyn Shan, Wong Kiing Aik	https://www.gisaid.org/	2021-06-15	?
hCoV-19/Malaysia/UNIMAS-B350/2021	betacoronavirus	EPI_ISL_2535672	2021-03-22	Asia	Malaysia	Sarawak	Asia	Malaysia	Sarawak	genome	29839	Human	31	Male	AU.2	GH	Borneo Medical Centre	Institute of Health and Community Medicine	Chan Chia Jui, David Perera, Ooi Mong How, Chua Hock Hin, Tonnii Sia Loong Loong, Wong Jyn Shan, Wong Kiing Aik	https://www.gisaid.org/	2021-06-15	?
hCoV-19/Malaysia/UNIMAS-B366/2021	betacoronavirus	EPI_ISL_2535673	2021-03-26	Asia	Malaysia	Sarawak	Asia	Malaysia	Sarawak	genome	29836	Human	32	Male	AU.2	GH	Borneo Medical Centre	Institute of Health and Community Medicine	Chan Chia Jui, David Perera, Ooi Mong How, Chua Hock Hin, Tonnii Sia Loong Loong, Wong Jyn Shan, Wong Kiing Aik	https://www.gisaid.org/	2021-06-15	?
hCoV-19/Malaysia/UNIMAS-17028/2021	betacoronavirus	EPI_ISL_2535674	2021-04-05	Asia	Malaysia	Sarawak	Asia	Malaysia	Sarawak	genome	29838	Human	33	Male	AU.2	GH	Ministry of Health Hospitals	Institute of Health and Community Medicine	Chan Chia Jui, David Perera, Ooi Mong How, Chua Hock Hin, Tonnii Sia Loong Loong, Wong Jyn Shan, Wong Kiing Aik	https://www.gisaid.org/	2021-06-15	?
hCoV-19/Malaysia/UNIMAS-17054/2021	betacoronavirus	EPI_ISL_2535675	2021-04-08	Asia	Malaysia	Sarawak	Asia	Malaysia	Sarawak	genome	29838	Human	22	Male	AU.2	GH	Ministry of Health Hospitals	Institute of Health and Community Medicine	Chan Chia Jui, David Perera, Ooi Mong How, Chua Hock Hin, Tonnii Sia Loong Loong, Wong Jyn Shan, Wong Kiing Aik	https://www.gisaid.org/	2021-06-15	?
hCoV-19/Malaysia/UNIMAS-17096/2021	betacoronavirus	EPI_ISL_2535677	2021-04-09	Asia	Malaysia	Sarawak	Asia	Malaysia	Sarawak	genome	29869	Human	55	Female	B.1.466.2	GH	Ministry of Health Hospitals	Institute of Health and Community Medicine	Chan Chia Jui, David Perera, Ooi Mong How, Chua Hock Hin, Tonnii Sia Loong Loong, Wong Jyn Shan, Wong Kiing Aik	https://www.gisaid.org/	2021-06-15	?
hCoV-19/Malaysia/UNIMAS-17128/2021	betacoronavirus	EPI_ISL_2535678	2021-04-13	Asia	Malaysia	Sarawak	Asia	Malaysia	Sarawak	genome	29838	Human	76	Female	AU.2	GH	Ministry of Health Hospitals	Institute of Health and Community Medicine	Chan Chia Jui, David Perera, Ooi Mong How, Chua Hock Hin, Tonnii Sia Loong Loong, Wong Jyn Shan, Wong Kiing Aik	https://www.gisaid.org/	2021-06-15	?
hCoV-19/Malaysia/UNIMAS-16813/2021	betacoronavirus	EPI_ISL_2535679	2021-03-23	Asia	Malaysia	Sarawak	Asia	Malaysia	Sarawak	genome	29868	Human	32	Female	B.1.466.2	GH	Ministry of Health Hospitals	Institute of Health and Community Medicine	Chan Chia Jui, David Perera, Ooi Mong How, Chua Hock Hin, Tonnii Sia Loong Loong, Wong Jyn Shan, Wong Kiing Aik	https://www.gisaid.org/	2021-06-15	?
hCoV-19/Malaysia/UNIMAS-16939/2021	betacoronavirus	EPI_ISL_2535681	2021-04-03	Asia	Malaysia	Sarawak	Asia	Malaysia	Sarawak	genome	29866	Human	50	Female	B.1.466.2	GH	Ministry of Health Hospitals	Institute of Health and Community Medicine	Chan Chia Jui, David Perera, Ooi Mong How, Chua Hock Hin, Tonnii Sia Loong Loong, Wong Jyn Shan, Wong Kiing Aik	https://www.gisaid.org/	2021-06-15	?
hCoV-19/Malaysia/UNIMAS-17011/2021	betacoronavirus	EPI_ISL_2535682	2021-04-01	Asia	Malaysia	Sarawak	Asia	Malaysia	Sarawak	genome	29835	Human	30	Female	B.1.466.2	GH	Ministry of Health Hospitals	Institute of Health and Community Medicine	Chan Chia Jui, David Perera, Ooi Mong How, Chua Hock Hin, Tonnii Sia Loong Loong, Wong Jyn Shan, Wong Kiing Aik	https://www.gisaid.org/	2021-06-15	?
hCoV-19/Malaysia/UNIMAS-17057/2021	betacoronavirus	EPI_ISL_2535685	2021-04-08	Asia	Malaysia	Sarawak	Asia	Malaysia	Sarawak	genome	29854	Human	65	Female	AU.2	GH	Ministry of Health Hospitals	Institute of Health and Community Medicine	Chan Chia Jui, David Perera, Ooi Mong How, Chua Hock Hin, Tonnii Sia Loong Loong, Wong Jyn Shan, Wong Kiing Aik	https://www.gisaid.org/	2021-06-15	?
hCoV-19/Malaysia/UNIMAS-15854/2021	betacoronavirus	EPI_ISL_2379947	2021-01-06	Asia	Malaysia	Sarawak	Asia	Malaysia	Sarawak	genome	29870	Human	21	Male	B.1.470	GH	Ministry of Health Hospitals	Institute of Health and Community Medicine	Chan Chia Jui, David Perera, Ooi Mong How, Chua Hock Hin, Tonnii Sia Loong Loong, Wong Jyn Shan, Wong Kiing Aik	https://www.gisaid.org/	2021-06-02	?
hCoV-19/Malaysia/UNIMAS-15740/2020	betacoronavirus	EPI_ISL_2367480	2020-11-03	Asia	Malaysia	Sarawak	Asia	Malaysia	Sarawak	genome	29897	Human	23	Male	B.1.524	G	Ministry of Health Hospitals	Institute of Health and Community Medicine	Chan Chia Jui, David Perera, Ooi Mong How, Chua Hock Hin, Tonnii Sia Loong Loong, Wong Jyn Shan, Wong Kiing Aik	https://www.gisaid.org/	2021-06-01	?
hCoV-19/Malaysia/UNIMAS-B100/2021	betacoronavirus	EPI_ISL_2367484	2021-01-09	Asia	Malaysia	Sarawak	Asia	Malaysia	Sarawak	genome	29873	Human	54	Male	B.1.470	GH	Borneo Medical Centre	Institute of Health and Community Medicine	Chan Chia Jui, David Perera, Ooi Mong How, Chua Hock Hin, Tonnii Sia Loong Loong, Wong Jyn Shan, Wong Kiing Aik	https://www.gisaid.org/	2021-06-01	?
hCoV-19/Malaysia/UNS21-08697/2021	betacoronavirus	EPI_ISL_2367559	2021-01-27	Asia	Malaysia	Sarawak	Asia	Malaysia	Sarawak	genome	29889	Human	68	Male	AU.2	GH	Institute of Health and Community Medicine	Institute of Health and Community Medicine	Chan Chia Jui, David Perera, Ooi Mong How, Chua Hock Hin, Tonnii Sia Loong Loong, Wong Jyn Shan, Wong Kiing Aik	https://www.gisaid.org/	2021-06-01	?
hCoV-19/Malaysia/UNS21-15075/2021	betacoronavirus	EPI_ISL_2379894	2021-02-04	Asia	Malaysia	Sarawak	Asia	Malaysia	Sarawak	genome	29842	Human	64	Female	AU.2	GH	Institute of Health and Community Medicine	Institute of Health and Community Medicine	Chan Chia Jui, David Perera, Ooi Mong How, Chua Hock Hin, Tonnii Sia Loong Loong, Wong Jyn Shan, Wong Kiing Aik	https://www.gisaid.org/	2021-06-02	?
hCoV-19/Malaysia/UNS21-15087/2021	betacoronavirus	EPI_ISL_2379895	2021-02-04	Asia	Malaysia	Sarawak	Asia	Malaysia	Sarawak	genome	29874	Human	33	Female	AU.2	GH	Institute of Health and Community Medicine	Institute of Health and Community Medicine	Chan Chia Jui, David Perera, Ooi Mong How, Chua Hock Hin, Tonnii Sia Loong Loong, Wong Jyn Shan, Wong Kiing Aik	https://www.gisaid.org/	2021-06-02	?
hCoV-19/Malaysia/UNS21-15142/2021	betacoronavirus	EPI_ISL_2379896	2021-02-04	Asia	Malaysia	Sarawak	Asia	Malaysia	Sarawak	genome	29849	Human	62	Male	AU.2	GH	Institute of Health and Community Medicine	Institute of Health and Community Medicine	Chan Chia Jui, David Perera, Ooi Mong How, Chua Hock Hin, Tonnii Sia Loong Loong, Wong Jyn Shan, Wong Kiing Aik	https://www.gisaid.org/	2021-06-02	?
hCoV-19/Malaysia/UNS21-15340/2021	betacoronavirus	EPI_ISL_2379897	2021-02-04	Asia	Malaysia	Sarawak	Asia	Malaysia	Sarawak	genome	29840	Human	21	Male	AU.2	GH	Institute of Health and Community Medicine	Institute of Health and Community Medicine	Chan Chia Jui, David Perera, Ooi Mong How, Chua Hock Hin, Tonnii Sia Loong Loong, Wong Jyn Shan, Wong Kiing Aik	https://www.gisaid.org/	2021-06-02	?
hCoV-19/Malaysia/UNS21-15460/2021	betacoronavirus	EPI_ISL_2379898	2021-02-04	Asia	Malaysia	Sarawak	Asia	Malaysia	Sarawak	genome	29838	Human	2	Male	AU.2	GH	Institute of Health and Community Medicine	Institute of Health and Community Medicine	Chan Chia Jui, David Perera, Ooi Mong How, Chua Hock Hin, Tonnii Sia Loong Loong, Wong Jyn Shan, Wong Kiing Aik	https://www.gisaid.org/	2021-06-02	?
hCoV-19/Malaysia/UNS21-16256/2021	betacoronavirus	EPI_ISL_2379899	2021-02-05	Asia	Malaysia	Sarawak	Asia	Malaysia	Sarawak	genome	29873	Human	36	Female	AU.2	GH	Institute of Health and Community Medicine	Institute of Health and Community Medicine	Chan Chia Jui, David Perera, Ooi Mong How, Chua Hock Hin, Tonnii Sia Loong Loong, Wong Jyn Shan, Wong Kiing Aik	https://www.gisaid.org/	2021-06-02	?
hCoV-19/Malaysia/UNS21-16277/2021	betacoronavirus	EPI_ISL_2379900	2021-02-05	Asia	Malaysia	Sarawak	Asia	Malaysia	Sarawak	genome	29874	Human	33	Female	AU.2	GH	Institute of Health and Community Medicine	Institute of Health and Community Medicine	Chan Chia Jui, David Perera, Ooi Mong How, Chua Hock Hin, Tonnii Sia Loong Loong, Wong Jyn Shan, Wong Kiing Aik	https://www.gisaid.org/	2021-06-02	?
hCoV-19/Malaysia/UNS21-10265/2021	betacoronavirus	EPI_ISL_2379901	2021-01-29	Asia	Malaysia	Sarawak	Asia	Malaysia	Sarawak	genome	29838	Human	20	Female	AU.2	GH	Institute of Health and Community Medicine	Institute of Health and Community Medicine	Chan Chia Jui, David Perera, Ooi Mong How, Chua Hock Hin, Tonnii Sia Loong Loong, Wong Jyn Shan, Wong Kiing Aik	https://www.gisaid.org/	2021-06-02	?
hCoV-19/Malaysia/UNS21-10374/2021	betacoronavirus	EPI_ISL_2379902	2021-01-29	Asia	Malaysia	Sarawak	Asia	Malaysia	Sarawak	genome	29871	Human	48	Female	AU.2	GH	Institute of Health and Community Medicine	Institute of Health and Community Medicine	Chan Chia Jui, David Perera, Ooi Mong How, Chua Hock Hin, Tonnii Sia Loong Loong, Wong Jyn Shan, Wong Kiing Aik	https://www.gisaid.org/	2021-06-02	?
hCoV-19/Malaysia/UNS21-10802/2021	betacoronavirus	EPI_ISL_2379903	2021-01-31	Asia	Malaysia	Sarawak	Asia	Malaysia	Sarawak	genome	29875	Human	21	Female	AU.2	GH	Institute of Health and Community Medicine	Institute of Health and Community Medicine	Chan Chia Jui, David Perera, Ooi Mong How, Chua Hock Hin, Tonnii Sia Loong Loong, Wong Jyn Shan, Wong Kiing Aik	https://www.gisaid.org/	2021-06-02	?
hCoV-19/Malaysia/UNS21-11148/2021	betacoronavirus	EPI_ISL_2379904	2021-01-31	Asia	Malaysia	Sarawak	Asia	Malaysia	Sarawak	genome	29877	Human	51	Female	AU.2	GH	Institute of Health and Community Medicine	Institute of Health and Community Medicine	Chan Chia Jui, David Perera, Ooi Mong How, Chua Hock Hin, Tonnii Sia Loong Loong, Wong Jyn Shan, Wong Kiing Aik	https://www.gisaid.org/	2021-06-02	?
hCoV-19/Malaysia/UNS21-11437/2021	betacoronavirus	EPI_ISL_2379905	2021-01-29	Asia	Malaysia	Sarawak	Asia	Malaysia	Sarawak	genome	29839	Human	50	Female	AU.2	GH	Institute of Health and Community Medicine	Institute of Health and Community Medicine	Chan Chia Jui, David Perera, Ooi Mong How, Chua Hock Hin, Tonnii Sia Loong Loong, Wong Jyn Shan, Wong Kiing Aik	https://www.gisaid.org/	2021-06-02	?
hCoV-19/Malaysia/UNS21-11866/2021	betacoronavirus	EPI_ISL_2379906	2021-01-30	Asia	Malaysia	Sarawak	Asia	Malaysia	Sarawak	genome	29873	Human	10	Male	AU.2	GH	Institute of Health and Community Medicine	Institute of Health and Community Medicine	Chan Chia Jui, David Perera, Ooi Mong How, Chua Hock Hin, Tonnii Sia Loong Loong, Wong Jyn Shan, Wong Kiing Aik	https://www.gisaid.org/	2021-06-02	?
hCoV-19/Malaysia/UNS21-12640/2021	betacoronavirus	EPI_ISL_2379907	2021-01-29	Asia	Malaysia	Sarawak	Asia	Malaysia	Sarawak	genome	29892	Human	16	Female	AU.2	GH	Institute of Health and Community Medicine	Institute of Health and Community Medicine	Chan Chia Jui, David Perera, Ooi Mong How, Chua Hock Hin, Tonnii Sia Loong Loong, Wong Jyn Shan, Wong Kiing Aik	https://www.gisaid.org/	2021-06-02	?
hCoV-19/Malaysia/UNS21-12704/2021	betacoronavirus	EPI_ISL_2379908	2021-01-30	Asia	Malaysia	Sarawak	Asia	Malaysia	Sarawak	genome	29880	Human	63	Female	AU.2	GH	Institute of Health and Community Medicine	Institute of Health and Community Medicine	Chan Chia Jui, David Perera, Ooi Mong How, Chua Hock Hin, Tonnii Sia Loong Loong, Wong Jyn Shan, Wong Kiing Aik	https://www.gisaid.org/	2021-06-02	?
hCoV-19/Malaysia/UNS21-12951/2021	betacoronavirus	EPI_ISL_2379909	2021-01-30	Asia	Malaysia	Sarawak	Asia	Malaysia	Sarawak	genome	29873	Human	25	Female	AU.2	GH	Institute of Health and Community Medicine	Institute of Health and Community Medicine	Chan Chia Jui, David Perera, Ooi Mong How, Chua Hock Hin, Tonnii Sia Loong Loong, Wong Jyn Shan, Wong Kiing Aik	https://www.gisaid.org/	2021-06-02	?
hCoV-19/Malaysia/UNS21-12997/2021	betacoronavirus	EPI_ISL_2379910	2021-01-30	Asia	Malaysia	Sarawak	Asia	Malaysia	Sarawak	genome	29875	Human	51	Female	AU.2	GH	Institute of Health and Community Medicine	Institute of Health and Community Medicine	Chan Chia Jui, David Perera, Ooi Mong How, Chua Hock Hin, Tonnii Sia Loong Loong, Wong Jyn Shan, Wong Kiing Aik	https://www.gisaid.org/	2021-06-02	?
hCoV-19/Malaysia/UNS21-13394/2021	betacoronavirus	EPI_ISL_2379911	2021-02-01	Asia	Malaysia	Sarawak	Asia	Malaysia	Sarawak	genome	29891	Human	44	Female	AU.2	GH	Institute of Health and Community Medicine	Institute of Health and Community Medicine	Chan Chia Jui, David Perera, Ooi Mong How, Chua Hock Hin, Tonnii Sia Loong Loong, Wong Jyn Shan, Wong Kiing Aik	https://www.gisaid.org/	2021-06-02	?
hCoV-19/Malaysia/UNS21-14252/2021	betacoronavirus	EPI_ISL_2379912	2021-02-03	Asia	Malaysia	Sarawak	Asia	Malaysia	Sarawak	genome	29843	Human	11	Male	AU.2	GH	Institute of Health and Community Medicine	Institute of Health and Community Medicine	Chan Chia Jui, David Perera, Ooi Mong How, Chua Hock Hin, Tonnii Sia Loong Loong, Wong Jyn Shan, Wong Kiing Aik	https://www.gisaid.org/	2021-06-02	?
hCoV-19/Malaysia/UNS21-14291/2021	betacoronavirus	EPI_ISL_2379913	2021-02-03	Asia	Malaysia	Sarawak	Asia	Malaysia	Sarawak	genome	29879	Human	41	Female	AU.2	GH	Institute of Health and Community Medicine	Institute of Health and Community Medicine	Chan Chia Jui, David Perera, Ooi Mong How, Chua Hock Hin, Tonnii Sia Loong Loong, Wong Jyn Shan, Wong Kiing Aik	https://www.gisaid.org/	2021-06-02	?
hCoV-19/Malaysia/UNS21-14497/2021	betacoronavirus	EPI_ISL_2379914	2021-02-03	Asia	Malaysia	Sarawak	Asia	Malaysia	Sarawak	genome	29888	Human	14	Male	AU.2	GH	Institute of Health and Community Medicine	Institute of Health and Community Medicine	Chan Chia Jui, David Perera, Ooi Mong How, Chua Hock Hin, Tonnii Sia Loong Loong, Wong Jyn Shan, Wong Kiing Aik	https://www.gisaid.org/	2021-06-02	?
hCoV-19/Malaysia/UNS21-19423/2021	betacoronavirus	EPI_ISL_2379915	2021-02-10	Asia	Malaysia	Sarawak	Asia	Malaysia	Sarawak	genome	29892	Human	71	Male	AU.2	GH	Institute of Health and Community Medicine	Institute of Health and Community Medicine	Chan Chia Jui, David Perera, Ooi Mong How, Chua Hock Hin, Tonnii Sia Loong Loong, Wong Jyn Shan, Wong Kiing Aik	https://www.gisaid.org/	2021-06-02	?
hCoV-19/Malaysia/UNS21-20229/2021	betacoronavirus	EPI_ISL_2379916	2021-02-11	Asia	Malaysia	Sarawak	Asia	Malaysia	Sarawak	genome	29884	Human	unknown	Female	AU.2	GH	Institute of Health and Community Medicine	Institute of Health and Community Medicine	Chan Chia Jui, David Perera, Ooi Mong How, Chua Hock Hin, Tonnii Sia Loong Loong, Wong Jyn Shan, Wong Kiing Aik	https://www.gisaid.org/	2021-06-02	?
hCoV-19/Malaysia/UNS21-20386/2021	betacoronavirus	EPI_ISL_2379917	2021-02-11	Asia	Malaysia	Sarawak	Asia	Malaysia	Sarawak	genome	29838	Human	35	Female	AU.2	GH	Institute of Health and Community Medicine	Institute of Health and Community Medicine	Chan Chia Jui, David Perera, Ooi Mong How, Chua Hock Hin, Tonnii Sia Loong Loong, Wong Jyn Shan, Wong Kiing Aik	https://www.gisaid.org/	2021-06-02	?
hCoV-19/Malaysia/UNS21-20936/2021	betacoronavirus	EPI_ISL_2379918	2021-02-10	Asia	Malaysia	Sarawak	Asia	Malaysia	Sarawak	genome	29883	Human	71	Male	AU.2	GH	Institute of Health and Community Medicine	Institute of Health and Community Medicine	Chan Chia Jui, David Perera, Ooi Mong How, Chua Hock Hin, Tonnii Sia Loong Loong, Wong Jyn Shan, Wong Kiing Aik	https://www.gisaid.org/	2021-06-02	?
hCoV-19/Malaysia/UNS21-21215/2021	betacoronavirus	EPI_ISL_2379919	2021-02-11	Asia	Malaysia	Sarawak	Asia	Malaysia	Sarawak	genome	29871	Human	66	Male	AU.2	GH	Institute of Health and Community Medicine	Institute of Health and Community Medicine	Chan Chia Jui, David Perera, Ooi Mong How, Chua Hock Hin, Tonnii Sia Loong Loong, Wong Jyn Shan, Wong Kiing Aik	https://www.gisaid.org/	2021-06-02	?
hCoV-19/Malaysia/UNS21-21218/2021	betacoronavirus	EPI_ISL_2379920	2021-02-11	Asia	Malaysia	Sarawak	Asia	Malaysia	Sarawak	genome	29872	Human	59	Female	AU.2	GH	Institute of Health and Community Medicine	Institute of Health and Community Medicine	Chan Chia Jui, David Perera, Ooi Mong How, Chua Hock Hin, Tonnii Sia Loong Loong, Wong Jyn Shan, Wong Kiing Aik	https://www.gisaid.org/	2021-06-02	?
hCoV-19/Malaysia/UNS21-21230/2021	betacoronavirus	EPI_ISL_2379921	2021-02-11	Asia	Malaysia	Sarawak	Asia	Malaysia	Sarawak	genome	29840	Human	19	Female	AU.2	GH	Institute of Health and Community Medicine	Institute of Health and Community Medicine	Chan Chia Jui, David Perera, Ooi Mong How, Chua Hock Hin, Tonnii Sia Loong Loong, Wong Jyn Shan, Wong Kiing Aik	https://www.gisaid.org/	2021-06-02	?
hCoV-19/Malaysia/UNS21-21261/2021	betacoronavirus	EPI_ISL_2379922	2021-02-11	Asia	Malaysia	Sarawak	Asia	Malaysia	Sarawak	genome	29900	Human	62	Male	AU.2	GH	Institute of Health and Community Medicine	Institute of Health and Community Medicine	Chan Chia Jui, David Perera, Ooi Mong How, Chua Hock Hin, Tonnii Sia Loong Loong, Wong Jyn Shan, Wong Kiing Aik	https://www.gisaid.org/	2021-06-02	?
hCoV-19/Malaysia/UNS21-21315/2021	betacoronavirus	EPI_ISL_2379923	2021-02-11	Asia	Malaysia	Sarawak	Asia	Malaysia	Sarawak	genome	29874	Human	26	Male	AU.2	GH	Institute of Health and Community Medicine	Institute of Health and Community Medicine	Chan Chia Jui, David Perera, Ooi Mong How, Chua Hock Hin, Tonnii Sia Loong Loong, Wong Jyn Shan, Wong Kiing Aik	https://www.gisaid.org/	2021-06-02	?
hCoV-19/Malaysia/UNS21-16837/2021	betacoronavirus	EPI_ISL_2379924	2021-02-06	Asia	Malaysia	Sarawak	Asia	Malaysia	Sarawak	genome	29839	Human	8	Male	AU.2	GH	Institute of Health and Community Medicine	Institute of Health and Community Medicine	Chan Chia Jui, David Perera, Ooi Mong How, Chua Hock Hin, Tonnii Sia Loong Loong, Wong Jyn Shan, Wong Kiing Aik	https://www.gisaid.org/	2021-06-02	?
hCoV-19/Malaysia/UNS21-21516/2021	betacoronavirus	EPI_ISL_2379925	2021-02-12	Asia	Malaysia	Sarawak	Asia	Malaysia	Sarawak	genome	29868	Human	17	Female	AU.2	GH	Institute of Health and Community Medicine	Institute of Health and Community Medicine	Chan Chia Jui, David Perera, Ooi Mong How, Chua Hock Hin, Tonnii Sia Loong Loong, Wong Jyn Shan, Wong Kiing Aik	https://www.gisaid.org/	2021-06-02	?
hCoV-19/Malaysia/UNS21-21845/2021	betacoronavirus	EPI_ISL_2379926	2021-02-11	Asia	Malaysia	Sarawak	Asia	Malaysia	Sarawak	genome	29873	Human	50	Male	AU.2	GH	Institute of Health and Community Medicine	Institute of Health and Community Medicine	Chan Chia Jui, David Perera, Ooi Mong How, Chua Hock Hin, Tonnii Sia Loong Loong, Wong Jyn Shan, Wong Kiing Aik	https://www.gisaid.org/	2021-06-02	?
hCoV-19/Malaysia/UNS21-21928/2021	betacoronavirus	EPI_ISL_2379927	2021-02-11	Asia	Malaysia	Sarawak	Asia	Malaysia	Sarawak	genome	29867	Human	28	Male	AU.2	GH	Institute of Health and Community Medicine	Institute of Health and Community Medicine	Chan Chia Jui, David Perera, Ooi Mong How, Chua Hock Hin, Tonnii Sia Loong Loong, Wong Jyn Shan, Wong Kiing Aik	https://www.gisaid.org/	2021-06-02	?
hCoV-19/Malaysia/UNIMAS-15849/2021	betacoronavirus	EPI_ISL_2379928	2021-01-04	Asia	Malaysia	Sarawak	Asia	Malaysia	Sarawak	genome	29885	Human	27	Male	B.1.470	GH	Ministry of Health Hospitals	Institute of Health and Community Medicine	Chan Chia Jui, David Perera, Ooi Mong How, Chua Hock Hin, Tonnii Sia Loong Loong, Wong Jyn Shan, Wong Kiing Aik	https://www.gisaid.org/	2021-06-02	?
hCoV-19/Malaysia/UNS21-17279/2021	betacoronavirus	EPI_ISL_2379929	2021-02-08	Asia	Malaysia	Sarawak	Asia	Malaysia	Sarawak	genome	29856	Human	71	Female	AU.2	GH	Institute of Health and Community Medicine	Institute of Health and Community Medicine	Chan Chia Jui, David Perera, Ooi Mong How, Chua Hock Hin, Tonnii Sia Loong Loong, Wong Jyn Shan, Wong Kiing Aik	https://www.gisaid.org/	2021-06-02	?
hCoV-19/Malaysia/UNS21-17641/2021	betacoronavirus	EPI_ISL_2379930	2021-02-08	Asia	Malaysia	Sarawak	Asia	Malaysia	Sarawak	genome	29872	Human	67	Male	AU.2	GH	Institute of Health and Community Medicine	Institute of Health and Community Medicine	Chan Chia Jui, David Perera, Ooi Mong How, Chua Hock Hin, Tonnii Sia Loong Loong, Wong Jyn Shan, Wong Kiing Aik	https://www.gisaid.org/	2021-06-02	?
hCoV-19/Malaysia/UNS21-17691/2021	betacoronavirus	EPI_ISL_2379931	2021-02-08	Asia	Malaysia	Sarawak	Asia	Malaysia	Sarawak	genome	29877	Human	38	Male	AU.2	GH	Institute of Health and Community Medicine	Institute of Health and Community Medicine	Chan Chia Jui, David Perera, Ooi Mong How, Chua Hock Hin, Tonnii Sia Loong Loong, Wong Jyn Shan, Wong Kiing Aik	https://www.gisaid.org/	2021-06-02	?
hCoV-19/Malaysia/UNS21-18182/2021	betacoronavirus	EPI_ISL_2379932	2021-02-09	Asia	Malaysia	Sarawak	Asia	Malaysia	Sarawak	genome	29875	Human	16	Female	AU.2	GH	Institute of Health and Community Medicine	Institute of Health and Community Medicine	Chan Chia Jui, David Perera, Ooi Mong How, Chua Hock Hin, Tonnii Sia Loong Loong, Wong Jyn Shan, Wong Kiing Aik	https://www.gisaid.org/	2021-06-02	?
hCoV-19/Malaysia/UNS21-18263/2021	betacoronavirus	EPI_ISL_2379933	2021-02-09	Asia	Malaysia	Sarawak	Asia	Malaysia	Sarawak	genome	29890	Human	49	Male	AU.2	GH	Institute of Health and Community Medicine	Institute of Health and Community Medicine	Chan Chia Jui, David Perera, Ooi Mong How, Chua Hock Hin, Tonnii Sia Loong Loong, Wong Jyn Shan, Wong Kiing Aik	https://www.gisaid.org/	2021-06-02	?
hCoV-19/Malaysia/UNS21-19252/2021	betacoronavirus	EPI_ISL_2379934	2021-02-10	Asia	Malaysia	Sarawak	Asia	Malaysia	Sarawak	genome	29874	Human	29	Female	AU.2	GH	Institute of Health and Community Medicine	Institute of Health and Community Medicine	Chan Chia Jui, David Perera, Ooi Mong How, Chua Hock Hin, Tonnii Sia Loong Loong, Wong Jyn Shan, Wong Kiing Aik	https://www.gisaid.org/	2021-06-02	?
hCoV-19/Malaysia/UNIMAS-15883/2021	betacoronavirus	EPI_ISL_2379935	2021-01-10	Asia	Malaysia	Sarawak	Asia	Malaysia	Sarawak	genome	29872	Human	38	Female	B.1.470	GH	Ministry of Health Hospitals	Institute of Health and Community Medicine	Chan Chia Jui, David Perera, Ooi Mong How, Chua Hock Hin, Tonnii Sia Loong Loong, Wong Jyn Shan, Wong Kiing Aik	https://www.gisaid.org/	2021-06-02	?
hCoV-19/Malaysia/UNIMAS-15905/2021	betacoronavirus	EPI_ISL_2379938	2021-01-11	Asia	Malaysia	Sarawak	Asia	Malaysia	Sarawak	genome	29877	Human	24	Male	B.1.524	G	Ministry of Health Hospitals	Institute of Health and Community Medicine	Chan Chia Jui, David Perera, Ooi Mong How, Chua Hock Hin, Tonnii Sia Loong Loong, Wong Jyn Shan, Wong Kiing Aik	https://www.gisaid.org/	2021-06-02	?
hCoV-19/Malaysia/UNIMAS-16093/2021	betacoronavirus	EPI_ISL_2379939	2021-01-30	Asia	Malaysia	Sarawak	Asia	Malaysia	Sarawak	genome	29875	Human	29	Female	B.1.524	G	Ministry of Health Hospitals	Institute of Health and Community Medicine	Chan Chia Jui, David Perera, Ooi Mong How, Chua Hock Hin, Tonnii Sia Loong Loong, Wong Jyn Shan, Wong Kiing Aik	https://www.gisaid.org/	2021-06-02	?
hCoV-19/Malaysia/UNIMAS-16102/2021	betacoronavirus	EPI_ISL_2379940	2021-01-30	Asia	Malaysia	Sarawak	Asia	Malaysia	Sarawak	genome	29872	Human	66	Male	B.1.470	GH	Ministry of Health Hospitals	Institute of Health and Community Medicine	Chan Chia Jui, David Perera, Ooi Mong How, Chua Hock Hin, Tonnii Sia Loong Loong, Wong Jyn Shan, Wong Kiing Aik	https://www.gisaid.org/	2021-06-02	?
hCoV-19/Malaysia/UNIMAS-15908/2021	betacoronavirus	EPI_ISL_2379941	2021-01-12	Asia	Malaysia	Sarawak	Asia	Malaysia	Sarawak	genome	29894	Human	19	Female	B.1.470	GH	Ministry of Health Hospitals	Institute of Health and Community Medicine	Chan Chia Jui, David Perera, Ooi Mong How, Chua Hock Hin, Tonnii Sia Loong Loong, Wong Jyn Shan, Wong Kiing Aik	https://www.gisaid.org/	2021-06-02	?
hCoV-19/Malaysia/UNIMAS-15911/2021	betacoronavirus	EPI_ISL_2379942	2021-01-14	Asia	Malaysia	Sarawak	Asia	Malaysia	Sarawak	genome	29878	Human	35	Female	B.1.524	G	Ministry of Health Hospitals	Institute of Health and Community Medicine	Chan Chia Jui, David Perera, Ooi Mong How, Chua Hock Hin, Tonnii Sia Loong Loong, Wong Jyn Shan, Wong Kiing Aik	https://www.gisaid.org/	2021-06-02	?
hCoV-19/Malaysia/UNIMAS-15916/2021	betacoronavirus	EPI_ISL_2379943	2021-01-14	Asia	Malaysia	Sarawak	Asia	Malaysia	Sarawak	genome	29842	Human	26	Male	B.1	GH	Ministry of Health Hospitals	Institute of Health and Community Medicine	Chan Chia Jui, David Perera, Ooi Mong How, Chua Hock Hin, Tonnii Sia Loong Loong, Wong Jyn Shan, Wong Kiing Aik	https://www.gisaid.org/	2021-06-02	?
hCoV-19/Malaysia/UNIMAS-15924/2021	betacoronavirus	EPI_ISL_2379944	2021-01-16	Asia	Malaysia	Sarawak	Asia	Malaysia	Sarawak	genome	29841	Human	28	Female	AU.2	GH	Ministry of Health Hospitals	Institute of Health and Community Medicine	Chan Chia Jui, David Perera, Ooi Mong How, Chua Hock Hin, Tonnii Sia Loong Loong, Wong Jyn Shan, Wong Kiing Aik	https://www.gisaid.org/	2021-06-02	?
hCoV-19/Malaysia/UNIMAS-15926/2021	betacoronavirus	EPI_ISL_2379945	2021-01-13	Asia	Malaysia	Sarawak	Asia	Malaysia	Sarawak	genome	29873	Human	45	Male	AU.2	GH	Ministry of Health Hospitals	Institute of Health and Community Medicine	Chan Chia Jui, David Perera, Ooi Mong How, Chua Hock Hin, Tonnii Sia Loong Loong, Wong Jyn Shan, Wong Kiing Aik	https://www.gisaid.org/	2021-06-02	?
hCoV-19/Malaysia/UNIMAS-15943/2021	betacoronavirus	EPI_ISL_2379948	2021-01-19	Asia	Malaysia	Sarawak	Asia	Malaysia	Sarawak	genome	29839	Human	22	Male	B.1.470	GH	Ministry of Health Hospitals	Institute of Health and Community Medicine	Chan Chia Jui, David Perera, Ooi Mong How, Chua Hock Hin, Tonnii Sia Loong Loong, Wong Jyn Shan, Wong Kiing Aik	https://www.gisaid.org/	2021-06-02	?
hCoV-19/Malaysia/UNIMAS-15948/2021	betacoronavirus	EPI_ISL_2379949	2021-01-21	Asia	Malaysia	Sarawak	Asia	Malaysia	Sarawak	genome	29874	Human	18	Female	AU.2	GH	Ministry of Health Hospitals	Institute of Health and Community Medicine	Chan Chia Jui, David Perera, Ooi Mong How, Chua Hock Hin, Tonnii Sia Loong Loong, Wong Jyn Shan, Wong Kiing Aik	https://www.gisaid.org/	2021-06-02	?
hCoV-19/Malaysia/UNIMAS-15957/2021	betacoronavirus	EPI_ISL_2379950	2021-01-26	Asia	Malaysia	Sarawak	Asia	Malaysia	Sarawak	genome	29875	Human	24	Female	AU.2	GH	Ministry of Health Hospitals	Institute of Health and Community Medicine	Chan Chia Jui, David Perera, Ooi Mong How, Chua Hock Hin, Tonnii Sia Loong Loong, Wong Jyn Shan, Wong Kiing Aik	https://www.gisaid.org/	2021-06-02	?
hCoV-19/Malaysia/UNIMAS-15964/2021	betacoronavirus	EPI_ISL_2379951	2021-01-15	Asia	Malaysia	Sarawak	Asia	Malaysia	Sarawak	genome	29875	Human	23	Female	B.1.524	G	Ministry of Health Hospitals	Institute of Health and Community Medicine	Chan Chia Jui, David Perera, Ooi Mong How, Chua Hock Hin, Tonnii Sia Loong Loong, Wong Jyn Shan, Wong Kiing Aik	https://www.gisaid.org/	2021-06-02	?
hCoV-19/Malaysia/UNIMAS-15967/2021	betacoronavirus	EPI_ISL_2379952	2021-01-20	Asia	Malaysia	Sarawak	Asia	Malaysia	Sarawak	genome	29874	Human	51	Male	AU.2	GH	Ministry of Health Hospitals	Institute of Health and Community Medicine	Chan Chia Jui, David Perera, Ooi Mong How, Chua Hock Hin, Tonnii Sia Loong Loong, Wong Jyn Shan, Wong Kiing Aik	https://www.gisaid.org/	2021-06-02	?
hCoV-19/Malaysia/UNIMAS-16033/2021	betacoronavirus	EPI_ISL_2379954	2021-01-28	Asia	Malaysia	Sarawak	Asia	Malaysia	Sarawak	genome	29873	Human	27	Female	AU.2	GH	Ministry of Health Hospitals	Institute of Health and Community Medicine	Chan Chia Jui, David Perera, Ooi Mong How, Chua Hock Hin, Tonnii Sia Loong Loong, Wong Jyn Shan, Wong Kiing Aik	https://www.gisaid.org/	2021-06-02	?
hCoV-19/Malaysia/UNIMAS-16065/2021	betacoronavirus	EPI_ISL_2379955	2021-01-29	Asia	Malaysia	Sarawak	Asia	Malaysia	Sarawak	genome	29837	Human	60	Female	B.1.470	GH	Ministry of Health Hospitals	Institute of Health and Community Medicine	Chan Chia Jui, David Perera, Ooi Mong How, Chua Hock Hin, Tonnii Sia Loong Loong, Wong Jyn Shan, Wong Kiing Aik	https://www.gisaid.org/	2021-06-02	?
hCoV-19/Malaysia/UNIMAS-16208/2021	betacoronavirus	EPI_ISL_2379956	2021-02-07	Asia	Malaysia	Sarawak	Asia	Malaysia	Sarawak	genome	29871	Human	69	Male	B.1.524	G	Ministry of Health Hospitals	Institute of Health and Community Medicine	Chan Chia Jui, David Perera, Ooi Mong How, Chua Hock Hin, Tonnii Sia Loong Loong, Wong Jyn Shan, Wong Kiing Aik	https://www.gisaid.org/	2021-06-02	?
hCoV-19/Malaysia/UNIMAS-CRC1544/2021	betacoronavirus	EPI_ISL_2379958	2021-01-23	Asia	Malaysia	Sarawak	Asia	Malaysia	Sarawak	genome	29874	Human	unknown	unknown	AU.2	GH	Clinical Research Centre Hospital Sibu	Institute of Health and Community Medicine	Chan Chia Jui, David Perera, Ooi Mong How, Chua Hock Hin, Tonnii Sia Loong Loong, Wong Jyn Shan, Wong Kiing Aik	https://www.gisaid.org/	2021-06-02	?
hCoV-19/Malaysia/UNIMAS-CRC1546/2021	betacoronavirus	EPI_ISL_2379959	2021-01-23	Asia	Malaysia	Sarawak	Asia	Malaysia	Sarawak	genome	29878	Human	unknown	unknown	AU.2	GH	Clinical Research Centre Hospital Sibu	Institute of Health and Community Medicine	Chan Chia Jui, David Perera, Ooi Mong How, Chua Hock Hin, Tonnii Sia Loong Loong, Wong Jyn Shan, Wong Kiing Aik	https://www.gisaid.org/	2021-06-02	?
hCoV-19/Malaysia/UNIMAS-CRC1549/2021	betacoronavirus	EPI_ISL_2379960	2021-01-23	Asia	Malaysia	Sarawak	Asia	Malaysia	Sarawak	genome	29874	Human	unknown	unknown	AU.2	GH	Clinical Research Centre Hospital Sibu	Institute of Health and Community Medicine	Chan Chia Jui, David Perera, Ooi Mong How, Chua Hock Hin, Tonnii Sia Loong Loong, Wong Jyn Shan, Wong Kiing Aik	https://www.gisaid.org/	2021-06-02	?
hCoV-19/Malaysia/UNIMAS-15932/2021	betacoronavirus	EPI_ISL_2379961	2021-01-20	Asia	Malaysia	Sarawak	Asia	Malaysia	Sarawak	genome	29898	Human	61	Male	B.1.470	GH	Ministry of Health Hospitals	Institute of Health and Community Medicine	Chan Chia Jui, David Perera, Ooi Mong How, Chua Hock Hin, Tonnii Sia Loong Loong, Wong Jyn Shan, Wong Kiing Aik	https://www.gisaid.org/	2021-06-02	?
hCoV-19/Malaysia/UNIMAS-15934/2021	betacoronavirus	EPI_ISL_2379962	2021-01-20	Asia	Malaysia	Sarawak	Asia	Malaysia	Sarawak	genome	29887	Human	58	Female	B.1.470	GH	Ministry of Health Hospitals	Institute of Health and Community Medicine	Chan Chia Jui, David Perera, Ooi Mong How, Chua Hock Hin, Tonnii Sia Loong Loong, Wong Jyn Shan, Wong Kiing Aik	https://www.gisaid.org/	2021-06-02	?
hCoV-19/Malaysia/UNIMAS-15941/2021	betacoronavirus	EPI_ISL_2379963	2021-01-18	Asia	Malaysia	Sarawak	Asia	Malaysia	Sarawak	genome	29881	Human	29	Female	AU.2	GH	Ministry of Health Hospitals	Institute of Health and Community Medicine	Chan Chia Jui, David Perera, Ooi Mong How, Chua Hock Hin, Tonnii Sia Loong Loong, Wong Jyn Shan, Wong Kiing Aik	https://www.gisaid.org/	2021-06-02	?
hCoV-19/Malaysia/UNIMAS-15942/2021	betacoronavirus	EPI_ISL_2379964	2021-01-19	Asia	Malaysia	Sarawak	Asia	Malaysia	Sarawak	genome	29872	Human	29	Female	AU.2	GH	Ministry of Health Hospitals	Institute of Health and Community Medicine	Chan Chia Jui, David Perera, Ooi Mong How, Chua Hock Hin, Tonnii Sia Loong Loong, Wong Jyn Shan, Wong Kiing Aik	https://www.gisaid.org/	2021-06-02	?
hCoV-19/Malaysia/UNIMAS-16281/2021	betacoronavirus	EPI_ISL_2379966	2021-02-15	Asia	Malaysia	Sarawak	Asia	Malaysia	Sarawak	genome	29876	Human	49	Male	B.1.466.2	GH	Ministry of Health Hospitals	Institute of Health and Community Medicine	Chan Chia Jui, David Perera, Ooi Mong How, Chua Hock Hin, Tonnii Sia Loong Loong, Wong Jyn Shan, Wong Kiing Aik	https://www.gisaid.org/	2021-06-02	?
hCoV-19/Malaysia/UNIMAS-16287/2021	betacoronavirus	EPI_ISL_2379967	2021-02-15	Asia	Malaysia	Sarawak	Asia	Malaysia	Sarawak	genome	29890	Human	21	Male	B.1.466.2	GH	Ministry of Health Hospitals	Institute of Health and Community Medicine	Chan Chia Jui, David Perera, Ooi Mong How, Chua Hock Hin, Tonnii Sia Loong Loong, Wong Jyn Shan, Wong Kiing Aik	https://www.gisaid.org/	2021-06-02	?
hCoV-19/Malaysia/UNIMAS-16293/2021	betacoronavirus	EPI_ISL_2379968	2021-02-15	Asia	Malaysia	Sarawak	Asia	Malaysia	Sarawak	genome	29836	Human	5	Male	B.1.466.2	GH	Ministry of Health Hospitals	Institute of Health and Community Medicine	Chan Chia Jui, David Perera, Ooi Mong How, Chua Hock Hin, Tonnii Sia Loong Loong, Wong Jyn Shan, Wong Kiing Aik	https://www.gisaid.org/	2021-06-02	?
hCoV-19/Malaysia/UNIMAS-16298/2021	betacoronavirus	EPI_ISL_2379969	2021-02-15	Asia	Malaysia	Sarawak	Asia	Malaysia	Sarawak	genome	29873	Human	32	Male	AU.2	GH	Ministry of Health Hospitals	Institute of Health and Community Medicine	Chan Chia Jui, David Perera, Ooi Mong How, Chua Hock Hin, Tonnii Sia Loong Loong, Wong Jyn Shan, Wong Kiing Aik	https://www.gisaid.org/	2021-06-02	?
hCoV-19/Malaysia/UNIMAS-16311/2021	betacoronavirus	EPI_ISL_2379970	2021-02-21	Asia	Malaysia	Sarawak	Asia	Malaysia	Sarawak	genome	29863	Human	26	Male	B.1.466.2	GH	Ministry of Health Hospitals	Institute of Health and Community Medicine	Chan Chia Jui, David Perera, Ooi Mong How, Chua Hock Hin, Tonnii Sia Loong Loong, Wong Jyn Shan, Wong Kiing Aik	https://www.gisaid.org/	2021-06-02	?
hCoV-19/Malaysia/UNIMAS-16266/2021	betacoronavirus	EPI_ISL_2379979	2021-02-16	Asia	Malaysia	Sarawak	Asia	Malaysia	Sarawak	genome	29878	Human	33	Male	B.1.466.2	GH	Ministry of Health Hospitals	Institute of Health and Community Medicine	Chan Chia Jui, David Perera, Ooi Mong How, Chua Hock Hin, Tonnii Sia Loong Loong, Wong Jyn Shan, Wong Kiing Aik	https://www.gisaid.org/	2021-06-02	?
hCoV-19/Malaysia/UNIMAS-16359/2021	betacoronavirus	EPI_ISL_2379980	2021-02-20	Asia	Malaysia	Sarawak	Asia	Malaysia	Sarawak	genome	29873	Human	51	Female	B.1.466.2	GH	Ministry of Health Hospitals	Institute of Health and Community Medicine	Chan Chia Jui, David Perera, Ooi Mong How, Chua Hock Hin, Tonnii Sia Loong Loong, Wong Jyn Shan, Wong Kiing Aik	https://www.gisaid.org/	2021-06-02	?
hCoV-19/Malaysia/UNIMAS-16369/2021	betacoronavirus	EPI_ISL_2379981	2021-02-18	Asia	Malaysia	Sarawak	Asia	Malaysia	Sarawak	genome	29838	Human	32	Female	B.1.459	GH	Ministry of Health Hospitals	Institute of Health and Community Medicine	Chan Chia Jui, David Perera, Ooi Mong How, Chua Hock Hin, Tonnii Sia Loong Loong, Wong Jyn Shan, Wong Kiing Aik	https://www.gisaid.org/	2021-06-02	?
hCoV-19/Malaysia/UNIMAS-16401/2021	betacoronavirus	EPI_ISL_2379983	2021-02-20	Asia	Malaysia	Sarawak	Asia	Malaysia	Sarawak	genome	29841	Human	77	Female	AU.2	GH	Ministry of Health Hospitals	Institute of Health and Community Medicine	Chan Chia Jui, David Perera, Ooi Mong How, Chua Hock Hin, Tonnii Sia Loong Loong, Wong Jyn Shan, Wong Kiing Aik	https://www.gisaid.org/	2021-06-02	?
hCoV-19/Malaysia/UNIMAS-B166/2021	betacoronavirus	EPI_ISL_2379984	2021-02-28	Asia	Malaysia	Sarawak	Asia	Malaysia	Sarawak	genome	29895	Human	44	Male	AU.2	GH	Borneo Medical Centre	Institute of Health and Community Medicine	Chan Chia Jui, David Perera, Ooi Mong How, Chua Hock Hin, Tonnii Sia Loong Loong, Wong Jyn Shan, Wong Kiing Aik	https://www.gisaid.org/	2021-06-02	?
hCoV-19/Malaysia/UNIMAS-B187/2021	betacoronavirus	EPI_ISL_2379985	2021-01-03	Asia	Malaysia	Sarawak	Asia	Malaysia	Sarawak	genome	29841	Human	79	Female	AU.2	GH	Borneo Medical Centre	Institute of Health and Community Medicine	Chan Chia Jui, David Perera, Ooi Mong How, Chua Hock Hin, Tonnii Sia Loong Loong, Wong Jyn Shan, Wong Kiing Aik	https://www.gisaid.org/	2021-06-02	?
hCoV-19/Malaysia/UNIMAS-B188/2021	betacoronavirus	EPI_ISL_2379986	2021-01-03	Asia	Malaysia	Sarawak	Asia	Malaysia	Sarawak	genome	29873	Human	7	Male	AU.2	GH	Borneo Medical Centre	Institute of Health and Community Medicine	Chan Chia Jui, David Perera, Ooi Mong How, Chua Hock Hin, Tonnii Sia Loong Loong, Wong Jyn Shan, Wong Kiing Aik	https://www.gisaid.org/	2021-06-02	?
hCoV-19/Malaysia/UNIMAS-B216/2021	betacoronavirus	EPI_ISL_2379987	2021-02-14	Asia	Malaysia	Sarawak	Asia	Malaysia	Sarawak	genome	29840	Human	37	Male	AU.2	GH	Borneo Medical Centre	Institute of Health and Community Medicine	Chan Chia Jui, David Perera, Ooi Mong How, Chua Hock Hin, Tonnii Sia Loong Loong, Wong Jyn Shan, Wong Kiing Aik	https://www.gisaid.org/	2021-06-02	?
hCoV-19/Malaysia/UNIMAS-B217/2021	betacoronavirus	EPI_ISL_2379988	2021-02-14	Asia	Malaysia	Sarawak	Asia	Malaysia	Sarawak	genome	29874	Human	32	Female	AU.2	GH	Borneo Medical Centre	Institute of Health and Community Medicine	Chan Chia Jui, David Perera, Ooi Mong How, Chua Hock Hin, Tonnii Sia Loong Loong, Wong Jyn Shan, Wong Kiing Aik	https://www.gisaid.org/	2021-06-02	?
hCoV-19/Malaysia/UNIMAS-16343/2021	betacoronavirus	EPI_ISL_2379989	2021-02-20	Asia	Malaysia	Sarawak	Asia	Malaysia	Sarawak	genome	29875	Human	31	Male	AU.2	GH	Ministry of Health Hospitals	Institute of Health and Community Medicine	Chan Chia Jui, David Perera, Ooi Mong How, Chua Hock Hin, Tonnii Sia Loong Loong, Wong Jyn Shan, Wong Kiing Aik	https://www.gisaid.org/	2021-06-02	?
hCoV-19/Malaysia/UNIMAS-16346/2021	betacoronavirus	EPI_ISL_2379990	2021-02-19	Asia	Malaysia	Sarawak	Asia	Malaysia	Sarawak	genome	29870	Human	22	Female	B.1.466.2	GH	Ministry of Health Hospitals	Institute of Health and Community Medicine	Chan Chia Jui, David Perera, Ooi Mong How, Chua Hock Hin, Tonnii Sia Loong Loong, Wong Jyn Shan, Wong Kiing Aik	https://www.gisaid.org/	2021-06-02	?
hCoV-19/Malaysia/UNIMAS-16338/2021	betacoronavirus	EPI_ISL_2379996	2021-02-21	Asia	Malaysia	Sarawak	Asia	Malaysia	Sarawak	genome	29869	Human	15	Female	B.1.466.2	GH	Ministry of Health Hospitals	Institute of Health and Community Medicine	Chan Chia Jui, David Perera, Ooi Mong How, Chua Hock Hin, Tonnii Sia Loong Loong, Wong Jyn Shan, Wong Kiing Aik	https://www.gisaid.org/	2021-06-02	?
hCoV-19/Malaysia/UNIMAS-15931/2021	betacoronavirus	EPI_ISL_2380001	2021-01-17	Asia	Malaysia	Sarawak	Asia	Malaysia	Sarawak	genome	29891	Human	59	Male	AU.2	GH	Ministry of Health Hospitals	Institute of Health and Community Medicine	Chan Chia Jui, David Perera, Ooi Mong How, Chua Hock Hin, Tonnii Sia Loong Loong, Wong Jyn Shan, Wong Kiing Aik	https://www.gisaid.org/	2021-06-02	?
hCoV-19/Malaysia/UNIMAS-16405/2021	betacoronavirus	EPI_ISL_2380002	2021-02-20	Asia	Malaysia	Sarawak	Asia	Malaysia	Sarawak	genome	29840	Human	46	Male	B.1.466.2	GH	Ministry of Health Hospitals	Institute of Health and Community Medicine	Chan Chia Jui, David Perera, Ooi Mong How, Chua Hock Hin, Tonnii Sia Loong Loong, Wong Jyn Shan, Wong Kiing Aik	https://www.gisaid.org/	2021-06-02	?
hCoV-19/Malaysia/UNIMAS-16041/2021	betacoronavirus	EPI_ISL_2380003	2021-01-26	Asia	Malaysia	Sarawak	Asia	Malaysia	Sarawak	genome	29872	Human	28	Male	AU.2	GH	Ministry of Health Hospitals	Institute of Health and Community Medicine	Chan Chia Jui, David Perera, Ooi Mong How, Chua Hock Hin, Tonnii Sia Loong Loong, Wong Jyn Shan, Wong Kiing Aik	https://www.gisaid.org/	2021-06-02	?
hCoV-19/Malaysia/UNIMAS-15920/2021	betacoronavirus	EPI_ISL_2380004	2021-01-12	Asia	Malaysia	Sarawak	Asia	Malaysia	Sarawak	genome	29837	Human	26	Male	B.1.470	GH	Ministry of Health Hospitals	Institute of Health and Community Medicine	Chan Chia Jui, David Perera, Ooi Mong How, Chua Hock Hin, Tonnii Sia Loong Loong, Wong Jyn Shan, Wong Kiing Aik	https://www.gisaid.org/	2021-06-02	?
hCoV-19/Malaysia/UNIMAS-15950/2021	betacoronavirus	EPI_ISL_2380005	2021-01-18	Asia	Malaysia	Sarawak	Asia	Malaysia	Sarawak	genome	29838	Human	58	Female	B.1.470	GH	Ministry of Health Hospitals	Institute of Health and Community Medicine	Chan Chia Jui, David Perera, Ooi Mong How, Chua Hock Hin, Tonnii Sia Loong Loong, Wong Jyn Shan, Wong Kiing Aik	https://www.gisaid.org/	2021-06-02	?
hCoV-19/Malaysia/UNIMAS-15951/2021	betacoronavirus	EPI_ISL_2380006	2021-01-18	Asia	Malaysia	Sarawak	Asia	Malaysia	Sarawak	genome	29875	Human	50	Male	AU.2	GH	Ministry of Health Hospitals	Institute of Health and Community Medicine	Chan Chia Jui, David Perera, Ooi Mong How, Chua Hock Hin, Tonnii Sia Loong Loong, Wong Jyn Shan, Wong Kiing Aik	https://www.gisaid.org/	2021-06-02	?
hCoV-19/Malaysia/UNIMAS-15963/2021	betacoronavirus	EPI_ISL_2380007	2021-01-15	Asia	Malaysia	Sarawak	Asia	Malaysia	Sarawak	genome	29869	Human	17	Male	B.1.470	GH	Ministry of Health Hospitals	Institute of Health and Community Medicine	Chan Chia Jui, David Perera, Ooi Mong How, Chua Hock Hin, Tonnii Sia Loong Loong, Wong Jyn Shan, Wong Kiing Aik	https://www.gisaid.org/	2021-06-02	?
hCoV-19/Malaysia/UNIMAS-15969/2021	betacoronavirus	EPI_ISL_2380008	2021-01-21	Asia	Malaysia	Sarawak	Asia	Malaysia	Sarawak	genome	29886	Human	29	Male	AU.2	GH	Ministry of Health Hospitals	Institute of Health and Community Medicine	Chan Chia Jui, David Perera, Ooi Mong How, Chua Hock Hin, Tonnii Sia Loong Loong, Wong Jyn Shan, Wong Kiing Aik	https://www.gisaid.org/	2021-06-02	?
hCoV-19/Malaysia/UNIMAS-16024/2021	betacoronavirus	EPI_ISL_2380009	2021-01-23	Asia	Malaysia	Sarawak	Asia	Malaysia	Sarawak	genome	29841	Human	40	Female	B.1.466.2	GH	Ministry of Health Hospitals	Institute of Health and Community Medicine	Chan Chia Jui, David Perera, Ooi Mong How, Chua Hock Hin, Tonnii Sia Loong Loong, Wong Jyn Shan, Wong Kiing Aik	https://www.gisaid.org/	2021-06-02	?
hCoV-19/Malaysia/UNIMAS-B157/2021	betacoronavirus	EPI_ISL_2380012	2021-01-27	Asia	Malaysia	Sarawak	Asia	Malaysia	Sarawak	genome	29865	Human	24	Male	AU.2	GH	Borneo Medical Centre	Institute of Health and Community Medicine	Chan Chia Jui, David Perera, Ooi Mong How, Chua Hock Hin, Tonnii Sia Loong Loong, Wong Jyn Shan, Wong Kiing Aik	https://www.gisaid.org/	2021-06-02	?
hCoV-19/Malaysia/UNIMAS-B186/2021	betacoronavirus	EPI_ISL_2380013	2021-02-03	Asia	Malaysia	Sarawak	Asia	Malaysia	Sarawak	genome	29873	Human	unknown	unknown	B.1.466.2	GH	Borneo Medical Centre	Institute of Health and Community Medicine	Chan Chia Jui, David Perera, Ooi Mong How, Chua Hock Hin, Tonnii Sia Loong Loong, Wong Jyn Shan, Wong Kiing Aik	https://www.gisaid.org/	2021-06-02	?
hCoV-19/Malaysia/UNIMAS-B218/2021	betacoronavirus	EPI_ISL_2380014	2021-02-14	Asia	Malaysia	Sarawak	Asia	Malaysia	Sarawak	genome	29873	Human	26	Female	AU.2	GH	Borneo Medical Centre	Institute of Health and Community Medicine	Chan Chia Jui, David Perera, Ooi Mong How, Chua Hock Hin, Tonnii Sia Loong Loong, Wong Jyn Shan, Wong Kiing Aik	https://www.gisaid.org/	2021-06-02	?
hCoV-19/Malaysia/UNIMAS-B219/2021	betacoronavirus	EPI_ISL_2380015	2021-02-14	Asia	Malaysia	Sarawak	Asia	Malaysia	Sarawak	genome	29873	Human	57	Male	AU.2	GH	Borneo Medical Centre	Institute of Health and Community Medicine	Chan Chia Jui, David Perera, Ooi Mong How, Chua Hock Hin, Tonnii Sia Loong Loong, Wong Jyn Shan, Wong Kiing Aik	https://www.gisaid.org/	2021-06-02	?
hCoV-19/Malaysia/UNIMAS-B222/2021	betacoronavirus	EPI_ISL_2380017	2021-02-19	Asia	Malaysia	Sarawak	Asia	Malaysia	Sarawak	genome	29869	Human	22	Male	B.1.466.2	GH	Borneo Medical Centre	Institute of Health and Community Medicine	Chan Chia Jui, David Perera, Ooi Mong How, Chua Hock Hin, Tonnii Sia Loong Loong, Wong Jyn Shan, Wong Kiing Aik	https://www.gisaid.org/	2021-06-02	?
hCoV-19/Malaysia/UNIMAS-B119/2021	betacoronavirus	EPI_ISL_2380018	2021-01-15	Asia	Malaysia	Sarawak	Asia	Malaysia	Sarawak	genome	29874	Human	86	Female	AU.2	GH	Borneo Medical Centre	Institute of Health and Community Medicine	Chan Chia Jui, David Perera, Ooi Mong How, Chua Hock Hin, Tonnii Sia Loong Loong, Wong Jyn Shan, Wong Kiing Aik	https://www.gisaid.org/	2021-06-02	?
hCoV-19/Malaysia/UNIMAS-B138/2021	betacoronavirus	EPI_ISL_2380020	2021-01-18	Asia	Malaysia	Sarawak	Asia	Malaysia	Sarawak	genome	29873	Human	30	Male	AU.2	GH	Borneo Medical Centre	Institute of Health and Community Medicine	Chan Chia Jui, David Perera, Ooi Mong How, Chua Hock Hin, Tonnii Sia Loong Loong, Wong Jyn Shan, Wong Kiing Aik	https://www.gisaid.org/	2021-06-02	?
hCoV-19/Malaysia/UNIMAS-B139/2021	betacoronavirus	EPI_ISL_2380021	2021-02-03	Asia	Malaysia	Sarawak	Asia	Malaysia	Sarawak	genome	29875	Human	21	Male	AU.2	GH	Borneo Medical Centre	Institute of Health and Community Medicine	Chan Chia Jui, David Perera, Ooi Mong How, Chua Hock Hin, Tonnii Sia Loong Loong, Wong Jyn Shan, Wong Kiing Aik	https://www.gisaid.org/	2021-06-02	?
hCoV-19/Malaysia/UNIMAS-B140/2021	betacoronavirus	EPI_ISL_2380022	2021-02-09	Asia	Malaysia	Sarawak	Asia	Malaysia	Sarawak	genome	29871	Human	21	Male	AU.2	GH	Borneo Medical Centre	Institute of Health and Community Medicine	Chan Chia Jui, David Perera, Ooi Mong How, Chua Hock Hin, Tonnii Sia Loong Loong, Wong Jyn Shan, Wong Kiing Aik	https://www.gisaid.org/	2021-06-02	?
hCoV-19/Malaysia/UNIMAS-B144/2021	betacoronavirus	EPI_ISL_2380023	2021-01-19	Asia	Malaysia	Sarawak	Asia	Malaysia	Sarawak	genome	29872	Human	43	Female	AU.2	GH	Borneo Medical Centre	Institute of Health and Community Medicine	Chan Chia Jui, David Perera, Ooi Mong How, Chua Hock Hin, Tonnii Sia Loong Loong, Wong Jyn Shan, Wong Kiing Aik	https://www.gisaid.org/	2021-06-02	?
hCoV-19/Malaysia/UNIMAS-B195/2021	betacoronavirus	EPI_ISL_2380024	2021-01-03	Asia	Malaysia	Sarawak	Asia	Malaysia	Sarawak	genome	29901	Human	38	Female	AU.2	GH	Borneo Medical Centre	Institute of Health and Community Medicine	Chan Chia Jui, David Perera, Ooi Mong How, Chua Hock Hin, Tonnii Sia Loong Loong, Wong Jyn Shan, Wong Kiing Aik	https://www.gisaid.org/	2021-06-02	?
hCoV-19/Malaysia/UNIMAS-B210/2021	betacoronavirus	EPI_ISL_2380025	2021-02-14	Asia	Malaysia	Sarawak	Asia	Malaysia	Sarawak	genome	29841	Human	36	Male	AU.2	GH	Borneo Medical Centre	Institute of Health and Community Medicine	Chan Chia Jui, David Perera, Ooi Mong How, Chua Hock Hin, Tonnii Sia Loong Loong, Wong Jyn Shan, Wong Kiing Aik	https://www.gisaid.org/	2021-06-02	?
hCoV-19/Malaysia/UNIMAS-B141/2021	betacoronavirus	EPI_ISL_2380026	2021-01-16	Asia	Malaysia	Sarawak	Asia	Malaysia	Sarawak	genome	29873	Human	17	Female	AU.2	GH	Borneo Medical Centre	Institute of Health and Community Medicine	Chan Chia Jui, David Perera, Ooi Mong How, Chua Hock Hin, Tonnii Sia Loong Loong, Wong Jyn Shan, Wong Kiing Aik	https://www.gisaid.org/	2021-06-02	?
hCoV-19/Malaysia/UNIMAS-B142/2021	betacoronavirus	EPI_ISL_2380027	2021-01-16	Asia	Malaysia	Sarawak	Asia	Malaysia	Sarawak	genome	29897	Human	52	Male	AU.2	GH	Borneo Medical Centre	Institute of Health and Community Medicine	Chan Chia Jui, David Perera, Ooi Mong How, Chua Hock Hin, Tonnii Sia Loong Loong, Wong Jyn Shan, Wong Kiing Aik	https://www.gisaid.org/	2021-06-02	?
hCoV-19/Malaysia/UNIMAS-B143/2021	betacoronavirus	EPI_ISL_2380028	2021-01-16	Asia	Malaysia	Sarawak	Asia	Malaysia	Sarawak	genome	29874	Human	53	Male	AU.2	GH	Borneo Medical Centre	Institute of Health and Community Medicine	Chan Chia Jui, David Perera, Ooi Mong How, Chua Hock Hin, Tonnii Sia Loong Loong, Wong Jyn Shan, Wong Kiing Aik	https://www.gisaid.org/	2021-06-02	?
hCoV-19/Malaysia/UNIMAS-B145/2021	betacoronavirus	EPI_ISL_2380029	2021-01-19	Asia	Malaysia	Sarawak	Asia	Malaysia	Sarawak	genome	29875	Human	48	Male	AU.2	GH	Borneo Medical Centre	Institute of Health and Community Medicine	Chan Chia Jui, David Perera, Ooi Mong How, Chua Hock Hin, Tonnii Sia Loong Loong, Wong Jyn Shan, Wong Kiing Aik	https://www.gisaid.org/	2021-06-02	?
hCoV-19/Malaysia/UNIMAS-B147/2021	betacoronavirus	EPI_ISL_2380030	2021-01-18	Asia	Malaysia	Sarawak	Asia	Malaysia	Sarawak	genome	29874	Human	56	Female	AU.2	GH	Borneo Medical Centre	Institute of Health and Community Medicine	Chan Chia Jui, David Perera, Ooi Mong How, Chua Hock Hin, Tonnii Sia Loong Loong, Wong Jyn Shan, Wong Kiing Aik	https://www.gisaid.org/	2021-06-02	?
hCoV-19/Malaysia/UNIMAS-B150/2021	betacoronavirus	EPI_ISL_2380031	2021-01-16	Asia	Malaysia	Sarawak	Asia	Malaysia	Sarawak	genome	29875	Human	48	Female	AU.2	GH	Borneo Medical Centre	Institute of Health and Community Medicine	Chan Chia Jui, David Perera, Ooi Mong How, Chua Hock Hin, Tonnii Sia Loong Loong, Wong Jyn Shan, Wong Kiing Aik	https://www.gisaid.org/	2021-06-02	?
hCoV-19/Malaysia/UNIMAS-B154/2021	betacoronavirus	EPI_ISL_2380032	2021-01-27	Asia	Malaysia	Sarawak	Asia	Malaysia	Sarawak	genome	29874	Human	40	Female	AU.2	GH	Borneo Medical Centre	Institute of Health and Community Medicine	Chan Chia Jui, David Perera, Ooi Mong How, Chua Hock Hin, Tonnii Sia Loong Loong, Wong Jyn Shan, Wong Kiing Aik	https://www.gisaid.org/	2021-06-02	?
hCoV-19/Malaysia/UNIMAS-B155/2021	betacoronavirus	EPI_ISL_2380033	2021-01-27	Asia	Malaysia	Sarawak	Asia	Malaysia	Sarawak	genome	29876	Human	61	Female	AU.2	GH	Borneo Medical Centre	Institute of Health and Community Medicine	Chan Chia Jui, David Perera, Ooi Mong How, Chua Hock Hin, Tonnii Sia Loong Loong, Wong Jyn Shan, Wong Kiing Aik	https://www.gisaid.org/	2021-06-02	?
hCoV-19/Malaysia/UNIMAS-15936/2021	betacoronavirus	EPI_ISL_1318206	2021-01-18	Asia	Malaysia	Sarawak	Asia	Malaysia	Sarawak	genome	29846	Human	unknown	Female	B.1.470	GH	Ministry of Health Hospitals	Institute of Health and Community Medicine	Chan Chia Jui, David Perera, Ooi Mong How, Chua Hock Hin, Tonnii Sia Loong Loong, Wong Jyn Shan, Wong Kiing Aik	https://www.gisaid.org/	2021-03-23	?
hCoV-19/Malaysia/UNIMAS-15933/2021	betacoronavirus	EPI_ISL_1318210	2021-01-20	Asia	Malaysia	Sarawak	Asia	Malaysia	Sarawak	genome	29874	Human	58	Male	AU.2	GH	Ministry of Health Hospitals	Institute of Health and Community Medicine	Chan Chia Jui, David Perera, Ooi Mong How, Chua Hock Hin, Tonnii Sia Loong Loong, Wong Jyn Shan, Wong Kiing Aik	https://www.gisaid.org/	2021-03-23	?
hCoV-19/Malaysia/UNIMAS-CRC0445/2021	betacoronavirus	EPI_ISL_1318219	2021-01-18	Asia	Malaysia	Sarawak	Asia	Malaysia	Sarawak	genome	29874	Human	unknown	unknown	AU.2	GH	Ministry of Health Hospitals	Institute of Health and Community Medicine	Chan Chia Jui, David Perera, Ooi Mong How, Chua Hock Hin, Tonnii Sia Loong Loong, Wong Jyn Shan, Wong Kiing Aik	https://www.gisaid.org/	2021-03-23	?
hCoV-19/Malaysia/UNIMAS-3325/2020	betacoronavirus	EPI_ISL_718139	2020-04-21	Asia	Malaysia	Sarawak	Asia	Malaysia	Sarawak	genome	29839	Human	19	Male	B.1	G	Ministry of Health Hospitals	Institute of Health and Community Medicine	David Perera, Ooi Mong How, Chua Hock Hin, Tonnii Sia Loong Loong, Wong Jyn Shan, Wong Kiing Aik, Chan Chia Jui	https://www.gisaid.org/	2020-12-21	?
hCoV-19/Malaysia/UNIMAS-CRC0854/2021	betacoronavirus	EPI_ISL_2367532	2021-01-19	Asia	Malaysia	Sarawak	Asia	Malaysia	Sarawak	genome	29884	Human	unknown	unknown	AU.2	GH	Clinical Research Centre Hospital Sibu	Institute of Health and Community Medicine	Chan Chia Jui, David Perera, Ooi Mong How, Chua Hock Hin, Tonnii Sia Loong Loong, Wong Jyn Shan, Wong Kiing Aik	https://www.gisaid.org/	2021-06-01	?
hCoV-19/Malaysia/UNIMAS-CRC0285/2021	betacoronavirus	EPI_ISL_2367537	2021-01-16	Asia	Malaysia	Sarawak	Asia	Malaysia	Sarawak	genome	29872	Human	unknown	unknown	AU.2	GH	Clinical Research Centre Hospital Sibu	Institute of Health and Community Medicine	Chan Chia Jui, David Perera, Ooi Mong How, Chua Hock Hin, Tonnii Sia Loong Loong, Wong Jyn Shan, Wong Kiing Aik	https://www.gisaid.org/	2021-06-01	?
hCoV-19/Malaysia/UNIMAS-CRC0821/2021	betacoronavirus	EPI_ISL_2367531	2021-01-19	Asia	Malaysia	Sarawak	Asia	Malaysia	Sarawak	genome	29870	Human	unknown	unknown	AU.2	GH	Clinical Research Centre Hospital Sibu	Institute of Health and Community Medicine	Chan Chia Jui, David Perera, Ooi Mong How, Chua Hock Hin, Tonnii Sia Loong Loong, Wong Jyn Shan, Wong Kiing Aik	https://www.gisaid.org/	2021-06-01	?
hCoV-19/Malaysia/UNIMAS-CRC0694/2021	betacoronavirus	EPI_ISL_2367525	2021-01-19	Asia	Malaysia	Sarawak	Asia	Malaysia	Sarawak	genome	29896	Human	unknown	unknown	AU.2	GH	Clinical Research Centre Hospital Sibu	Institute of Health and Community Medicine	Chan Chia Jui, David Perera, Ooi Mong How, Chua Hock Hin, Tonnii Sia Loong Loong, Wong Jyn Shan, Wong Kiing Aik	https://www.gisaid.org/	2021-06-01	?
hCoV-19/Malaysia/UNS21-05342/2021	betacoronavirus	EPI_ISL_2367550	2021-01-23	Asia	Malaysia	Sarawak	Asia	Malaysia	Sarawak	genome	29875	Human	11	Male	AU.2	GH	Institute of Health and Community Medicine	Institute of Health and Community Medicine	Chan Chia Jui, David Perera, Ooi Mong How, Chua Hock Hin, Tonnii Sia Loong Loong, Wong Jyn Shan, Wong Kiing Aik	https://www.gisaid.org/	2021-06-01	?
hCoV-19/Malaysia/UNIMAS-CRC0800/2021	betacoronavirus	EPI_ISL_2367530	2021-01-19	Asia	Malaysia	Sarawak	Asia	Malaysia	Sarawak	genome	29839	Human	unknown	unknown	AU.2	GH	Clinical Research Centre Hospital Sibu	Institute of Health and Community Medicine	Chan Chia Jui, David Perera, Ooi Mong How, Chua Hock Hin, Tonnii Sia Loong Loong, Wong Jyn Shan, Wong Kiing Aik	https://www.gisaid.org/	2021-06-01	?
hCoV-19/Malaysia/UNIMAS-CRC0773/2021	betacoronavirus	EPI_ISL_2367528	2021-01-19	Asia	Malaysia	Sarawak	Asia	Malaysia	Sarawak	genome	29877	Human	unknown	unknown	AU.2	GH	Clinical Research Centre Hospital Sibu	Institute of Health and Community Medicine	Chan Chia Jui, David Perera, Ooi Mong How, Chua Hock Hin, Tonnii Sia Loong Loong, Wong Jyn Shan, Wong Kiing Aik	https://www.gisaid.org/	2021-06-01	?
hCoV-19/Malaysia/UNS21-02475/2021	betacoronavirus	EPI_ISL_2367539	2021-01-22	Asia	Malaysia	Sarawak	Asia	Malaysia	Sarawak	genome	29876	Human	4	unknown	AU.2	GH	Institute of Health and Community Medicine	Institute of Health and Community Medicine	Chan Chia Jui, David Perera, Ooi Mong How, Chua Hock Hin, Tonnii Sia Loong Loong, Wong Jyn Shan, Wong Kiing Aik	https://www.gisaid.org/	2021-06-01	?
hCoV-19/Malaysia/UNIMAS-CRC0615/2021	betacoronavirus	EPI_ISL_2367523	2021-01-19	Asia	Malaysia	Sarawak	Asia	Malaysia	Sarawak	genome	29870	Human	unknown	unknown	AU.2	GH	Clinical Research Centre Hospital Sibu	Institute of Health and Community Medicine	Chan Chia Jui, David Perera, Ooi Mong How, Chua Hock Hin, Tonnii Sia Loong Loong, Wong Jyn Shan, Wong Kiing Aik	https://www.gisaid.org/	2021-06-01	?
hCoV-19/Malaysia/UNIMAS-CRC0253/2021	betacoronavirus	EPI_ISL_2367536	2021-01-16	Asia	Malaysia	Sarawak	Asia	Malaysia	Sarawak	genome	29844	Human	unknown	unknown	AU.2	GH	Clinical Research Centre Hospital Sibu	Institute of Health and Community Medicine	Chan Chia Jui, David Perera, Ooi Mong How, Chua Hock Hin, Tonnii Sia Loong Loong, Wong Jyn Shan, Wong Kiing Aik	https://www.gisaid.org/	2021-06-01	?
hCoV-19/Malaysia/UNIMAS-CRC0286/2021	betacoronavirus	EPI_ISL_2367538	2021-01-16	Asia	Malaysia	Sarawak	Asia	Malaysia	Sarawak	genome	29839	Human	unknown	unknown	AU.2	GH	Clinical Research Centre Hospital Sibu	Institute of Health and Community Medicine	Chan Chia Jui, David Perera, Ooi Mong How, Chua Hock Hin, Tonnii Sia Loong Loong, Wong Jyn Shan, Wong Kiing Aik	https://www.gisaid.org/	2021-06-01	?
hCoV-19/Malaysia/UNIMAS-CRC0607/2021	betacoronavirus	EPI_ISL_2367522	2021-01-19	Asia	Malaysia	Sarawak	Asia	Malaysia	Sarawak	genome	29838	Human	unknown	unknown	AU.2	GH	Clinical Research Centre Hospital Sibu	Institute of Health and Community Medicine	Chan Chia Jui, David Perera, Ooi Mong How, Chua Hock Hin, Tonnii Sia Loong Loong, Wong Jyn Shan, Wong Kiing Aik	https://www.gisaid.org/	2021-06-01	?
hCoV-19/Malaysia/UNS21-06867/2021	betacoronavirus	EPI_ISL_2367555	2021-01-25	Asia	Malaysia	Sarawak	Asia	Malaysia	Sarawak	genome	29875	Human	56	Male	AU.2	GH	Institute of Health and Community Medicine	Institute of Health and Community Medicine	Chan Chia Jui, David Perera, Ooi Mong How, Chua Hock Hin, Tonnii Sia Loong Loong, Wong Jyn Shan, Wong Kiing Aik	https://www.gisaid.org/	2021-06-01	?
hCoV-19/Malaysia/UNIMAS-CRC0783/2021	betacoronavirus	EPI_ISL_2367529	2021-01-19	Asia	Malaysia	Sarawak	Asia	Malaysia	Sarawak	genome	29875	Human	unknown	unknown	AU.2	GH	Clinical Research Centre Hospital Sibu	Institute of Health and Community Medicine	Chan Chia Jui, David Perera, Ooi Mong How, Chua Hock Hin, Tonnii Sia Loong Loong, Wong Jyn Shan, Wong Kiing Aik	https://www.gisaid.org/	2021-06-01	?
hCoV-19/Malaysia/UNIMAS-CRC0768/2021	betacoronavirus	EPI_ISL_2367527	2021-01-19	Asia	Malaysia	Sarawak	Asia	Malaysia	Sarawak	genome	29898	Human	unknown	unknown	AU.2	GH	Clinical Research Centre Hospital Sibu	Institute of Health and Community Medicine	Chan Chia Jui, David Perera, Ooi Mong How, Chua Hock Hin, Tonnii Sia Loong Loong, Wong Jyn Shan, Wong Kiing Aik	https://www.gisaid.org/	2021-06-01	?
hCoV-19/Malaysia/UNS21-07479/2021	betacoronavirus	EPI_ISL_2367556	2021-01-26	Asia	Malaysia	Sarawak	Asia	Malaysia	Sarawak	genome	29878	Human	66	Female	AU.2	GH	Institute of Health and Community Medicine	Institute of Health and Community Medicine	Chan Chia Jui, David Perera, Ooi Mong How, Chua Hock Hin, Tonnii Sia Loong Loong, Wong Jyn Shan, Wong Kiing Aik	https://www.gisaid.org/	2021-06-01	?
hCoV-19/Malaysia/UNIMAS-CRC0737/2021	betacoronavirus	EPI_ISL_2367526	2021-01-19	Asia	Malaysia	Sarawak	Asia	Malaysia	Sarawak	genome	29861	Human	unknown	unknown	AU.2	GH	Clinical Research Centre Hospital Sibu	Institute of Health and Community Medicine	Chan Chia Jui, David Perera, Ooi Mong How, Chua Hock Hin, Tonnii Sia Loong Loong, Wong Jyn Shan, Wong Kiing Aik	https://www.gisaid.org/	2021-06-01	?
hCoV-19/Malaysia/UNS21-06843/2021	betacoronavirus	EPI_ISL_2367554	2021-01-25	Asia	Malaysia	Sarawak	Asia	Malaysia	Sarawak	genome	29874	Human	60	Male	AU.2	GH	Institute of Health and Community Medicine	Institute of Health and Community Medicine	Chan Chia Jui, David Perera, Ooi Mong How, Chua Hock Hin, Tonnii Sia Loong Loong, Wong Jyn Shan, Wong Kiing Aik	https://www.gisaid.org/	2021-06-01	?
hCoV-19/Malaysia/UNIMAS-CRC0649/2021	betacoronavirus	EPI_ISL_2367524	2021-01-19	Asia	Malaysia	Sarawak	Asia	Malaysia	Sarawak	genome	29869	Human	unknown	unknown	AU.2	GH	Clinical Research Centre Hospital Sibu	Institute of Health and Community Medicine	Chan Chia Jui, David Perera, Ooi Mong How, Chua Hock Hin, Tonnii Sia Loong Loong, Wong Jyn Shan, Wong Kiing Aik	https://www.gisaid.org/	2021-06-01	?
hCoV-19/Malaysia/UNS21-03008/2021	betacoronavirus	EPI_ISL_2367546	2021-01-22	Asia	Malaysia	Sarawak	Asia	Malaysia	Sarawak	genome	29873	Human	30	Female	AU.2	GH	Institute of Health and Community Medicine	Institute of Health and Community Medicine	Chan Chia Jui, David Perera, Ooi Mong How, Chua Hock Hin, Tonnii Sia Loong Loong, Wong Jyn Shan, Wong Kiing Aik	https://www.gisaid.org/	2021-06-01	?
hCoV-19/Malaysia/UNS21-02574/2021	betacoronavirus	EPI_ISL_2367540	2021-01-22	Asia	Malaysia	Sarawak	Asia	Malaysia	Sarawak	genome	29873	Human	50	Female	AU.2	GH	Institute of Health and Community Medicine	Institute of Health and Community Medicine	Chan Chia Jui, David Perera, Ooi Mong How, Chua Hock Hin, Tonnii Sia Loong Loong, Wong Jyn Shan, Wong Kiing Aik	https://www.gisaid.org/	2021-06-01	?
hCoV-19/Malaysia/UNS21-06780/2021	betacoronavirus	EPI_ISL_2367553	2021-01-25	Asia	Malaysia	Sarawak	Asia	Malaysia	Sarawak	genome	29889	Human	21	Male	AU.2	GH	Institute of Health and Community Medicine	Institute of Health and Community Medicine	Chan Chia Jui, David Perera, Ooi Mong How, Chua Hock Hin, Tonnii Sia Loong Loong, Wong Jyn Shan, Wong Kiing Aik	https://www.gisaid.org/	2021-06-01	?
hCoV-19/Malaysia/UNS21-02721/2021	betacoronavirus	EPI_ISL_2367543	2021-01-22	Asia	Malaysia	Sarawak	Asia	Malaysia	Sarawak	genome	29874	Human	11	Female	AU.2	GH	Institute of Health and Community Medicine	Institute of Health and Community Medicine	Chan Chia Jui, David Perera, Ooi Mong How, Chua Hock Hin, Tonnii Sia Loong Loong, Wong Jyn Shan, Wong Kiing Aik	https://www.gisaid.org/	2021-06-01	?
hCoV-19/Malaysia/UNS21-02707/2021	betacoronavirus	EPI_ISL_2367542	2021-01-22	Asia	Malaysia	Sarawak	Asia	Malaysia	Sarawak	genome	29899	Human	27	Female	AU.2	GH	Institute of Health and Community Medicine	Institute of Health and Community Medicine	Chan Chia Jui, David Perera, Ooi Mong How, Chua Hock Hin, Tonnii Sia Loong Loong, Wong Jyn Shan, Wong Kiing Aik	https://www.gisaid.org/	2021-06-01	?
hCoV-19/Malaysia/UNS21-05341/2021	betacoronavirus	EPI_ISL_2367549	2021-01-23	Asia	Malaysia	Sarawak	Asia	Malaysia	Sarawak	genome	29873	Human	5	Female	AU.2	GH	Institute of Health and Community Medicine	Institute of Health and Community Medicine	Chan Chia Jui, David Perera, Ooi Mong How, Chua Hock Hin, Tonnii Sia Loong Loong, Wong Jyn Shan, Wong Kiing Aik	https://www.gisaid.org/	2021-06-01	?
hCoV-19/Malaysia/UNS21-05363/2021	betacoronavirus	EPI_ISL_2367551	2021-01-23	Asia	Malaysia	Sarawak	Asia	Malaysia	Sarawak	genome	29870	Human	26	Female	AU.2	GH	Institute of Health and Community Medicine	Institute of Health and Community Medicine	Chan Chia Jui, David Perera, Ooi Mong How, Chua Hock Hin, Tonnii Sia Loong Loong, Wong Jyn Shan, Wong Kiing Aik	https://www.gisaid.org/	2021-06-01	?
hCoV-19/Malaysia/UNS21-02753/2021	betacoronavirus	EPI_ISL_2367544	2021-01-22	Asia	Malaysia	Sarawak	Asia	Malaysia	Sarawak	genome	29837	Human	78	Male	AU.2	GH	Institute of Health and Community Medicine	Institute of Health and Community Medicine	Chan Chia Jui, David Perera, Ooi Mong How, Chua Hock Hin, Tonnii Sia Loong Loong, Wong Jyn Shan, Wong Kiing Aik	https://www.gisaid.org/	2021-06-01	?
hCoV-19/Malaysia/UNS21-03199/2021	betacoronavirus	EPI_ISL_2367547	2021-01-23	Asia	Malaysia	Sarawak	Asia	Malaysia	Sarawak	genome	29875	Human	44	Female	B.1.466.2	GH	Institute of Health and Community Medicine	Institute of Health and Community Medicine	Chan Chia Jui, David Perera, Ooi Mong How, Chua Hock Hin, Tonnii Sia Loong Loong, Wong Jyn Shan, Wong Kiing Aik	https://www.gisaid.org/	2021-06-01	?
hCoV-19/Malaysia/UNS21-03605/2021	betacoronavirus	EPI_ISL_2367548	2021-01-23	Asia	Malaysia	Sarawak	Asia	Malaysia	Sarawak	genome	29892	Human	46	Male	AU.2	GH	Institute of Health and Community Medicine	Institute of Health and Community Medicine	Chan Chia Jui, David Perera, Ooi Mong How, Chua Hock Hin, Tonnii Sia Loong Loong, Wong Jyn Shan, Wong Kiing Aik	https://www.gisaid.org/	2021-06-01	?
hCoV-19/Malaysia/UNIMAS-CRC0225/2021	betacoronavirus	EPI_ISL_2367513	2021-01-16	Asia	Malaysia	Sarawak	Asia	Malaysia	Sarawak	genome	29874	Human	unknown	unknown	AU.2	GH	Clinical Research Centre Hospital Sibu	Institute of Health and Community Medicine	Chan Chia Jui, David Perera, Ooi Mong How, Chua Hock Hin, Tonnii Sia Loong Loong, Wong Jyn Shan, Wong Kiing Aik	https://www.gisaid.org/	2021-06-01	?
hCoV-19/Malaysia/UNIMAS-15922/2021	betacoronavirus	EPI_ISL_2367517	2021-01-17	Asia	Malaysia	Sarawak	Asia	Malaysia	Sarawak	genome	29872	Human	15	Male	B.1	G	Ministry of Health Hospitals	Institute of Health and Community Medicine	Chan Chia Jui, David Perera, Ooi Mong How, Chua Hock Hin, Tonnii Sia Loong Loong, Wong Jyn Shan, Wong Kiing Aik	https://www.gisaid.org/	2021-06-01	?
hCoV-19/Malaysia/UNIMAS-15907/2021	betacoronavirus	EPI_ISL_2367514	2021-01-15	Asia	Malaysia	Sarawak	Asia	Malaysia	Sarawak	genome	29875	Human	18	Male	AU.2	GH	Ministry of Health Hospitals	Institute of Health and Community Medicine	Chan Chia Jui, David Perera, Ooi Mong How, Chua Hock Hin, Tonnii Sia Loong Loong, Wong Jyn Shan, Wong Kiing Aik	https://www.gisaid.org/	2021-06-01	?
hCoV-19/Malaysia/UNIMAS-15930/2021	betacoronavirus	EPI_ISL_2367519	2021-01-19	Asia	Malaysia	Sarawak	Asia	Malaysia	Sarawak	genome	29873	Human	38	Male	B.1.524	G	Ministry of Health Hospitals	Institute of Health and Community Medicine	Chan Chia Jui, David Perera, Ooi Mong How, Chua Hock Hin, Tonnii Sia Loong Loong, Wong Jyn Shan, Wong Kiing Aik	https://www.gisaid.org/	2021-06-01	?
hCoV-19/Malaysia/UNIMAS-15949/2021	betacoronavirus	EPI_ISL_2367504	2021-01-21	Asia	Malaysia	Sarawak	Asia	Malaysia	Sarawak	genome	29875	Human	31	Female	AU.2	GH	Ministry of Health Hospitals	Institute of Health and Community Medicine	Chan Chia Jui, David Perera, Ooi Mong How, Chua Hock Hin, Tonnii Sia Loong Loong, Wong Jyn Shan, Wong Kiing Aik	https://www.gisaid.org/	2021-06-01	?
hCoV-19/Malaysia/UNIMAS-15968/2021	betacoronavirus	EPI_ISL_2367509	2021-01-18	Asia	Malaysia	Sarawak	Asia	Malaysia	Sarawak	genome	29872	Human	18	Female	B.1.470	GH	Ministry of Health Hospitals	Institute of Health and Community Medicine	Chan Chia Jui, David Perera, Ooi Mong How, Chua Hock Hin, Tonnii Sia Loong Loong, Wong Jyn Shan, Wong Kiing Aik	https://www.gisaid.org/	2021-06-01	?
hCoV-19/Malaysia/UNIMAS-15938/2021	betacoronavirus	EPI_ISL_2367502	2021-01-19	Asia	Malaysia	Sarawak	Asia	Malaysia	Sarawak	genome	29889	Human	29	Female	AU.2	GH	Ministry of Health Hospitals	Institute of Health and Community Medicine	Chan Chia Jui, David Perera, Ooi Mong How, Chua Hock Hin, Tonnii Sia Loong Loong, Wong Jyn Shan, Wong Kiing Aik	https://www.gisaid.org/	2021-06-01	?
hCoV-19/Malaysia/UNIMAS-15939/2021	betacoronavirus	EPI_ISL_2367503	2021-01-17	Asia	Malaysia	Sarawak	Asia	Malaysia	Sarawak	genome	29873	Human	65	Male	AU.2	GH	Ministry of Health Hospitals	Institute of Health and Community Medicine	Chan Chia Jui, David Perera, Ooi Mong How, Chua Hock Hin, Tonnii Sia Loong Loong, Wong Jyn Shan, Wong Kiing Aik	https://www.gisaid.org/	2021-06-01	?
hCoV-19/Malaysia/UNIMAS-B096/2021	betacoronavirus	EPI_ISL_2367488	2021-01-08	Asia	Malaysia	Sarawak	Asia	Malaysia	Sarawak	genome	29871	Human	38	Female	B.1.470	GH	Borneo Medical Centre	Institute of Health and Community Medicine	Chan Chia Jui, David Perera, Ooi Mong How, Chua Hock Hin, Tonnii Sia Loong Loong, Wong Jyn Shan, Wong Kiing Aik	https://www.gisaid.org/	2021-06-01	?
hCoV-19/Malaysia/UNIMAS-15890/2021	betacoronavirus	EPI_ISL_2367493	2021-01-11	Asia	Malaysia	Sarawak	Asia	Malaysia	Sarawak	genome	29838	Human	35	Female	B.1.524	G	Ministry of Health Hospitals	Institute of Health and Community Medicine	Chan Chia Jui, David Perera, Ooi Mong How, Chua Hock Hin, Tonnii Sia Loong Loong, Wong Jyn Shan, Wong Kiing Aik	https://www.gisaid.org/	2021-06-01	?
hCoV-19/Malaysia/UNIMAS-15820/2020	betacoronavirus	EPI_ISL_2367481	2020-12-17	Asia	Malaysia	Sarawak	Asia	Malaysia	Sarawak	genome	29875	Human	23	Male	B.1.524	G	Ministry of Health Hospitals	Institute of Health and Community Medicine	Chan Chia Jui, David Perera, Ooi Mong How, Chua Hock Hin, Tonnii Sia Loong Loong, Wong Jyn Shan, Wong Kiing Aik	https://www.gisaid.org/	2021-06-01	?
hCoV-19/Malaysia/UNIMAS-15965/2021	betacoronavirus	EPI_ISL_2367508	2021-01-15	Asia	Malaysia	Sarawak	Asia	Malaysia	Sarawak	genome	29877	Human	45	Female	AU.2	GH	Ministry of Health Hospitals	Institute of Health and Community Medicine	Chan Chia Jui, David Perera, Ooi Mong How, Chua Hock Hin, Tonnii Sia Loong Loong, Wong Jyn Shan, Wong Kiing Aik	https://www.gisaid.org/	2021-06-01	?
hCoV-19/Malaysia/UNIMAS-B095/2021	betacoronavirus	EPI_ISL_2367486	2021-01-08	Asia	Malaysia	Sarawak	Asia	Malaysia	Sarawak	genome	29880	Human	unknown	unknown	B.1.470	GH	Borneo Medical Centre	Institute of Health and Community Medicine	Chan Chia Jui, David Perera, Ooi Mong How, Chua Hock Hin, Tonnii Sia Loong Loong, Wong Jyn Shan, Wong Kiing Aik	https://www.gisaid.org/	2021-06-01	?
hCoV-19/Malaysia/UNIMAS-B101/2021	betacoronavirus	EPI_ISL_2367483	2021-01-08	Asia	Malaysia	Sarawak	Asia	Malaysia	Sarawak	genome	29869	Human	55	Female	B.1.470	GH	Borneo Medical Centre	Institute of Health and Community Medicine	Chan Chia Jui, David Perera, Ooi Mong How, Chua Hock Hin, Tonnii Sia Loong Loong, Wong Jyn Shan, Wong Kiing Aik	https://www.gisaid.org/	2021-06-01	?
hCoV-19/Malaysia/UNIMAS-15840/2021	betacoronavirus	EPI_ISL_2367499	2021-01-01	Asia	Malaysia	Sarawak	Asia	Malaysia	Sarawak	genome	29837	Human	11	Male	B.1	G	Ministry of Health Hospitals	Institute of Health and Community Medicine	Chan Chia Jui, David Perera, Ooi Mong How, Chua Hock Hin, Tonnii Sia Loong Loong, Wong Jyn Shan, Wong Kiing Aik	https://www.gisaid.org/	2021-06-01	?
hCoV-19/Malaysia/UNIMAS-15862/2021	betacoronavirus	EPI_ISL_2367496	2021-01-08	Asia	Malaysia	Sarawak	Asia	Malaysia	Sarawak	genome	29871	Human	45	Male	B.1.470	GH	Ministry of Health Hospitals	Institute of Health and Community Medicine	Chan Chia Jui, David Perera, Ooi Mong How, Chua Hock Hin, Tonnii Sia Loong Loong, Wong Jyn Shan, Wong Kiing Aik	https://www.gisaid.org/	2021-06-01	?
hCoV-19/Malaysia/UNIMAS-B094/2021	betacoronavirus	EPI_ISL_2367487	2021-01-04	Asia	Malaysia	Sarawak	Asia	Malaysia	Sarawak	genome	29873	Human	31	Female	B.1.470	GH	Borneo Medical Centre	Institute of Health and Community Medicine	Chan Chia Jui, David Perera, Ooi Mong How, Chua Hock Hin, Tonnii Sia Loong Loong, Wong Jyn Shan, Wong Kiing Aik	https://www.gisaid.org/	2021-06-01	?
hCoV-19/Malaysia/UNIMAS-B103/2021	betacoronavirus	EPI_ISL_2367482	2021-01-10	Asia	Malaysia	Sarawak	Asia	Malaysia	Sarawak	genome	29838	Human	58	Male	B.1.470	GH	Borneo Medical Centre	Institute of Health and Community Medicine	Chan Chia Jui, David Perera, Ooi Mong How, Chua Hock Hin, Tonnii Sia Loong Loong, Wong Jyn Shan, Wong Kiing Aik	https://www.gisaid.org/	2021-06-01	?
hCoV-19/Malaysia/UNIMAS-15962/2021	betacoronavirus	EPI_ISL_2367507	2021-01-19	Asia	Malaysia	Sarawak	Asia	Malaysia	Sarawak	genome	29874	Human	unknown	Male	AU.2	GH	Ministry of Health Hospitals	Institute of Health and Community Medicine	Chan Chia Jui, David Perera, Ooi Mong How, Chua Hock Hin, Tonnii Sia Loong Loong, Wong Jyn Shan, Wong Kiing Aik	https://www.gisaid.org/	2021-06-01	?
hCoV-19/Malaysia/UNIMAS-B097/2021	betacoronavirus	EPI_ISL_2367485	2021-01-08	Asia	Malaysia	Sarawak	Asia	Malaysia	Sarawak	genome	29870	Human	38	Female	B.1.470	GH	Borneo Medical Centre	Institute of Health and Community Medicine	Chan Chia Jui, David Perera, Ooi Mong How, Chua Hock Hin, Tonnii Sia Loong Loong, Wong Jyn Shan, Wong Kiing Aik	https://www.gisaid.org/	2021-06-01	?
hCoV-19/Malaysia/UNIMAS-15961/2021	betacoronavirus	EPI_ISL_2367506	2021-01-15	Asia	Malaysia	Sarawak	Asia	Malaysia	Sarawak	genome	29875	Human	31	Female	AU.2	GH	Ministry of Health Hospitals	Institute of Health and Community Medicine	Chan Chia Jui, David Perera, Ooi Mong How, Chua Hock Hin, Tonnii Sia Loong Loong, Wong Jyn Shan, Wong Kiing Aik	https://www.gisaid.org/	2021-06-01	?
hCoV-19/Malaysia/UNIMAS-15843/2020	betacoronavirus	EPI_ISL_2367498	2020-12-31	Asia	Malaysia	Sarawak	Asia	Malaysia	Sarawak	genome	29873	Human	29	Male	B.1.470	GH	Ministry of Health Hospitals	Institute of Health and Community Medicine	Chan Chia Jui, David Perera, Ooi Mong How, Chua Hock Hin, Tonnii Sia Loong Loong, Wong Jyn Shan, Wong Kiing Aik	https://www.gisaid.org/	2021-06-01	?
hCoV-19/Malaysia/UNIMAS-15896/2021	betacoronavirus	EPI_ISL_2367491	2021-01-09	Asia	Malaysia	Sarawak	Asia	Malaysia	Sarawak	genome	29872	Human	38	Female	B.1.470	GH	Ministry of Health Hospitals	Institute of Health and Community Medicine	Chan Chia Jui, David Perera, Ooi Mong How, Chua Hock Hin, Tonnii Sia Loong Loong, Wong Jyn Shan, Wong Kiing Aik	https://www.gisaid.org/	2021-06-01	?
hCoV-19/Malaysia/UNIMAS-15898/2021	betacoronavirus	EPI_ISL_2367492	2021-01-06	Asia	Malaysia	Sarawak	Asia	Malaysia	Sarawak	genome	29838	Human	86	Male	B.1.470	GH	Ministry of Health Hospitals	Institute of Health and Community Medicine	Chan Chia Jui, David Perera, Ooi Mong How, Chua Hock Hin, Tonnii Sia Loong Loong, Wong Jyn Shan, Wong Kiing Aik	https://www.gisaid.org/	2021-06-01	?
hCoV-19/Malaysia/UNIMAS-15859/2021	betacoronavirus	EPI_ISL_2367497	2021-01-07	Asia	Malaysia	Sarawak	Asia	Malaysia	Sarawak	genome	29871	Human	30	Male	B.1.524	G	Ministry of Health Hospitals	Institute of Health and Community Medicine	Chan Chia Jui, David Perera, Ooi Mong How, Chua Hock Hin, Tonnii Sia Loong Loong, Wong Jyn Shan, Wong Kiing Aik	https://www.gisaid.org/	2021-06-01	?
hCoV-19/Malaysia/UNIMAS-15875/2021	betacoronavirus	EPI_ISL_2367494	2021-01-10	Asia	Malaysia	Sarawak	Asia	Malaysia	Sarawak	genome	29838	Human	unknown	Male	B.1.470	GH	Ministry of Health Hospitals	Institute of Health and Community Medicine	Chan Chia Jui, David Perera, Ooi Mong How, Chua Hock Hin, Tonnii Sia Loong Loong, Wong Jyn Shan, Wong Kiing Aik	https://www.gisaid.org/	2021-06-01	?
hCoV-19/Malaysia/UNIMAS-15899/2021	betacoronavirus	EPI_ISL_2367490	2021-01-06	Asia	Malaysia	Sarawak	Asia	Malaysia	Sarawak	genome	29876	Human	32	Male	B.1.524	G	Ministry of Health Hospitals	Institute of Health and Community Medicine	Chan Chia Jui, David Perera, Ooi Mong How, Chua Hock Hin, Tonnii Sia Loong Loong, Wong Jyn Shan, Wong Kiing Aik	https://www.gisaid.org/	2021-06-01	?
hCoV-19/Malaysia/UNIMAS-15900/2021	betacoronavirus	EPI_ISL_2367489	2021-01-08	Asia	Malaysia	Sarawak	Asia	Malaysia	Sarawak	genome	29839	Human	unknown	Female	B.1.524	G	Ministry of Health Hospitals	Institute of Health and Community Medicine	Chan Chia Jui, David Perera, Ooi Mong How, Chua Hock Hin, Tonnii Sia Loong Loong, Wong Jyn Shan, Wong Kiing Aik	https://www.gisaid.org/	2021-06-01	?
hCoV-19/Malaysia/UNS21-14529/2021	betacoronavirus	EPI_ISL_2367561	2021-02-03	Asia	Malaysia	Sarawak	Asia	Malaysia	Sarawak	genome	29840	Human	33	Male	AU.2	GH	Institute of Health and Community Medicine	Institute of Health and Community Medicine	Chan Chia Jui, David Perera, Ooi Mong How, Chua Hock Hin, Tonnii Sia Loong Loong, Wong Jyn Shan, Wong Kiing Aik	https://www.gisaid.org/	2021-06-01	?
hCoV-19/Malaysia/UNIMAS-B032/2020	betacoronavirus	EPI_ISL_2367476	2020-10-27	Asia	Malaysia	Sarawak	Asia	Malaysia	Sarawak	genome	29873	Human	27	Male	B.1.524	G	Borneo Medical Centre	Institute of Health and Community Medicine	Chan Chia Jui, David Perera, Ooi Mong How, Chua Hock Hin, Tonnii Sia Loong Loong, Wong Jyn Shan, Wong Kiing Aik	https://www.gisaid.org/	2021-06-01	?
hCoV-19/Malaysia/UNIMAS-15743/2020	betacoronavirus	EPI_ISL_2367469	2020-10-27	Asia	Malaysia	Sarawak	Asia	Malaysia	Sarawak	genome	29875	Human	28	Male	B.1.524	G	Ministry of Health Hospitals	Institute of Health and Community Medicine	Chan Chia Jui, David Perera, Ooi Mong How, Chua Hock Hin, Tonnii Sia Loong Loong, Wong Jyn Shan, Wong Kiing Aik	https://www.gisaid.org/	2021-06-01	?
hCoV-19/Malaysia/UNIMAS-B084/2020	betacoronavirus	EPI_ISL_1363122	2020-12-15	Asia	Malaysia	Sarawak	Asia	Malaysia	Sarawak	genome	29868	Human	35	Female	B.1	GH	Borneo Medical Centre	Institute of Health and Community Medicine	Chan Chia Jui, David Perera, Ooi Mong How, Chua Hock Hin, Tonnii Sia Loong Loong, Wong Jyn Shan, Wong Kiing Aik	https://www.gisaid.org/	2021-03-25	?
hCoV-19/Malaysia/UNIMAS-B081/2020	betacoronavirus	EPI_ISL_1363120	2020-12-16	Asia	Malaysia	Sarawak	Asia	Malaysia	Sarawak	genome	29870	Human	37	Female	B.1	GH	Borneo Medical Centre	Institute of Health and Community Medicine	Chan Chia Jui, David Perera, Ooi Mong How, Chua Hock Hin, Tonnii Sia Loong Loong, Wong Jyn Shan, Wong Kiing Aik	https://www.gisaid.org/	2021-03-25	?
hCoV-19/Malaysia/UNIMAS-15768/2020	betacoronavirus	EPI_ISL_718180	2020-11-10	Asia	Malaysia	Sarawak	Asia	Malaysia	Sarawak	genome	29872	Human	38	Male	B.1.524	G	Ministry of Health Hospitals	Institute of Health and Community Medicine	David Perera, Ooi Mong How, Chua Hock Hin, Tonnii Sia Loong Loong, Wong Jyn Shan, Wong Kiing Aik, Chan Chia Jui	https://www.gisaid.org/	2020-12-21	?
hCoV-19/Malaysia/UNIMAS-B051/2020	betacoronavirus	EPI_ISL_718182	2020-10-27	Asia	Malaysia	Sarawak	Asia	Malaysia	Sarawak	genome	29876	Human	41	Female	B.1.524	G	Borneo Medical Centre	Institute of Health and Community Medicine	David Perera, Ooi Mong How, Chua Hock Hin, Tonnii Sia Loong Loong, Wong Jyn Shan, Wong Kiing Aik, Chan Chia Jui	https://www.gisaid.org/	2020-12-21	?
hCoV-19/Malaysia/UNIMAS-B073/2020	betacoronavirus	EPI_ISL_718185	2020-11-08	Asia	Malaysia	Sarawak	Asia	Malaysia	Sarawak	genome	29891	Human	58	Female	B.1.524	G	Borneo Medical Centre	Institute of Health and Community Medicine	David Perera, Ooi Mong How, Chua Hock Hin, Tonnii Sia Loong Loong, Wong Jyn Shan, Wong Kiing Aik, Chan Chia Jui	https://www.gisaid.org/	2020-12-21	?
hCoV-19/Malaysia/UNIMAS-0242/2020	betacoronavirus	EPI_ISL_718162	2020-04-01	Asia	Malaysia	Sarawak	Asia	Malaysia	Sarawak	genome	29871	Human	67	Male	B.1	G	Ministry of Health Hospitals	Institute of Health and Community Medicine	David Perera, Ooi Mong How, Chua Hock Hin, Tonnii Sia Loong Loong, Wong Jyn Shan, Wong Kiing Aik, Chan Chia Jui	https://www.gisaid.org/	2020-12-21	?
hCoV-19/Malaysia/UNIMAS-0099/2020	betacoronavirus	EPI_ISL_718163	2020-03-31	Asia	Malaysia	Sarawak	Asia	Malaysia	Sarawak	genome	29845	Human	45	Male	B.1	G	Ministry of Health Hospitals	Institute of Health and Community Medicine	David Perera, Ooi Mong How, Chua Hock Hin, Tonnii Sia Loong Loong, Wong Jyn Shan, Wong Kiing Aik, Chan Chia Jui	https://www.gisaid.org/	2020-12-21	?
hCoV-19/Malaysia/UNIMAS-B037/2020	betacoronavirus	EPI_ISL_718198	2020-10-26	Asia	Malaysia	Sarawak	Asia	Malaysia	Sarawak	genome	29874	Human	49	Female	B.1.524	G	Borneo Medical Centre	Institute of Health and Community Medicine	David Perera, Ooi Mong How, Chua Hock Hin, Tonnii Sia Loong Loong, Wong Jyn Shan, Wong Kiing Aik, Chan Chia Jui	https://www.gisaid.org/	2020-12-21	?
hCoV-19/Malaysia/UNIMAS-15777/2020	betacoronavirus	EPI_ISL_718194	2020-11-08	Asia	Malaysia	Sarawak	Asia	Malaysia	Sarawak	genome	29875	Human	54	Female	B.1.524	G	Ministry of Health Hospitals	Institute of Health and Community Medicine	David Perera, Ooi Mong How, Chua Hock Hin, Tonnii Sia Loong Loong, Wong Jyn Shan, Wong Kiing Aik, Chan Chia Jui	https://www.gisaid.org/	2020-12-21	?
hCoV-19/Malaysia/UNIMAS-0694/2020	betacoronavirus	EPI_ISL_718137	2020-04-07	Asia	Malaysia	Sarawak	Asia	Malaysia	Sarawak	genome	29877	Human	70	Male	B	L	Ministry of Health Hospitals	Institute of Health and Community Medicine	David Perera, Ooi Mong How, Chua Hock Hin, Tonnii Sia Loong Loong, Wong Jyn Shan, Wong Kiing Aik, Chan Chia Jui	https://www.gisaid.org/	2020-12-21	?
hCoV-19/Malaysia/UNIMAS-0803/2020	betacoronavirus	EPI_ISL_718136	2020-04-08	Asia	Malaysia	Sarawak	Asia	Malaysia	Sarawak	genome	29896	Human	53	Female	B.1	G	Ministry of Health Hospitals	Institute of Health and Community Medicine	David Perera, Ooi Mong How, Chua Hock Hin, Tonnii Sia Loong Loong, Wong Jyn Shan, Wong Kiing Aik, Chan Chia Jui	https://www.gisaid.org/	2020-12-21	?
hCoV-19/Malaysia/UNIMAS-0298/2020	betacoronavirus	EPI_ISL_718138	2020-04-02	Asia	Malaysia	Sarawak	Asia	Malaysia	Sarawak	genome	29841	Human	39	Female	B.6	O	Ministry of Health Hospitals	Institute of Health and Community Medicine	David Perera, Ooi Mong How, Chua Hock Hin, Tonnii Sia Loong Loong, Wong Jyn Shan, Wong Kiing Aik, Chan Chia Jui	https://www.gisaid.org/	2020-12-21	?
hCoV-19/Malaysia/UNIMAS-14960/2020	betacoronavirus	EPI_ISL_718143	2020-07-08	Asia	Malaysia	Sarawak	Asia	Malaysia	Sarawak	genome	29864	Human	20	Female	B.6	L	Ministry of Health Hospitals	Institute of Health and Community Medicine	David Perera, Ooi Mong How, Chua Hock Hin, Tonnii Sia Loong Loong, Wong Jyn Shan, Wong Kiing Aik, Chan Chia Jui	https://www.gisaid.org/	2020-12-21	?
hCoV-19/Malaysia/UNIMAS-B072/2020	betacoronavirus	EPI_ISL_718216	2020-11-06	Asia	Malaysia	Sarawak	Asia	Malaysia	Sarawak	genome	29876	Human	23	Male	B.1.524	G	Borneo Medical Centre	Institute of Health and Community Medicine	David Perera, Ooi Mong How, Chua Hock Hin, Tonnii Sia Loong Loong, Wong Jyn Shan, Wong Kiing Aik, Chan Chia Jui	https://www.gisaid.org/	2020-12-21	?
hCoV-19/Malaysia/UNIMAS-15681/2020	betacoronavirus	EPI_ISL_718211	2020-10-22	Asia	Malaysia	Sarawak	Asia	Malaysia	Sarawak	genome	29873	Human	56	Male	B.1.524	G	Ministry of Health Hospitals	Institute of Health and Community Medicine	David Perera, Ooi Mong How, Chua Hock Hin, Tonnii Sia Loong Loong, Wong Jyn Shan, Wong Kiing Aik, Chan Chia Jui	https://www.gisaid.org/	2020-12-21	?
hCoV-19/Malaysia/UNIMAS-15682/2020	betacoronavirus	EPI_ISL_718213	2020-10-22	Asia	Malaysia	Sarawak	Asia	Malaysia	Sarawak	genome	29874	Human	28	Male	B.1.524	G	Ministry of Health Hospitals	Institute of Health and Community Medicine	David Perera, Ooi Mong How, Chua Hock Hin, Tonnii Sia Loong Loong, Wong Jyn Shan, Wong Kiing Aik, Chan Chia Jui	https://www.gisaid.org/	2020-12-21	?
hCoV-19/Malaysia/UNIMAS-15288/2020	betacoronavirus	EPI_ISL_718215	2020-10-01	Asia	Malaysia	Sarawak	Asia	Malaysia	Sarawak	genome	29873	Human	27	Male	B.1.524	G	Ministry of Health Hospitals	Institute of Health and Community Medicine	David Perera, Ooi Mong How, Chua Hock Hin, Tonnii Sia Loong Loong, Wong Jyn Shan, Wong Kiing Aik, Chan Chia Jui	https://www.gisaid.org/	2020-12-21	?
hCoV-19/Malaysia/UNIMAS-2426/2020	betacoronavirus	EPI_ISL_718221	2020-04-17	Asia	Malaysia	Sarawak	Asia	Malaysia	Sarawak	genome	29899	Human	43	Male	B.6	O	Ministry of Health Hospitals	Institute of Health and Community Medicine	David Perera, Ooi Mong How, Chua Hock Hin, Tonnii Sia Loong Loong, Wong Jyn Shan, Wong Kiing Aik, Chan Chia Jui	https://www.gisaid.org/	2020-12-21	?
hCoV-19/Malaysia/UNIMAS-15279/2020	betacoronavirus	EPI_ISL_718210	2020-10-08	Asia	Malaysia	Sarawak	Asia	Malaysia	Sarawak	genome	29889	Human	24	Female	B.1.524	G	Ministry of Health Hospitals	Institute of Health and Community Medicine	David Perera, Ooi Mong How, Chua Hock Hin, Tonnii Sia Loong Loong, Wong Jyn Shan, Wong Kiing Aik, Chan Chia Jui	https://www.gisaid.org/	2020-12-21	?
hCoV-19/Malaysia/UNIMAS-15683/2020	betacoronavirus	EPI_ISL_718212	2020-10-22	Asia	Malaysia	Sarawak	Asia	Malaysia	Sarawak	genome	29873	Human	22	Male	B.1.524	G	Ministry of Health Hospitals	Institute of Health and Community Medicine	David Perera, Ooi Mong How, Chua Hock Hin, Tonnii Sia Loong Loong, Wong Jyn Shan, Wong Kiing Aik, Chan Chia Jui	https://www.gisaid.org/	2020-12-21	?
hCoV-19/Malaysia/UNIMAS-1020/2020	betacoronavirus	EPI_ISL_718149	2020-04-09	Asia	Malaysia	Sarawak	Asia	Malaysia	Sarawak	genome	29834	Human	13	Male	B.1	G	Ministry of Health Hospitals	Institute of Health and Community Medicine	David Perera, Ooi Mong How, Chua Hock Hin, Tonnii Sia Loong Loong, Wong Jyn Shan, Wong Kiing Aik, Chan Chia Jui	https://www.gisaid.org/	2020-12-21	?
hCoV-19/Malaysia/UNIMAS-15710/2020	betacoronavirus	EPI_ISL_718217	2020-10-25	Asia	Malaysia	Sarawak	Asia	Malaysia	Sarawak	genome	29877	Human	20	Male	B.1.524	G	Ministry of Health Hospitals	Institute of Health and Community Medicine	David Perera, Ooi Mong How, Chua Hock Hin, Tonnii Sia Loong Loong, Wong Jyn Shan, Wong Kiing Aik, Chan Chia Jui	https://www.gisaid.org/	2020-12-21	?
hCoV-19/Malaysia/UNIMAS-B026/2020	betacoronavirus	EPI_ISL_718222	2020-10-24	Asia	Malaysia	Sarawak	Asia	Malaysia	Sarawak	genome	29876	Human	42	Male	B.1.524	G	Borneo Medical Centre	Institute of Health and Community Medicine	David Perera, Ooi Mong How, Chua Hock Hin, Tonnii Sia Loong Loong, Wong Jyn Shan, Wong Kiing Aik, Chan Chia Jui	https://www.gisaid.org/	2020-12-21	?
hCoV-19/Malaysia/UNIMAS-B054/2020	betacoronavirus	EPI_ISL_718203	2020-10-30	Asia	Malaysia	Sarawak	Asia	Malaysia	Sarawak	genome	29877	Human	21	Female	B.1.524	G	Borneo Medical Centre	Institute of Health and Community Medicine	David Perera, Ooi Mong How, Chua Hock Hin, Tonnii Sia Loong Loong, Wong Jyn Shan, Wong Kiing Aik, Chan Chia Jui	https://www.gisaid.org/	2020-12-21	?
hCoV-19/Malaysia/UNIMAS-B021/2020	betacoronavirus	EPI_ISL_718204	2020-10-25	Asia	Malaysia	Sarawak	Asia	Malaysia	Sarawak	genome	29887	Human	29	Female	B.1.524	G	Borneo Medical Centre	Institute of Health and Community Medicine	David Perera, Ooi Mong How, Chua Hock Hin, Tonnii Sia Loong Loong, Wong Jyn Shan, Wong Kiing Aik, Chan Chia Jui	https://www.gisaid.org/	2020-12-21	?
hCoV-19/Malaysia/UNIMAS-B060/2020	betacoronavirus	EPI_ISL_718205	2020-10-30	Asia	Malaysia	Sarawak	Asia	Malaysia	Sarawak	genome	29879	Human	22	Male	B.1.524	G	Borneo Medical Centre	Institute of Health and Community Medicine	David Perera, Ooi Mong How, Chua Hock Hin, Tonnii Sia Loong Loong, Wong Jyn Shan, Wong Kiing Aik, Chan Chia Jui	https://www.gisaid.org/	2020-12-21	?
hCoV-19/Malaysia/UNIMAS-15718/2020	betacoronavirus	EPI_ISL_718206	2020-10-27	Asia	Malaysia	Sarawak	Asia	Malaysia	Sarawak	genome	29887	Human	46	Female	B.1.524	G	Ministry of Health Hospitals	Institute of Health and Community Medicine	David Perera, Ooi Mong How, Chua Hock Hin, Tonnii Sia Loong Loong, Wong Jyn Shan, Wong Kiing Aik, Chan Chia Jui	https://www.gisaid.org/	2020-12-21	?
hCoV-19/Malaysia/UNIMAS-15714/2020	betacoronavirus	EPI_ISL_718209	2020-10-31	Asia	Malaysia	Sarawak	Asia	Malaysia	Sarawak	genome	29871	Human	20	Female	B.1.524	G	Ministry of Health Hospitals	Institute of Health and Community Medicine	David Perera, Ooi Mong How, Chua Hock Hin, Tonnii Sia Loong Loong, Wong Jyn Shan, Wong Kiing Aik, Chan Chia Jui	https://www.gisaid.org/	2020-12-21	?
hCoV-19/Malaysia/UNIMAS-15796/2020	betacoronavirus	EPI_ISL_718202	2020-11-23	Asia	Malaysia	Sarawak	Asia	Malaysia	Sarawak	genome	29877	Human	28	Female	B.1.524	G	Ministry of Health Hospitals	Institute of Health and Community Medicine	David Perera, Ooi Mong How, Chua Hock Hin, Tonnii Sia Loong Loong, Wong Jyn Shan, Wong Kiing Aik, Chan Chia Jui	https://www.gisaid.org/	2020-12-21	?
hCoV-19/Malaysia/UNIMAS-15736/2020	betacoronavirus	EPI_ISL_718207	2020-11-04	Asia	Malaysia	Sarawak	Asia	Malaysia	Sarawak	genome	29871	Human	22	Male	B.1.524	G	Ministry of Health Hospitals	Institute of Health and Community Medicine	David Perera, Ooi Mong How, Chua Hock Hin, Tonnii Sia Loong Loong, Wong Jyn Shan, Wong Kiing Aik, Chan Chia Jui	https://www.gisaid.org/	2020-12-21	?
hCoV-19/Malaysia/UNIMAS-B040/2020	betacoronavirus	EPI_ISL_718178	2020-10-25	Asia	Malaysia	Sarawak	Asia	Malaysia	Sarawak	genome	29837	Human	40	Male	B.1.524	G	Borneo Medical Centre	Institute of Health and Community Medicine	David Perera, Ooi Mong How, Chua Hock Hin, Tonnii Sia Loong Loong, Wong Jyn Shan, Wong Kiing Aik, Chan Chia Jui	https://www.gisaid.org/	2020-12-21	?
hCoV-19/Malaysia/UNIMAS-15729/2020	betacoronavirus	EPI_ISL_718170	2020-10-28	Asia	Malaysia	Sarawak	Asia	Malaysia	Sarawak	genome	29874	Human	unknown	Female	B.1.36.19	GH	Ministry of Health Hospitals	Institute of Health and Community Medicine	David Perera, Ooi Mong How, Chua Hock Hin, Tonnii Sia Loong Loong, Wong Jyn Shan, Wong Kiing Aik, Chan Chia Jui	https://www.gisaid.org/	2020-12-21	?
hCoV-19/Malaysia/UNIMAS-M4061/2020	betacoronavirus	EPI_ISL_718165	2020-05-11	Asia	Malaysia	Sarawak	Asia	Malaysia	Sarawak	genome	29848	Human	20	Male	B.6	L	Ministry of Health Hospitals	Institute of Health and Community Medicine	David Perera, Ooi Mong How, Chua Hock Hin, Tonnii Sia Loong Loong, Wong Jyn Shan, Wong Kiing Aik, Chan Chia Jui	https://www.gisaid.org/	2020-12-21	?
hCoV-19/Malaysia/IMR_WC68515/2021	betacoronavirus	EPI_ISL_962524	2021-01-26	Asia	Malaysia		Asia	Malaysia		genome	29852	Human	29	Female	B.1.466.2	GH	Institute for Medical Research, Infectious Disease Research Centre, National Institutes of Health, Ministry of Health Malaysia	Institute for Medical Research, Infectious Disease Research Centre, National Institutes of Health, Ministry of Health Malaysia	Suppiah J, Kamel K, Azizan MA, Thayan R	https://www.gisaid.org/	2021-02-10	?
hCoV-19/Malaysia/IMR_WC25306/2021	betacoronavirus	EPI_ISL_962206	2021-01-11	Asia	Malaysia		Asia	Malaysia		genome	29918	Human	55	Male	B.1.524	G	Institute for Medical Research, Infectious Disease Research Centre, National Institutes of Health, Ministry of Health Malaysia	Institute for Medical Research, Infectious Disease Research Centre, National Institutes of Health, Ministry of Health Malaysia	Suppiah J, Kamel K, Azizan MA, Thayan R	https://www.gisaid.org/	2021-02-10	?
hCoV-19/Malaysia/IMR_WC46759/2021	betacoronavirus	EPI_ISL_962205	2021-01-18	Asia	Malaysia		Asia	Malaysia		genome	29886	Human	30	Male	B.1.524	G	Institute for Medical Research, Infectious Disease Research Centre, National Institutes of Health, Ministry of Health Malaysia	Institute for Medical Research, Infectious Disease Research Centre, National Institutes of Health, Ministry of Health Malaysia	Suppiah J, Kamel K, Azizan MA, Thayan R	https://www.gisaid.org/	2021-02-10	?
hCoV-19/Malaysia/UiTM-2648/2020	betacoronavirus	EPI_ISL_807153	2020-04-22	Asia	Malaysia		Asia	Malaysia		genome	29828	Human	unknown	Male	B.6.1	O	Makmal Kesihatan Awam Kebangsaan, Kementerian Kesihatan Malaysia	Integrative Pharmacogenomics Institute (iPROMISE)	Mohd Zaki Salleh, Teh Lay Kek, Ariza Adnan, Sazzli Shahlan Kassim, Siti Hamimah Sheikh Abdul Kadir, Fadzilah Mohd Nor, Mohd Nur Fakhruzzaman Noorizhab, Siti Farah Alwani Mohd Nawi, Wang Seok Mui, Hani Mat Hussin, Nor Zahrin Hasran, Lim Wai Feng	https://www.gisaid.org/	2021-01-13	?
hCoV-19/Malaysia/UiTM-2601/2020	betacoronavirus	EPI_ISL_807150	2020-04-22	Asia	Malaysia	Selangor	Asia	Malaysia	Selangor	genome	29820	Human	unknown	Male	B.6.1	O	Makmal Kesihatan Awam Kebangsaan, Kementerian Kesihatan Malaysia.	Integrative Pharmacogenomics Institute (iPROMISE)	Mohd Zaki Salleh, Teh Lay Kek, Ariza Adnan, Sazzli Shahlan Kassim, Siti Hamimah Sheikh Abdul Kadir, Fadzilah Mohd Nor, Mohd Nur Fakhruzzaman Noorizhab, Siti Farah Alwani Mohd Nawi, Wang Seok Mui, Hani Mat Hussin, Nor Zahrin Hasran, Lim Wai Feng	https://www.gisaid.org/	2021-01-13	?
hCoV-19/Malaysia/UiTM-2592/2020	betacoronavirus	EPI_ISL_807151	2020-04-22	Asia	Malaysia		Asia	Malaysia		genome	29825	Human	unknown	Male	B.6.1	O	Makmal Kesihatan Awam Kebangsaan, Kementerian Kesihatan Malaysia	Integrative Pharmacogenomics Institute (iPROMISE)	Mohd Zaki Salleh, Teh Lay Kek, Ariza Adnan, Sazzli Shahlan Kassim, Siti Hamimah Sheikh Abdul Kadir, Fadzilah Mohd Nor, Mohd Nur Fakhruzzaman Noorizhab, Siti Farah Alwani Mohd Nawi, Wang Seok Mui, Hani Mat Hussin, Nor Zahrin Hasran, Lim Wai Feng	https://www.gisaid.org/	2021-01-13	?
hCoV-19/Malaysia/IMR_WC42899/2021	betacoronavirus	EPI_ISL_962203	2021-01-15	Asia	Malaysia		Asia	Malaysia		genome	29854	Human	18	Female	B.1.524	G	Institute for Medical Research, Infectious Disease Research Centre, National Institutes of Health, Ministry of Health Malaysia	Institute for Medical Research, Infectious Disease Research Centre, National Institutes of Health, Ministry of Health Malaysia	Suppiah J, Kamel K, Azizan MA, Thayan R	https://www.gisaid.org/	2021-02-10	?
hCoV-19/Malaysia/3133/2020	betacoronavirus	EPI_ISL_501201	2020-03-30	Asia	Malaysia	Kuala Lumpur	Asia	Malaysia	Kuala Lumpur	genome	29837	Human	49	Female	B.6	O	Department of Medical Microbiology, University Malaya Medical Centre	Department of Medical Microbiology, Faculty of Medicine, University of Malaya	Yoong Min CHONG, Jennifer Chong, I-Ching SAM, Yoke Fun CHAN, University Malaya Medical Centre COVID Team	https://www.gisaid.org/	2020-07-31	?
hCoV-19/Malaysia/2063/2020	betacoronavirus	EPI_ISL_501188	2020-03-26	Asia	Malaysia	Kuala Lumpur	Asia	Malaysia	Kuala Lumpur	genome	29836	Human	69	Male	B.6.6	O	Department of Medical Microbiology, University Malaya Medical Centre	Department of Medical Microbiology, Faculty of Medicine, University of Malaya	Yoong Min CHONG, Jennifer Chong, I-Ching SAM, Yoke Fun CHAN, University Malaya Medical Centre COVID Team	https://www.gisaid.org/	2020-07-31	?
hCoV-19/Malaysia/2065/2020	betacoronavirus	EPI_ISL_501189	2020-03-26	Asia	Malaysia	Kuala Lumpur	Asia	Malaysia	Kuala Lumpur	genome	29837	Human	79	Female	B.6.1	O	Department of Medical Microbiology, University Malaya Medical Centre	Department of Medical Microbiology, Faculty of Medicine, University of Malaya	Yoong Min CHONG, Jennifer Chong, I-Ching SAM, Yoke Fun CHAN, University Malaya Medical Centre COVID Team	https://www.gisaid.org/	2020-07-31	?
hCoV-19/Malaysia/0478/2020	betacoronavirus	EPI_ISL_501178	2020-03-23	Asia	Malaysia	Kuala Lumpur	Asia	Malaysia	Kuala Lumpur	genome	29836	Human	39	Female	B.6	O	Department of Medical Microbiology, University Malaya Medical Centre	Department of Medical Microbiology, Faculty of Medicine, University of Malaya	Yoong Min CHONG, Jennifer Chong, I-Ching SAM, Yoke Fun CHAN, University Malaya Medical Centre COVID Team	https://www.gisaid.org/	2020-07-31	?
hCoV-19/Malaysia/3097/2020	betacoronavirus	EPI_ISL_501200	2020-05-04	Asia	Malaysia	Kuala Lumpur	Asia	Malaysia	Kuala Lumpur	genome	29877	Human	37	Male	B.6.1	O	Department of Medical Microbiology, University Malaya Medical Centre	Department of Medical Microbiology, Faculty of Medicine, University of Malaya	Yoong Min CHONG, Jennifer Chong, I-Ching SAM, Yoke Fun CHAN, University Malaya Medical Centre COVID Team	https://www.gisaid.org/	2020-07-31	?
hCoV-19/Malaysia/3145/2020	betacoronavirus	EPI_ISL_501202	2020-03-30	Asia	Malaysia	Kuala Lumpur	Asia	Malaysia	Kuala Lumpur	genome	29838	Human	84	Female	B.6.1	O	Department of Medical Microbiology, University Malaya Medical Centre	Department of Medical Microbiology, Faculty of Medicine, University of Malaya	Yoong Min CHONG, Jennifer Chong, I-Ching SAM, Yoke Fun CHAN, University Malaya Medical Centre COVID Team	https://www.gisaid.org/	2020-07-31	?
hCoV-19/Malaysia/2875/2020	betacoronavirus	EPI_ISL_501198	2020-03-28	Asia	Malaysia	Kuala Lumpur	Asia	Malaysia	Kuala Lumpur	genome	29862	Human	56	Male	B.6	O	Department of Medical Microbiology, University Malaya Medical Centre	Department of Medical Microbiology, Faculty of Medicine, University of Malaya	Yoong Min CHONG, Jennifer Chong, I-Ching SAM, Yoke Fun CHAN, University Malaya Medical Centre COVID Team	https://www.gisaid.org/	2020-07-31	?
hCoV-19/Malaysia/5906/2020	betacoronavirus	EPI_ISL_501215	2020-04-06	Asia	Malaysia	Kuala Lumpur	Asia	Malaysia	Kuala Lumpur	genome	29873	Human	21	Female	B.6.6	O	Department of Medical Microbiology, University Malaya Medical Centre	Department of Medical Microbiology, Faculty of Medicine, University of Malaya	Yoong Min CHONG, Jennifer Chong, I-Ching SAM, Yoke Fun CHAN, University Malaya Medical Centre COVID Team	https://www.gisaid.org/	2020-07-31	?
hCoV-19/Malaysia/9593/2020	betacoronavirus	EPI_ISL_501226	2020-03-19	Asia	Malaysia	Kuala Lumpur	Asia	Malaysia	Kuala Lumpur	genome	29836	Human	55	Male	B.3	L	Department of Medical Microbiology, University Malaya Medical Centre	Department of Medical Microbiology, Faculty of Medicine, University of Malaya	Yoong Min CHONG, Jennifer Chong, I-Ching SAM, Yoke Fun CHAN, University Malaya Medical Centre COVID Team	https://www.gisaid.org/	2020-07-31	?
hCoV-19/Malaysia/1497/2020	betacoronavirus	EPI_ISL_501185	2020-03-25	Asia	Malaysia	Kuala Lumpur	Asia	Malaysia	Kuala Lumpur	genome	29837	Human	20	Female	B.1.1	GR	Department of Medical Microbiology, University Malaya Medical Centre	Department of Medical Microbiology, Faculty of Medicine, University of Malaya	Yoong Min CHONG, Jennifer Chong, I-Ching SAM, Yoke Fun CHAN, University Malaya Medical Centre COVID Team	https://www.gisaid.org/	2020-07-31	?
hCoV-19/Malaysia/1121/2020	betacoronavirus	EPI_ISL_501182	2020-03-24	Asia	Malaysia	Kuala Lumpur	Asia	Malaysia	Kuala Lumpur	genome	29836	Human	66	Male	B.6	O	Department of Medical Microbiology, University Malaya Medical Centre	Department of Medical Microbiology, Faculty of Medicine, University of Malaya	Yoong Min CHONG, Jennifer Chong, I-Ching SAM, Yoke Fun CHAN, University Malaya Medical Centre COVID Team	https://www.gisaid.org/	2020-07-31	?
hCoV-19/Malaysia/3012/2020	betacoronavirus	EPI_ISL_501199	2020-03-29	Asia	Malaysia	Kuala Lumpur	Asia	Malaysia	Kuala Lumpur	genome	29865	Human	48	Male	B.6	O	Department of Medical Microbiology, University Malaya Medical Centre	Department of Medical Microbiology, Faculty of Medicine, University of Malaya	Yoong Min CHONG, Jennifer Chong, I-Ching SAM, Yoke Fun CHAN, University Malaya Medical Centre COVID Team	https://www.gisaid.org/	2020-07-31	?
hCoV-19/Malaysia/2251/2020	betacoronavirus	EPI_ISL_501192	2020-04-23	Asia	Malaysia	Kuala Lumpur	Asia	Malaysia	Kuala Lumpur	genome	29876	Human	77	Female	B.6.1	O	Department of Medical Microbiology, University Malaya Medical Centre	Department of Medical Microbiology, Faculty of Medicine, University of Malaya	Yoong Min CHONG, Jennifer Chong, I-Ching SAM, Yoke Fun CHAN, University Malaya Medical Centre COVID Team	https://www.gisaid.org/	2020-07-31	?
hCoV-19/Malaysia/1713/2020	betacoronavirus	EPI_ISL_501186	2020-03-25	Asia	Malaysia	Kuala Lumpur	Asia	Malaysia	Kuala Lumpur	genome	29850	Human	81	Male	B.6.1	O	Department of Medical Microbiology, University Malaya Medical Centre	Department of Medical Microbiology, Faculty of Medicine, University of Malaya	Yoong Min CHONG, Jennifer Chong, I-Ching SAM, Yoke Fun CHAN, University Malaya Medical Centre COVID Team	https://www.gisaid.org/	2020-07-31	?
hCoV-19/Malaysia/2811/2020	betacoronavirus	EPI_ISL_501196	2020-03-28	Asia	Malaysia	Kuala Lumpur	Asia	Malaysia	Kuala Lumpur	genome	29868	Human	36	Male	B.6.6	O	Department of Medical Microbiology, University Malaya Medical Centre	Department of Medical Microbiology, Faculty of Medicine, University of Malaya	Yoong Min CHONG, Jennifer Chong, I-Ching SAM, Yoke Fun CHAN, University Malaya Medical Centre COVID Team	https://www.gisaid.org/	2020-07-31	?
hCoV-19/Malaysia/0931/2020	betacoronavirus	EPI_ISL_501180	2020-03-23	Asia	Malaysia	Kuala Lumpur	Asia	Malaysia	Kuala Lumpur	genome	29836	Human	42	Female	B.6.1	O	Department of Medical Microbiology, University Malaya Medical Centre	Department of Medical Microbiology, Faculty of Medicine, University of Malaya	Yoong Min CHONG, Jennifer Chong, I-Ching SAM, Yoke Fun CHAN, University Malaya Medical Centre COVID Team	https://www.gisaid.org/	2020-07-31	?
hCoV-19/Malaysia/2813/2020	betacoronavirus	EPI_ISL_501197	2020-03-28	Asia	Malaysia	Kuala Lumpur	Asia	Malaysia	Kuala Lumpur	genome	29836	Human	28	Female	B.6.1	O	Department of Medical Microbiology, University Malaya Medical Centre	Department of Medical Microbiology, Faculty of Medicine, University of Malaya	Yoong Min CHONG, Jennifer Chong, I-Ching SAM, Yoke Fun CHAN, University Malaya Medical Centre COVID Team	https://www.gisaid.org/	2020-07-31	?
hCoV-19/Malaysia/1204/2020	betacoronavirus	EPI_ISL_501183	2020-03-24	Asia	Malaysia	Kuala Lumpur	Asia	Malaysia	Kuala Lumpur	genome	29873	Human	66	Male	B.6	O	Department of Medical Microbiology, University Malaya Medical Centre	Department of Medical Microbiology, Faculty of Medicine, University of Malaya	Yoong Min CHONG, Jennifer Chong, I-Ching SAM, Yoke Fun CHAN, University Malaya Medical Centre COVID Team	https://www.gisaid.org/	2020-07-31	?
hCoV-19/Malaysia/1798/2020	betacoronavirus	EPI_ISL_501187	2020-03-25	Asia	Malaysia	Kuala Lumpur	Asia	Malaysia	Kuala Lumpur	genome	29862	Human	40	Male	B.56	L	Department of Medical Microbiology, University Malaya Medical Centre	Department of Medical Microbiology, Faculty of Medicine, University of Malaya	Yoong Min CHONG, Jennifer Chong, I-Ching SAM, Yoke Fun CHAN, University Malaya Medical Centre COVID Team	https://www.gisaid.org/	2020-07-31	?
hCoV-19/Malaysia/2297/2020	betacoronavirus	EPI_ISL_501193	2020-03-27	Asia	Malaysia	Kuala Lumpur	Asia	Malaysia	Kuala Lumpur	genome	29880	Human	32	Female	B.6	O	Department of Medical Microbiology, University Malaya Medical Centre	Department of Medical Microbiology, Faculty of Medicine, University of Malaya	Yoong Min CHONG, Jennifer Chong, I-Ching SAM, Yoke Fun CHAN, University Malaya Medical Centre COVID Team	https://www.gisaid.org/	2020-07-31	?
hCoV-19/Malaysia/0121/2020	betacoronavirus	EPI_ISL_501176	2020-03-21	Asia	Malaysia	Kuala Lumpur	Asia	Malaysia	Kuala Lumpur	genome	29881	Human	29	Female	B.1.1	GR	Department of Medical Microbiology, University Malaya Medical Centre	Department of Medical Microbiology, Faculty of Medicine, University of Malaya	Yoong Min CHONG, Jennifer Chong, I-Ching SAM, Yoke Fun CHAN, University Malaya Medical Centre COVID Team	https://www.gisaid.org/	2020-07-31	?
hCoV-19/Malaysia/8816/2020	betacoronavirus	EPI_ISL_501224	2020-03-18	Asia	Malaysia	Kuala Lumpur	Asia	Malaysia	Kuala Lumpur	genome	29836	Human	56	Male	B.6	O	Department of Medical Microbiology, University Malaya Medical Centre	Department of Medical Microbiology, Faculty of Medicine, University of Malaya	Yoong Min CHONG, Jennifer Chong, I-Ching SAM, Yoke Fun CHAN, University Malaya Medical Centre COVID Team	https://www.gisaid.org/	2020-07-31	?
hCoV-19/Malaysia/6306/2020	betacoronavirus	EPI_ISL_501219	2020-04-07	Asia	Malaysia	Kuala Lumpur	Asia	Malaysia	Kuala Lumpur	genome	29839	Human	33	Female	B.6.1	O	Department of Medical Microbiology, University Malaya Medical Centre	Department of Medical Microbiology, Faculty of Medicine, University of Malaya	Yoong Min CHONG, Jennifer Chong, I-Ching SAM, Yoke Fun CHAN, University Malaya Medical Centre COVID Team	https://www.gisaid.org/	2020-07-31	?
hCoV-19/Malaysia/9857/2020	betacoronavirus	EPI_ISL_501227	2020-03-21	Asia	Malaysia	Kuala Lumpur	Asia	Malaysia	Kuala Lumpur	genome	29837	Human	55	Female	B.6	O	Department of Medical Microbiology, University Malaya Medical Centre	Department of Medical Microbiology, Faculty of Medicine, University of Malaya	Yoong Min CHONG, Jennifer Chong, I-Ching SAM, Yoke Fun CHAN, University Malaya Medical Centre COVID Team	https://www.gisaid.org/	2020-07-31	?
hCoV-19/Malaysia/6149/2020	betacoronavirus	EPI_ISL_501217	2020-04-06	Asia	Malaysia	Kuala Lumpur	Asia	Malaysia	Kuala Lumpur	genome	29836	Human	29	Female	B.6.1	O	Department of Medical Microbiology, University Malaya Medical Centre	Department of Medical Microbiology, Faculty of Medicine, University of Malaya	Yoong Min CHONG, Jennifer Chong, I-Ching SAM, Yoke Fun CHAN, University Malaya Medical Centre COVID Team	https://www.gisaid.org/	2020-07-31	?
hCoV-19/Malaysia/9136/2020	betacoronavirus	EPI_ISL_501225	2020-03-19	Asia	Malaysia	Kuala Lumpur	Asia	Malaysia	Kuala Lumpur	genome	29836	Human	27	Female	B.6	O	Department of Medical Microbiology, University Malaya Medical Centre	Department of Medical Microbiology, Faculty of Medicine, University of Malaya	Yoong Min CHONG, Jennifer Chong, I-Ching SAM, Yoke Fun CHAN, University Malaya Medical Centre COVID Team	https://www.gisaid.org/	2020-07-31	?
hCoV-19/Malaysia/3998/2020	betacoronavirus	EPI_ISL_501210	2020-04-01	Asia	Malaysia	Kuala Lumpur	Asia	Malaysia	Kuala Lumpur	genome	29836	Human	36	Male	B.6	O	Department of Medical Microbiology, University Malaya Medical Centre	Department of Medical Microbiology, Faculty of Medicine, University of Malaya	Yoong Min CHONG, Jennifer Chong, I-Ching SAM, Yoke Fun CHAN, University Malaya Medical Centre COVID Team	https://www.gisaid.org/	2020-07-31	?
hCoV-19/Malaysia/6359/2020	betacoronavirus	EPI_ISL_501220	2020-02-25	Asia	Malaysia	Kuala Lumpur	Asia	Malaysia	Kuala Lumpur	genome	29836	Human	52	Female	B.12	L	Department of Medical Microbiology, University Malaya Medical Centre	Department of Medical Microbiology, Faculty of Medicine, University of Malaya	Yoong Min CHONG, Jennifer Chong, I-Ching SAM, Yoke Fun CHAN, University Malaya Medical Centre COVID Team	https://www.gisaid.org/	2020-07-31	?
hCoV-19/Malaysia/6216/2020	betacoronavirus	EPI_ISL_501218	2020-04-07	Asia	Malaysia	Kuala Lumpur	Asia	Malaysia	Kuala Lumpur	genome	29868	Human	40	Male	B.6.6	O	Department of Medical Microbiology, University Malaya Medical Centre	Department of Medical Microbiology, Faculty of Medicine, University of Malaya	Yoong Min CHONG, Jennifer Chong, I-Ching SAM, Yoke Fun CHAN, University Malaya Medical Centre COVID Team	https://www.gisaid.org/	2020-07-31	?
hCoV-19/Malaysia/3479/2020	betacoronavirus	EPI_ISL_501204	2020-03-30	Asia	Malaysia	Kuala Lumpur	Asia	Malaysia	Kuala Lumpur	genome	29873	Human	30	Female	B.1.1	GR	Department of Medical Microbiology, University Malaya Medical Centre	Department of Medical Microbiology, Faculty of Medicine, University of Malaya	Yoong Min CHONG, Jennifer Chong, I-Ching SAM, Yoke Fun CHAN, University Malaya Medical Centre COVID Team	https://www.gisaid.org/	2020-07-31	?
hCoV-19/Malaysia/3703/2020	betacoronavirus	EPI_ISL_501208	2020-03-31	Asia	Malaysia	Kuala Lumpur	Asia	Malaysia	Kuala Lumpur	genome	29837	Human	29	Female	B.6.1	O	Department of Medical Microbiology, University Malaya Medical Centre	Department of Medical Microbiology, Faculty of Medicine, University of Malaya	Yoong Min CHONG, Jennifer Chong, I-Ching SAM, Yoke Fun CHAN, University Malaya Medical Centre COVID Team	https://www.gisaid.org/	2020-07-31	?
hCoV-19/Malaysia/3499/2020	betacoronavirus	EPI_ISL_501205	2020-03-30	Asia	Malaysia	Kuala Lumpur	Asia	Malaysia	Kuala Lumpur	genome	29836	Human	66	Male	B.6.1	O	Department of Medical Microbiology, University Malaya Medical Centre	Department of Medical Microbiology, Faculty of Medicine, University of Malaya	Yoong Min CHONG, Jennifer Chong, I-Ching SAM, Yoke Fun CHAN, University Malaya Medical Centre COVID Team	https://www.gisaid.org/	2020-07-31	?
hCoV-19/Malaysia/3321/2020	betacoronavirus	EPI_ISL_501203	2020-03-30	Asia	Malaysia	Kuala Lumpur	Asia	Malaysia	Kuala Lumpur	genome	29873	Human	59	Male	B.6.1	O	Department of Medical Microbiology, University Malaya Medical Centre	Department of Medical Microbiology, Faculty of Medicine, University of Malaya	Yoong Min CHONG, Jennifer Chong, I-Ching SAM, Yoke Fun CHAN, University Malaya Medical Centre COVID Team	https://www.gisaid.org/	2020-07-31	?
hCoV-19/Malaysia/3611/2020	betacoronavirus	EPI_ISL_501207	2020-03-31	Asia	Malaysia	Kuala Lumpur	Asia	Malaysia	Kuala Lumpur	genome	29836	Human	24	Female	B.1.1	GR	Department of Medical Microbiology, University Malaya Medical Centre	Department of Medical Microbiology, Faculty of Medicine, University of Malaya	Yoong Min CHONG, Jennifer Chong, I-Ching SAM, Yoke Fun CHAN, University Malaya Medical Centre COVID Team	https://www.gisaid.org/	2020-07-31	?
hCoV-19/Malaysia/6088/2020	betacoronavirus	EPI_ISL_501216	2020-04-06	Asia	Malaysia	Kuala Lumpur	Asia	Malaysia	Kuala Lumpur	genome	29873	Human	52	Male	B.6	O	Department of Medical Microbiology, University Malaya Medical Centre	Department of Medical Microbiology, Faculty of Medicine, University of Malaya	Yoong Min CHONG, Jennifer Chong, I-Ching SAM, Yoke Fun CHAN, University Malaya Medical Centre COVID Team	https://www.gisaid.org/	2020-07-31	?
hCoV-19/Malaysia/5815/2020	betacoronavirus	EPI_ISL_501213	2020-04-06	Asia	Malaysia	Kuala Lumpur	Asia	Malaysia	Kuala Lumpur	genome	29827	Human	48	Female	B.6	O	Department of Medical Microbiology, University Malaya Medical Centre	Department of Medical Microbiology, Faculty of Medicine, University of Malaya	Yoong Min CHONG, Jennifer Chong, I-Ching SAM, Yoke Fun CHAN, University Malaya Medical Centre COVID Team	https://www.gisaid.org/	2020-07-31	?
hCoV-19/Malaysia/5425/2020	betacoronavirus	EPI_ISL_501212	2020-04-04	Asia	Malaysia	Kuala Lumpur	Asia	Malaysia	Kuala Lumpur	genome	29862	Human	1 month	Male	B.6.1	O	Department of Medical Microbiology, University Malaya Medical Centre	Department of Medical Microbiology, Faculty of Medicine, University of Malaya	Yoong Min CHONG, Jennifer Chong, I-Ching SAM, Yoke Fun CHAN, University Malaya Medical Centre COVID Team	https://www.gisaid.org/	2020-07-31	?
hCoV-19/Malaysia/5822/2020	betacoronavirus	EPI_ISL_501214	2020-04-06	Asia	Malaysia	Kuala Lumpur	Asia	Malaysia	Kuala Lumpur	genome	29851	Human	27	Male	B.6.1	O	Department of Medical Microbiology, University Malaya Medical Centre	Department of Medical Microbiology, Faculty of Medicine, University of Malaya	Yoong Min CHONG, Jennifer Chong, I-Ching SAM, Yoke Fun CHAN, University Malaya Medical Centre COVID Team	https://www.gisaid.org/	2020-07-31	?
hCoV-19/Malaysia/188407/2020	betacoronavirus	EPI_ISL_417918	2020-03-18	Asia	Malaysia	Kuala Lumpur	Asia	Malaysia	Kuala Lumpur	genome	29868	Human	47	Female	B.6.6	O	Department of Medical Microbiology, University Malaya Medical Centre	Department of Medical Microbiology, Faculty of Medicine, University of Malaya	Yoong Min CHONG, Sasheela PONNAMPALAVANAR, Sharifah Faridah SYED OMAR, Adeeba KAMARULZAMAN, Vijayan MUNUSAMY, Chee Kuan WONG, Cindy Shuan Ju TEH, I-Ching SAM, Yoke Fun Chan, University Malaya Medical Centre COVID Team	https://www.gisaid.org/	2020-03-27	?
hCoV-19/Malaysia/189332/2020	betacoronavirus	EPI_ISL_417917	2020-03-20	Asia	Malaysia	Kuala Lumpur	Asia	Malaysia	Kuala Lumpur	genome	29903	Human	33	Female	B.6.6	O	Department of Medical Microbiology, University Malaya Medical Centre	Department of Medical Microbiology	Yoong Min CHONG, Sasheela PONNAMPALAVANAR, Sharifah Faridah SYED OMAR, Adeeba KAMARULZAMAN, Vijayan MUNUSAMY, Chee Kuan WONG, Cindy Shuan Ju TEH, I-Ching SAM, Yoke Fun Chan, University Malaya Medical Centre COVID Team	https://www.gisaid.org/	2020-03-27	?
hCoV-19/Malaysia/7685/2020	betacoronavirus	EPI_ISL_506996	2020-04-10	Asia	Malaysia	Kuala Lumpur	Asia	Malaysia	Kuala Lumpur	genome	29874	Human	49	Female	B.6	O	Department of Medical Microbiology, University Malaya Medical Centre	Department of Medical Microbiology, Faculty of Medicine, University of Malaya	Yoong Min CHONG, Jennifer Chong, I-Ching SAM, Yoke Fun CHAN, University Malaya Medical Centre COVID Team	https://www.gisaid.org/	2020-08-03	?
hCoV-19/Malaysia/1399/2020	betacoronavirus	EPI_ISL_501184	2020-03-25	Asia	Malaysia	Kuala Lumpur	Asia	Malaysia	Kuala Lumpur	genome	29836	Human	27	Male	B.6	O	Department of Medical Microbiology, University Malaya Medical Centre	Department of Medical Microbiology, Faculty of Medicine, University of Malaya	Yoong Min CHONG, Jennifer Chong, I-Ching SAM, Yoke Fun CHAN, University Malaya Medical Centre COVID Team	https://www.gisaid.org/	2020-07-31	?
hCoV-19/Malaysia/2079/2020	betacoronavirus	EPI_ISL_501190	2020-03-26	Asia	Malaysia	Kuala Lumpur	Asia	Malaysia	Kuala Lumpur	genome	29873	Human	36	Female	B.6.1	O	Department of Medical Microbiology, University Malaya Medical Centre	Department of Medical Microbiology, Faculty of Medicine, University of Malaya	Yoong Min CHONG, Jennifer Chong, I-Ching SAM, Yoke Fun CHAN, University Malaya Medical Centre COVID Team	https://www.gisaid.org/	2020-07-31	?
hCoV-19/Malaysia/2735/2020	betacoronavirus	EPI_ISL_501195	2020-03-28	Asia	Malaysia	Kuala Lumpur	Asia	Malaysia	Kuala Lumpur	genome	29894	Human	25	Female	B.6.1	O	Department of Medical Microbiology, University Malaya Medical Centre	Department of Medical Microbiology, Faculty of Medicine, University of Malaya	Yoong Min CHONG, Jennifer Chong, I-Ching SAM, Yoke Fun CHAN, University Malaya Medical Centre COVID Team	https://www.gisaid.org/	2020-07-31	?
hCoV-19/Malaysia/8451/2020	betacoronavirus	EPI_ISL_501222	2020-04-12	Asia	Malaysia	Kuala Lumpur	Asia	Malaysia	Kuala Lumpur	genome	29877	Human	60	Female	B.1	G	Department of Medical Microbiology, University Malaya Medical Centre	Department of Medical Microbiology, Faculty of Medicine, University of Malaya	Yoong Min CHONG, Jennifer Chong, I-Ching SAM, Yoke Fun CHAN, University Malaya Medical Centre COVID Team	https://www.gisaid.org/	2020-07-31	?
hCoV-19/Malaysia/0309/2020	betacoronavirus	EPI_ISL_501177	2020-03-22	Asia	Malaysia	Kuala Lumpur	Asia	Malaysia	Kuala Lumpur	genome	29663	Human	27	Male	B.1.1	GR	Department of Medical Microbiology, University Malaya Medical Centre	Department of Medical Microbiology, Faculty of Medicine, University of Malaya	Yoong Min CHONG, Jennifer Chong, I-Ching SAM, Yoke Fun CHAN, University Malaya Medical Centre COVID Team	https://www.gisaid.org/	2020-07-31	?
hCoV-19/Malaysia/UNIMAS-16816/2021	betacoronavirus	EPI_ISL_2535602	2021-03-19	Asia	Malaysia	Sarawak	Asia	Malaysia	Sarawak	genome	29836	Human	29	Female	B.1.466.2	GH	Ministry of Health Hospitals	Institute of Health and Community Medicine	Chan Chia Jui, David Perera, Ooi Mong How, Chua Hock Hin, Tonnii Sia Loong Loong, Wong Jyn Shan, Wong Kiing Aik	https://www.gisaid.org/	2021-06-15	?
hCoV-19/Malaysia/UNIMAS-B380/2021	betacoronavirus	EPI_ISL_2535608	2021-03-27	Asia	Malaysia	Sarawak	Asia	Malaysia	Sarawak	genome	29840	Human	39	Female	AU.2	GH	Borneo Medical Centre	Institute of Health and Community Medicine	Chan Chia Jui, David Perera, Ooi Mong How, Chua Hock Hin, Tonnii Sia Loong Loong, Wong Jyn Shan, Wong Kiing Aik	https://www.gisaid.org/	2021-06-15	?
hCoV-19/Malaysia/UNIMAS-17031/2021	betacoronavirus	EPI_ISL_2535609	2021-04-09	Asia	Malaysia	Sarawak	Asia	Malaysia	Sarawak	genome	29830	Human	51	Male	B.1.525	G	Ministry of Health Hospitals	Institute of Health and Community Medicine	Chan Chia Jui, David Perera, Ooi Mong How, Chua Hock Hin, Tonnii Sia Loong Loong, Wong Jyn Shan, Wong Kiing Aik	https://www.gisaid.org/	2021-06-15	?
hCoV-19/Malaysia/UNIMAS-16896/2021	betacoronavirus	EPI_ISL_2535615	2021-03-29	Asia	Malaysia	Sarawak	Asia	Malaysia	Sarawak	genome	29872	Human	57	Male	AU.2	GH	Ministry of Health Hospitals	Institute of Health and Community Medicine	Chan Chia Jui, David Perera, Ooi Mong How, Chua Hock Hin, Tonnii Sia Loong Loong, Wong Jyn Shan, Wong Kiing Aik	https://www.gisaid.org/	2021-06-15	?
hCoV-19/Malaysia/UNIMAS-16778/2021	betacoronavirus	EPI_ISL_2535616	2021-03-20	Asia	Malaysia	Sarawak	Asia	Malaysia	Sarawak	genome	29836	Human	75	Male	B.1.466.2	GH	Ministry of Health Hospitals	Institute of Health and Community Medicine	Chan Chia Jui, David Perera, Ooi Mong How, Chua Hock Hin, Tonnii Sia Loong Loong, Wong Jyn Shan, Wong Kiing Aik	https://www.gisaid.org/	2021-06-15	?
hCoV-19/Malaysia/UNIMAS-16948/2021	betacoronavirus	EPI_ISL_2535617	2021-04-03	Asia	Malaysia	Sarawak	Asia	Malaysia	Sarawak	genome	29842	Human	15	Female	AU.2	GH	Ministry of Health Hospitals	Institute of Health and Community Medicine	Chan Chia Jui, David Perera, Ooi Mong How, Chua Hock Hin, Tonnii Sia Loong Loong, Wong Jyn Shan, Wong Kiing Aik	https://www.gisaid.org/	2021-06-15	?
hCoV-19/Malaysia/UNIMAS-B357/2021	betacoronavirus	EPI_ISL_2535619	2021-03-29	Asia	Malaysia	Sarawak	Asia	Malaysia	Sarawak	genome	29840	Human	52	Male	AU.2	GH	Borneo Medical Centre	Institute of Health and Community Medicine	Chan Chia Jui, David Perera, Ooi Mong How, Chua Hock Hin, Tonnii Sia Loong Loong, Wong Jyn Shan, Wong Kiing Aik	https://www.gisaid.org/	2021-06-15	?
hCoV-19/Malaysia/UNIMAS-17032/2021	betacoronavirus	EPI_ISL_2535621	2021-04-07	Asia	Malaysia	Sarawak	Asia	Malaysia	Sarawak	genome	29827	Human	27	Female	B.1.466.2	GH	Ministry of Health Hospitals	Institute of Health and Community Medicine	Chan Chia Jui, David Perera, Ooi Mong How, Chua Hock Hin, Tonnii Sia Loong Loong, Wong Jyn Shan, Wong Kiing Aik	https://www.gisaid.org/	2021-06-15	?
hCoV-19/Malaysia/UNIMAS-17116/2021	betacoronavirus	EPI_ISL_2535624	2021-04-12	Asia	Malaysia	Sarawak	Asia	Malaysia	Sarawak	genome	29838	Human	22	Male	AU.2	GH	Ministry of Health Hospitals	Institute of Health and Community Medicine	Chan Chia Jui, David Perera, Ooi Mong How, Chua Hock Hin, Tonnii Sia Loong Loong, Wong Jyn Shan, Wong Kiing Aik	https://www.gisaid.org/	2021-06-15	?
hCoV-19/Malaysia/UNIMAS-16888/2021	betacoronavirus	EPI_ISL_2535628	2021-03-28	Asia	Malaysia	Sarawak	Asia	Malaysia	Sarawak	genome	29861	Human	23	Male	B.1.466.2	GH	Ministry of Health Hospitals	Institute of Health and Community Medicine	Chan Chia Jui, David Perera, Ooi Mong How, Chua Hock Hin, Tonnii Sia Loong Loong, Wong Jyn Shan, Wong Kiing Aik	https://www.gisaid.org/	2021-06-15	?
hCoV-19/Malaysia/UNIMAS-16954/2021	betacoronavirus	EPI_ISL_2535629	2021-04-04	Asia	Malaysia	Sarawak	Asia	Malaysia	Sarawak	genome	29839	Human	34	Female	AU.2	GH	Ministry of Health Hospitals	Institute of Health and Community Medicine	Chan Chia Jui, David Perera, Ooi Mong How, Chua Hock Hin, Tonnii Sia Loong Loong, Wong Jyn Shan, Wong Kiing Aik	https://www.gisaid.org/	2021-06-15	?
hCoV-19/Malaysia/UNIMAS-17033/2021	betacoronavirus	EPI_ISL_2535633	2021-04-07	Asia	Malaysia	Sarawak	Asia	Malaysia	Sarawak	genome	29837	Human	30	Female	B.1.466.2	GH	Ministry of Health Hospitals	Institute of Health and Community Medicine	Chan Chia Jui, David Perera, Ooi Mong How, Chua Hock Hin, Tonnii Sia Loong Loong, Wong Jyn Shan, Wong Kiing Aik	https://www.gisaid.org/	2021-06-15	?
hCoV-19/Malaysia/UNIMAS-17119/2021	betacoronavirus	EPI_ISL_2535646	2021-04-11	Asia	Malaysia	Sarawak	Asia	Malaysia	Sarawak	genome	29834	Human	67	Male	B.1.466.2	GH	Ministry of Health Hospitals	Institute of Health and Community Medicine	Chan Chia Jui, David Perera, Ooi Mong How, Chua Hock Hin, Tonnii Sia Loong Loong, Wong Jyn Shan, Wong Kiing Aik	https://www.gisaid.org/	2021-06-15	?
hCoV-19/Malaysia/UNIMAS-16913/2021	betacoronavirus	EPI_ISL_2535649	2021-03-30	Asia	Malaysia	Sarawak	Asia	Malaysia	Sarawak	genome	29838	Human	7	Female	AU.2	GH	Ministry of Health Hospitals	Institute of Health and Community Medicine	Chan Chia Jui, David Perera, Ooi Mong How, Chua Hock Hin, Tonnii Sia Loong Loong, Wong Jyn Shan, Wong Kiing Aik	https://www.gisaid.org/	2021-06-15	?
hCoV-19/Malaysia/UNIMAS-16923/2021	betacoronavirus	EPI_ISL_2535650	2021-03-31	Asia	Malaysia	Sarawak	Asia	Malaysia	Sarawak	genome	29869	Human	13	Female	P.3	GR	Ministry of Health Hospitals	Institute of Health and Community Medicine	Chan Chia Jui, David Perera, Ooi Mong How, Chua Hock Hin, Tonnii Sia Loong Loong, Wong Jyn Shan, Wong Kiing Aik	https://www.gisaid.org/	2021-06-15	?
hCoV-19/Malaysia/UNIMAS-17018/2021	betacoronavirus	EPI_ISL_2535654	2021-04-02	Asia	Malaysia	Sarawak	Asia	Malaysia	Sarawak	genome	29871	Human	51	Female	B.1.466.2	GH	Ministry of Health Hospitals	Institute of Health and Community Medicine	Chan Chia Jui, David Perera, Ooi Mong How, Chua Hock Hin, Tonnii Sia Loong Loong, Wong Jyn Shan, Wong Kiing Aik	https://www.gisaid.org/	2021-06-15	?
hCoV-19/Malaysia/UNIMAS-17120/2021	betacoronavirus	EPI_ISL_2535657	2021-04-12	Asia	Malaysia	Sarawak	Asia	Malaysia	Sarawak	genome	29837	Human	24	Male	AU.2	GH	Ministry of Health Hospitals	Institute of Health and Community Medicine	Chan Chia Jui, David Perera, Ooi Mong How, Chua Hock Hin, Tonnii Sia Loong Loong, Wong Jyn Shan, Wong Kiing Aik	https://www.gisaid.org/	2021-06-15	?
hCoV-19/Malaysia/UNIMAS-17022/2021	betacoronavirus	EPI_ISL_2535662	2021-04-03	Asia	Malaysia	Sarawak	Asia	Malaysia	Sarawak	genome	29871	Human	9	Female	B.1.466.2	GH	Ministry of Health Hospitals	Institute of Health and Community Medicine	Chan Chia Jui, David Perera, Ooi Mong How, Chua Hock Hin, Tonnii Sia Loong Loong, Wong Jyn Shan, Wong Kiing Aik	https://www.gisaid.org/	2021-06-15	?
hCoV-19/Malaysia/UNIMAS-17036/2021	betacoronavirus	EPI_ISL_2535663	2021-04-07	Asia	Malaysia	Sarawak	Asia	Malaysia	Sarawak	genome	29835	Human	58	Female	B.1.466.2	GH	Ministry of Health Hospitals	Institute of Health and Community Medicine	Chan Chia Jui, David Perera, Ooi Mong How, Chua Hock Hin, Tonnii Sia Loong Loong, Wong Jyn Shan, Wong Kiing Aik	https://www.gisaid.org/	2021-06-15	?
hCoV-19/Malaysia/UNIMAS-17095/2021	betacoronavirus	EPI_ISL_2535665	2021-04-11	Asia	Malaysia	Sarawak	Asia	Malaysia	Sarawak	genome	29835	Human	57	Male	P.3	GR	Ministry of Health Hospitals	Institute of Health and Community Medicine	Chan Chia Jui, David Perera, Ooi Mong How, Chua Hock Hin, Tonnii Sia Loong Loong, Wong Jyn Shan, Wong Kiing Aik	https://www.gisaid.org/	2021-06-15	?
hCoV-19/Malaysia/UNIMAS-16997/2021	betacoronavirus	EPI_ISL_2535671	2021-04-01	Asia	Malaysia	Sarawak	Asia	Malaysia	Sarawak	genome	29867	Human	68	Female	AU.2	GH	Ministry of Health Hospitals	Institute of Health and Community Medicine	Chan Chia Jui, David Perera, Ooi Mong How, Chua Hock Hin, Tonnii Sia Loong Loong, Wong Jyn Shan, Wong Kiing Aik	https://www.gisaid.org/	2021-06-15	?
hCoV-19/Malaysia/UNIMAS-17080/2021	betacoronavirus	EPI_ISL_2535676	2021-04-09	Asia	Malaysia	Sarawak	Asia	Malaysia	Sarawak	genome	29851	Human	60	Female	AU.2	GH	Ministry of Health Hospitals	Institute of Health and Community Medicine	Chan Chia Jui, David Perera, Ooi Mong How, Chua Hock Hin, Tonnii Sia Loong Loong, Wong Jyn Shan, Wong Kiing Aik	https://www.gisaid.org/	2021-06-15	?
hCoV-19/Malaysia/UNIMAS-16880/2021	betacoronavirus	EPI_ISL_2535680	2021-03-25	Asia	Malaysia	Sarawak	Asia	Malaysia	Sarawak	genome	29833	Human	33	Male	B.1.466.2	GH	Ministry of Health Hospitals	Institute of Health and Community Medicine	Chan Chia Jui, David Perera, Ooi Mong How, Chua Hock Hin, Tonnii Sia Loong Loong, Wong Jyn Shan, Wong Kiing Aik	https://www.gisaid.org/	2021-06-15	?
hCoV-19/Malaysia/UNIMAS-B373/2021	betacoronavirus	EPI_ISL_2535683	2021-03-28	Asia	Malaysia	Sarawak	Asia	Malaysia	Sarawak	genome	29829	Human	52	Female	P.3	GR	Borneo Medical Centre	Institute of Health and Community Medicine	Chan Chia Jui, David Perera, Ooi Mong How, Chua Hock Hin, Tonnii Sia Loong Loong, Wong Jyn Shan, Wong Kiing Aik	https://www.gisaid.org/	2021-06-15	?
hCoV-19/Malaysia/UNIMAS-17030/2021	betacoronavirus	EPI_ISL_2535684	2021-04-07	Asia	Malaysia	Sarawak	Asia	Malaysia	Sarawak	genome	29839	Human	62	Male	AU.2	GH	Ministry of Health Hospitals	Institute of Health and Community Medicine	Chan Chia Jui, David Perera, Ooi Mong How, Chua Hock Hin, Tonnii Sia Loong Loong, Wong Jyn Shan, Wong Kiing Aik	https://www.gisaid.org/	2021-06-15	?
hCoV-19/Malaysia/NPHL_166154/2020	betacoronavirus	EPI_ISL_2009595	2020-10-12	Asia	Malaysia	Negeri Sembilan	Asia	Malaysia	Negeri Sembilan	genome	29938	Human	32	Male	B.1.524	G	National Public Health Laboratory Malaysia	National Public Health Laboratory Malaysia	Noorliza MN, JL Tan, Chong CK, Norhayati R, Yukie C, Norazimah T, Rehan SAB, Selvanesan S, Hannah PYP, NurulAina MCA, W.NurAfiza WMA Zirwatul AA, Hani MH, Nurulsyahida I, Aziyati O, Ushananthiny R, Kamal HKZ, Mohd AY, YF Ngeow	https://www.gisaid.org/	2021-05-11	?
hCoV-19/Malaysia/NPHL_19105/2020	betacoronavirus	EPI_ISL_2001656	2020-03-11	Asia	Malaysia	Wilayah Persekutuan	Asia	Malaysia	Wilayah Persekutuan	genome	29795	Human	unknown	unknown	B.6.1	O	National Public Health Laboratory Malaysia	National Public Health Laboratory Malaysia	Noorliza MN, JL Tan, Chong CK, Norhayati R, Yukie C, Norazimah T Rehan SAB Selvanesan S, Hannah PYP, NurulAina MCA, W.NurAfiza WMA Zirwatul AA, Hani MH, Nurulsyahida I, Aziyati O, Ushananthiny R, Kamal HKZ, Mohd AY, YF Ngeow	https://www.gisaid.org/	2021-05-11	?
hCoV-19/Malaysia/NPHL_13499/2020	betacoronavirus	EPI_ISL_2001659	2020-03-26	Asia	Malaysia	Pahang	Asia	Malaysia	Pahang	genome	30023	Human	24	Male	B.6	O	National Public Health Laboratory Malaysia	National Public Health Laboratory Malaysia	Noorliza MN, JL Tan, Chong CK, Norhayati R, Yukie C, Norazimah T Rehan SAB Selvanesan S, Hannah PYP, NurulAina MCA, W.NurAfiza WMA Zirwatul AA, Hani MH, Nurulsyahida I, Aziyati O, Ushananthiny R, Kamal HKZ, Mohd AY, YF Ngeow	https://www.gisaid.org/	2021-05-11	?
hCoV-19/Malaysia/NPHL_21106/2020	betacoronavirus	EPI_ISL_2001655	2020-03-13	Asia	Malaysia	Selangor	Asia	Malaysia	Selangor	genome	29797	Human	unknown	Male	B.6	O	National Public Health Laboratory Malaysia	National Public Health Laboratory Malaysia	Noorliza MN, JL Tan, Chong CK, Norhayati R, Yukie C, Norazimah T Rehan SAB Selvanesan S, Hannah PYP, NurulAina MCA, W.NurAfiza WMA Zirwatul AA, Hani MH, Nurulsyahida I, Aziyati O, Ushananthiny R, Kamal HKZ, Mohd AY, YF Ngeow	https://www.gisaid.org/	2021-05-11	?
hCoV-19/Malaysia/NPHL_100760/2020	betacoronavirus	EPI_ISL_2001482	2020-06-11	Asia	Malaysia	Selangor	Asia	Malaysia	Selangor	genome	29833	Human	6	Female	B.6.2	O	National Public Health Laboratory Malaysia	National Public Health Laboratory Malaysia	Noorliza MN, JL Tan, Chong CK, Norhayati R, Yukie C, Norazimah T Rehan SAB Selvanesan S, Hannah PYP, NurulAina MCA, W.NurAfiza WMA Zirwatul AA, Hani MH, Nurulsyahida I, Aziyati O, Ushananthiny R, Kamal HKZ, Mohd AY, YF Ngeow	https://www.gisaid.org/	2021-05-11	?
hCoV-19/Malaysia/NPHL_100768/2020	betacoronavirus	EPI_ISL_2001481	2020-06-11	Asia	Malaysia	Selangor	Asia	Malaysia	Selangor	genome	29807	Human	3	Female	B.6.2	O	National Public Health Laboratory Malaysia	National Public Health Laboratory Malaysia	Noorliza MN, JL Tan, Chong CK, Norhayati R, Yukie C, Norazimah T Rehan SAB Selvanesan S, Hannah PYP, NurulAina MCA, W.NurAfiza WMA Zirwatul AA, Hani MH, Nurulsyahida I, Aziyati O, Ushananthiny R, Kamal HKZ, Mohd AY, YF Ngeow	https://www.gisaid.org/	2021-05-11	?
hCoV-19/Malaysia/NPHL_22444/2020	betacoronavirus	EPI_ISL_1972889	2020-03-12	Asia	Malaysia	Perak	Asia	Malaysia	Perak	genome	29841	Human	38	Male	B.6	O	National Public Health Laboratory Malaysia	National Public Health Laboratory Malaysia	Noorliza MN, JL Tan, Chong CK, Norhayati R, Yukie C, Norazimah T Rehan SAB Selvanesan S, Hannah PYP, NurulAina MCA, W.NurAfiza WMA Zirwatul AA, Hani MH, Nurulsyahida I, Aziyati O, Ushananthiny R, Kamal HKZ, Mohd AY, YF Ngeow	https://www.gisaid.org/	2021-05-10	?
hCoV-19/Malaysia/NPHL_98435/2020	betacoronavirus	EPI_ISL_1972894	2020-06-09	Asia	Malaysia	Melaka	Asia	Malaysia	Melaka	genome	29152	Human	23	Male	B.1.466	GH	National Public Health Laboratory Malaysia	National Public Health Laboratory Malaysia	Noorliza MN, JL Tan, Chong CK, Norhayati R, Yukie C, Norazimah T Rehan SAB Selvanesan S, Hannah PYP, NurulAina MCA, W.NurAfiza WMA Zirwatul AA, Hani MH, Nurulsyahida I, Aziyati O, Ushananthiny R, Kamal HKZ, Mohd AY, YF Ngeow	https://www.gisaid.org/	2021-05-10	?
hCoV-19/Malaysia/NPHL_61091/2020	betacoronavirus	EPI_ISL_1972893	2020-04-29	Asia	Malaysia	Selangor	Asia	Malaysia	Selangor	genome	29869	Human	38	Female	B.1.1	GR	National Public Health Laboratory Malaysia	National Public Health Laboratory Malaysia	Noorliza MN, JL Tan, Chong CK, Norhayati R, Yukie C, Norazimah T Rehan SAB Selvanesan S, Hannah PYP, NurulAina MCA, W.NurAfiza WMA Zirwatul AA, Hani MH, Nurulsyahida I, Aziyati O, Ushananthiny R, Kamal HKZ, Mohd AY, YF Ngeow	https://www.gisaid.org/	2021-05-10	?
hCoV-19/Malaysia/NPHL_166134/2020	betacoronavirus	EPI_ISL_2009530	2020-10-12	Asia	Malaysia	Negeri Sembilan	Asia	Malaysia	Negeri Sembilan	genome	29940	Human	14	Male	B.1.524	G	National Public Health Laboratory Malaysia	National Public Health Laboratory Malaysia	Noorliza MN, JL Tan, Chong CK, Norhayati R, Yukie C, Norazimah T, Rehan SAB, Selvanesan S, Hannah PYP, NurulAina MCA, W.NurAfiza WMA Zirwatul AA, Hani MH, Nurulsyahida I, Aziyati O, Ushananthiny R, Kamal HKZ, Mohd AY, YF Ngeow	https://www.gisaid.org/	2021-05-11	?
hCoV-19/Malaysia/NPHL_165585/2020	betacoronavirus	EPI_ISL_2009234	2020-10-12	Asia	Malaysia	Selangor	Asia	Malaysia	Selangor	genome	30046	Human	26	Female	B.1.524	G	National Public Health Laboratory Malaysia	National Public Health Laboratory Malaysia	Noorliza MN, JL Tan, Chong CK, Norhayati R, Yukie C, Norazimah T, Rehan SAB, Selvanesan S, Hannah PYP, NurulAina MCA, W.NurAfiza WMA Zirwatul AA, Hani MH, Nurulsyahida I, Aziyati O, Ushananthiny R, Kamal HKZ, Mohd AY, YF Ngeow	https://www.gisaid.org/	2021-05-11	?
hCoV-19/Malaysia/NPHL_37335/2020	betacoronavirus	EPI_ISL_2001429	2020-04-14	Asia	Malaysia	Negeri Sembilan	Asia	Malaysia	Negeri Sembilan	genome	29831	Human	7	Female	B.1	GH	National Public Health Laboratory Malaysia	National Public Health Laboratory Malaysia	Noorliza MN, JL Tan, Chong CK, Norhayati R, Yukie C, Norazimah T Rehan SAB Selvanesan S, Hannah PYP, NurulAina MCA, W.NurAfiza WMA Zirwatul AA, Hani MH, Nurulsyahida I, Aziyati O, Ushananthiny R, Kamal HKZ, Mohd AY, YF Ngeow	https://www.gisaid.org/	2021-05-11	?
hCoV-19/Malaysia/NPHL_21063/2020	betacoronavirus	EPI_ISL_2001115	2020-03-30	Asia	Malaysia	Wilayah Persekutuan	Asia	Malaysia	Wilayah Persekutuan	genome	29828	Human	unknown	Female	B.6	O	National Public Health Laboratory Malaysia	National Public Health Laboratory Malaysia	Noorliza MN, JL Tan, Chong CK, Norhayati R, Yukie C, Norazimah T Rehan SAB Selvanesan S, Hannah PYP, NurulAina MCA, W.NurAfiza WMA Zirwatul AA, Hani MH, Nurulsyahida I, Aziyati O, Ushananthiny R, Kamal HKZ, Mohd AY, YF Ngeow	https://www.gisaid.org/	2021-05-11	?
hCoV-19/Malaysia/IMR_WC14227/2020	betacoronavirus	EPI_ISL_490048	2020-04-11	Asia	Malaysia		Asia	Malaysia		genome	29838	Human	38	Male	B	L	Institute for Medical Research, Infectious Disease Research Centre, National Institutes of Health, Ministry of Health Malaysia	Institute for Medical Research, Infectious Disease Research Centre, National Institutes of Health, Ministry of Health Malaysia	Suppiah J, Mohd-Zawawi Z, Kamel K, Kalyanasundram J, Thayan R	https://www.gisaid.org/	2020-07-15	?
hCoV-19/Malaysia/NPHL_13958/2020	betacoronavirus	EPI_ISL_2001643	2020-03-02	Asia	Malaysia	Selangor	Asia	Malaysia	Selangor	genome	29700	Human	61	Male	B	L	National Public Health Laboratory Malaysia	National Public Health Laboratory Malaysia	Noorliza MN, JL Tan, Chong CK, Norhayati R, Yukie C, Norazimah T Rehan SAB Selvanesan S, Hannah PYP, NurulAina MCA, W.NurAfiza WMA Zirwatul AA, Hani MH, Nurulsyahida I, Aziyati O, Ushananthiny R, Kamal HKZ, Mohd AY, YF Ngeow	https://www.gisaid.org/	2021-05-11	?
hCoV-19/Malaysia/NPHL_32884/2020	betacoronavirus	EPI_ISL_1972892	2020-04-10	Asia	Malaysia	Selangor	Asia	Malaysia	Selangor	genome	29920	Human	66	Female	B	L	National Public Health Laboratory Malaysia	National Public Health Laboratory Malaysia	Noorliza MN, JL Tan, Chong CK, Norhayati R, Yukie C, Norazimah T Rehan SAB Selvanesan S, Hannah PYP, NurulAina MCA, W.NurAfiza WMA Zirwatul AA, Hani MH, Nurulsyahida I, Aziyati O, Ushananthiny R, Kamal HKZ, Mohd AY, YF Ngeow	https://www.gisaid.org/	2021-05-10	?
hCoV-19/Malaysia/0956/2020	betacoronavirus	EPI_ISL_501181	2020-03-04	Asia	Malaysia	Kuala Lumpur	Asia	Malaysia	Kuala Lumpur	genome	29899	Human	25	Female	B	L	Department of Medical Microbiology, University Malaya Medical Centre	Department of Medical Microbiology, Faculty of Medicine, University of Malaya	Yoong Min CHONG, Jennifer Chong, I-Ching SAM, Yoke Fun CHAN, University Malaya Medical Centre COVID Team	https://www.gisaid.org/	2020-07-31	?
hCoV-19/Malaysia/IMR_135717/2021	betacoronavirus	EPI_ISL_2020239	2021-04-06	Asia	Malaysia		Asia	Malaysia		genome	29830	Human	29	Female	AU.2	GH	Bintulu Hospital	Institute for Medical Research, Infectious Disease Research Centre, National Institutes of Health, Ministry of Health Malaysia	Suppiah J, Kamel K, Mohd Zawawi Z, Azizan MA, Ramly N, Robert F, Thayan R	https://www.gisaid.org/	2021-05-12	?
hCoV-19/Malaysia/2363/2020	betacoronavirus	EPI_ISL_501194	2020-03-27	Asia	Malaysia	Kuala Lumpur	Asia	Malaysia	Kuala Lumpur	genome	29838	Human	91	Female	B.6.1	O	Department of Medical Microbiology, University Malaya Medical Centre	Department of Medical Microbiology, Faculty of Medicine, University of Malaya	Yoong Min CHONG, Jennifer Chong, I-Ching SAM, Yoke Fun CHAN, University Malaya Medical Centre COVID Team	https://www.gisaid.org/	2020-07-31	?
hCoV-19/Malaysia/5056/2020	betacoronavirus	EPI_ISL_501211	2020-04-02	Asia	Malaysia	Kuala Lumpur	Asia	Malaysia	Kuala Lumpur	genome	29839	Human	46	Female	B	V	Department of Medical Microbiology, University Malaya Medical Centre	Department of Medical Microbiology, Faculty of Medicine, University of Malaya	Yoong Min CHONG, Jennifer Chong, I-Ching SAM, Yoke Fun CHAN, University Malaya Medical Centre COVID Team	https://www.gisaid.org/	2020-07-31	?
hCoV-19/Malaysia/2101/2020	betacoronavirus	EPI_ISL_501191	2020-04-01	Asia	Malaysia	Kuala Lumpur	Asia	Malaysia	Kuala Lumpur	genome	29877	Human	89	Female	B.6.1	O	Department of Medical Microbiology, University Malaya Medical Centre	Department of Medical Microbiology, Faculty of Medicine, University of Malaya	Yoong Min CHONG, Jennifer Chong, I-Ching SAM, Yoke Fun CHAN, University Malaya Medical Centre COVID Team	https://www.gisaid.org/	2020-07-31	?
hCoV-19/Malaysia/NPHL_28716/2020	betacoronavirus	EPI_ISL_2001213	2020-04-07	Asia	Malaysia	Wilayah Persekutuan	Asia	Malaysia	Wilayah Persekutuan	genome	29825	Human	unknown	Male	B.6.1	O	National Public Health Laboratory Malaysia	National Public Health Laboratory Malaysia	Noorliza MN, JL Tan, Chong CK, Norhayati R, Yukie C, Norazimah T Rehan SAB Selvanesan S, Hannah PYP, NurulAina MCA, W.NurAfiza WMA Zirwatul AA, Hani MH, Nurulsyahida I, Aziyati O, Ushananthiny R, Kamal HKZ, Mohd AY, YF Ngeow	https://www.gisaid.org/	2021-05-11	?
hCoV-19/Malaysia/NPHL_20015/2020	betacoronavirus	EPI_ISL_2001114	2020-03-12	Asia	Malaysia	Sabah	Asia	Malaysia	Sabah	genome	29886	Human	58	Male	B.6.1	O	National Public Health Laboratory Malaysia	National Public Health Laboratory Malaysia	Noorliza MN, JL Tan, Chong CK, Norhayati R, Yukie C, Norazimah T Rehan SAB Selvanesan S, Hannah PYP, NurulAina MCA, W.NurAfiza WMA Zirwatul AA, Hani MH, Nurulsyahida I, Aziyati O, Ushananthiny R, Kamal HKZ, Mohd AY, YF Ngeow	https://www.gisaid.org/	2021-05-11	?
hCoV-19/Malaysia/WI069/2021	betacoronavirus	EPI_ISL_2379650	2021-05-04	Asia	Malaysia		Asia	Malaysia		genome	29869	Human	27	Male	AY.76	GK	Institute for Medical Research, Infectious Disease Research Centre, National Institutes of Health, Ministry of Health Malaysia	Institute for Medical Research, Infectious Disease Research Centre, National Institutes of Health, Ministry of Health Malaysia	Suppiah J, Kamel K, Mohd Zawawi Z, Azizan MA, Ramly N, Robert F, Thayan R	https://www.gisaid.org/	2021-06-02	?
hCoV-19/Malaysia/UNIMAS-15889/2021	betacoronavirus	EPI_ISL_2379936	2021-01-11	Asia	Malaysia	Sarawak	Asia	Malaysia	Sarawak	genome	29874	Human	28	Male	B.1.470	GH	Ministry of Health Hospitals	Institute of Health and Community Medicine	Chan Chia Jui, David Perera, Ooi Mong How, Chua Hock Hin, Tonnii Sia Loong Loong, Wong Jyn Shan, Wong Kiing Aik	https://www.gisaid.org/	2021-06-02	?
hCoV-19/Malaysia/UNIMAS-15903/2021	betacoronavirus	EPI_ISL_2379937	2021-01-11	Asia	Malaysia	Sarawak	Asia	Malaysia	Sarawak	genome	29841	Human	23	Female	B.1.524	G	Ministry of Health Hospitals	Institute of Health and Community Medicine	Chan Chia Jui, David Perera, Ooi Mong How, Chua Hock Hin, Tonnii Sia Loong Loong, Wong Jyn Shan, Wong Kiing Aik	https://www.gisaid.org/	2021-06-02	?
hCoV-19/Malaysia/UNIMAS-15927/2021	betacoronavirus	EPI_ISL_2379946	2021-01-15	Asia	Malaysia	Sarawak	Asia	Malaysia	Sarawak	genome	29842	Human	50	Female	AU.2	GH	Ministry of Health Hospitals	Institute of Health and Community Medicine	Chan Chia Jui, David Perera, Ooi Mong How, Chua Hock Hin, Tonnii Sia Loong Loong, Wong Jyn Shan, Wong Kiing Aik	https://www.gisaid.org/	2021-06-02	?
hCoV-19/Malaysia/UNIMAS-15976/2021	betacoronavirus	EPI_ISL_2379953	2021-01-15	Asia	Malaysia	Sarawak	Asia	Malaysia	Sarawak	genome	29840	Human	42	Female	B.1.470	GH	Ministry of Health Hospitals	Institute of Health and Community Medicine	Chan Chia Jui, David Perera, Ooi Mong How, Chua Hock Hin, Tonnii Sia Loong Loong, Wong Jyn Shan, Wong Kiing Aik	https://www.gisaid.org/	2021-06-02	?
hCoV-19/Malaysia/UNIMAS-CRC1370/2021	betacoronavirus	EPI_ISL_2379957	2021-01-23	Asia	Malaysia	Sarawak	Asia	Malaysia	Sarawak	genome	29875	Human	unknown	unknown	AU.2	GH	Clinical Research Centre Hospital Sibu	Institute of Health and Community Medicine	Chan Chia Jui, David Perera, Ooi Mong How, Chua Hock Hin, Tonnii Sia Loong Loong, Wong Jyn Shan, Wong Kiing Aik	https://www.gisaid.org/	2021-06-02	?
hCoV-19/Malaysia/UNIMAS-16275/2021	betacoronavirus	EPI_ISL_2379965	2021-02-18	Asia	Malaysia	Sarawak	Asia	Malaysia	Sarawak	genome	29877	Human	21	Female	B.1.466.2	GH	Ministry of Health Hospitals	Institute of Health and Community Medicine	Chan Chia Jui, David Perera, Ooi Mong How, Chua Hock Hin, Tonnii Sia Loong Loong, Wong Jyn Shan, Wong Kiing Aik	https://www.gisaid.org/	2021-06-02	?
hCoV-19/Malaysia/UNIMAS-16315/2021	betacoronavirus	EPI_ISL_2379971	2021-02-21	Asia	Malaysia	Sarawak	Asia	Malaysia	Sarawak	genome	29839	Human	54	Male	B.1.466.2	GH	Ministry of Health Hospitals	Institute of Health and Community Medicine	Chan Chia Jui, David Perera, Ooi Mong How, Chua Hock Hin, Tonnii Sia Loong Loong, Wong Jyn Shan, Wong Kiing Aik	https://www.gisaid.org/	2021-06-02	?
hCoV-19/Malaysia/UNIMAS-16333/2021	betacoronavirus	EPI_ISL_2379972	2021-02-21	Asia	Malaysia	Sarawak	Asia	Malaysia	Sarawak	genome	29879	Human	36	Male	B.1.466.2	GH	Ministry of Health Hospitals	Institute of Health and Community Medicine	Chan Chia Jui, David Perera, Ooi Mong How, Chua Hock Hin, Tonnii Sia Loong Loong, Wong Jyn Shan, Wong Kiing Aik	https://www.gisaid.org/	2021-06-02	?
hCoV-19/Malaysia/UNIMAS-15865/2021	betacoronavirus	EPI_ISL_2379973	2021-01-07	Asia	Malaysia	Sarawak	Asia	Malaysia	Sarawak	genome	29875	Human	28	Female	B.1.470	GH	Ministry of Health Hospitals	Institute of Health and Community Medicine	Chan Chia Jui, David Perera, Ooi Mong How, Chua Hock Hin, Tonnii Sia Loong Loong, Wong Jyn Shan, Wong Kiing Aik	https://www.gisaid.org/	2021-06-02	?
hCoV-19/Malaysia/UNIMAS-15867/2021	betacoronavirus	EPI_ISL_2379974	2021-01-09	Asia	Malaysia	Sarawak	Asia	Malaysia	Sarawak	genome	29891	Human	45	Female	B.1.470	GH	Ministry of Health Hospitals	Institute of Health and Community Medicine	Chan Chia Jui, David Perera, Ooi Mong How, Chua Hock Hin, Tonnii Sia Loong Loong, Wong Jyn Shan, Wong Kiing Aik	https://www.gisaid.org/	2021-06-02	?
hCoV-19/Malaysia/UNIMAS-15872/2021	betacoronavirus	EPI_ISL_2379975	2021-01-09	Asia	Malaysia	Sarawak	Asia	Malaysia	Sarawak	genome	29874	Human	26	Male	B.1.470	GH	Ministry of Health Hospitals	Institute of Health and Community Medicine	Chan Chia Jui, David Perera, Ooi Mong How, Chua Hock Hin, Tonnii Sia Loong Loong, Wong Jyn Shan, Wong Kiing Aik	https://www.gisaid.org/	2021-06-02	?
hCoV-19/Malaysia/UNIMAS-15937/2021	betacoronavirus	EPI_ISL_2379976	2021-01-19	Asia	Malaysia	Sarawak	Asia	Malaysia	Sarawak	genome	29869	Human	77	Female	B.1.470	GH	Ministry of Health Hospitals	Institute of Health and Community Medicine	Chan Chia Jui, David Perera, Ooi Mong How, Chua Hock Hin, Tonnii Sia Loong Loong, Wong Jyn Shan, Wong Kiing Aik	https://www.gisaid.org/	2021-06-02	?
hCoV-19/Malaysia/UNIMAS-15953/2021	betacoronavirus	EPI_ISL_2379977	2021-01-17	Asia	Malaysia	Sarawak	Asia	Malaysia	Sarawak	genome	29838	Human	62	Female	AU.2	GH	Ministry of Health Hospitals	Institute of Health and Community Medicine	Chan Chia Jui, David Perera, Ooi Mong How, Chua Hock Hin, Tonnii Sia Loong Loong, Wong Jyn Shan, Wong Kiing Aik	https://www.gisaid.org/	2021-06-02	?
hCoV-19/Malaysia/UNIMAS-16263/2021	betacoronavirus	EPI_ISL_2379978	2021-02-16	Asia	Malaysia	Sarawak	Asia	Malaysia	Sarawak	genome	29876	Human	28	Female	B.1.524	G	Ministry of Health Hospitals	Institute of Health and Community Medicine	Chan Chia Jui, David Perera, Ooi Mong How, Chua Hock Hin, Tonnii Sia Loong Loong, Wong Jyn Shan, Wong Kiing Aik	https://www.gisaid.org/	2021-06-02	?
hCoV-19/Malaysia/UNIMAS-16400/2021	betacoronavirus	EPI_ISL_2379982	2021-02-21	Asia	Malaysia	Sarawak	Asia	Malaysia	Sarawak	genome	29837	Human	38	Male	B.1.466.2	GH	Ministry of Health Hospitals	Institute of Health and Community Medicine	Chan Chia Jui, David Perera, Ooi Mong How, Chua Hock Hin, Tonnii Sia Loong Loong, Wong Jyn Shan, Wong Kiing Aik	https://www.gisaid.org/	2021-06-02	?
hCoV-19/Malaysia/UNIMAS-15966/2021	betacoronavirus	EPI_ISL_2379991	2021-01-21	Asia	Malaysia	Sarawak	Asia	Malaysia	Sarawak	genome	29875	Human	34	Female	AU.2	GH	Ministry of Health Hospitals	Institute of Health and Community Medicine	Chan Chia Jui, David Perera, Ooi Mong How, Chua Hock Hin, Tonnii Sia Loong Loong, Wong Jyn Shan, Wong Kiing Aik	https://www.gisaid.org/	2021-06-02	?
hCoV-19/Malaysia/UNIMAS-16259/2021	betacoronavirus	EPI_ISL_2379992	2021-02-16	Asia	Malaysia	Sarawak	Asia	Malaysia	Sarawak	genome	29868	Human	78	Male	B.1.466.2	GH	Ministry of Health Hospitals	Institute of Health and Community Medicine	Chan Chia Jui, David Perera, Ooi Mong How, Chua Hock Hin, Tonnii Sia Loong Loong, Wong Jyn Shan, Wong Kiing Aik	https://www.gisaid.org/	2021-06-02	?
hCoV-19/Malaysia/UNIMAS-16261/2021	betacoronavirus	EPI_ISL_2379993	2021-02-15	Asia	Malaysia	Sarawak	Asia	Malaysia	Sarawak	genome	29867	Human	46	Male	AU.2	GH	Ministry of Health Hospitals	Institute of Health and Community Medicine	Chan Chia Jui, David Perera, Ooi Mong How, Chua Hock Hin, Tonnii Sia Loong Loong, Wong Jyn Shan, Wong Kiing Aik	https://www.gisaid.org/	2021-06-02	?
hCoV-19/Malaysia/UNIMAS-16329/2021	betacoronavirus	EPI_ISL_2379994	2021-02-20	Asia	Malaysia	Sarawak	Asia	Malaysia	Sarawak	genome	29872	Human	19	Male	B.1.466.2	GH	Ministry of Health Hospitals	Institute of Health and Community Medicine	Chan Chia Jui, David Perera, Ooi Mong How, Chua Hock Hin, Tonnii Sia Loong Loong, Wong Jyn Shan, Wong Kiing Aik	https://www.gisaid.org/	2021-06-02	?
hCoV-19/Malaysia/UNIMAS-16337/2021	betacoronavirus	EPI_ISL_2379995	2021-02-21	Asia	Malaysia	Sarawak	Asia	Malaysia	Sarawak	genome	29872	Human	39	Female	B.1.466.2	GH	Ministry of Health Hospitals	Institute of Health and Community Medicine	Chan Chia Jui, David Perera, Ooi Mong How, Chua Hock Hin, Tonnii Sia Loong Loong, Wong Jyn Shan, Wong Kiing Aik	https://www.gisaid.org/	2021-06-02	?
hCoV-19/Malaysia/UNIMAS-16389/2021	betacoronavirus	EPI_ISL_2379997	2021-02-19	Asia	Malaysia	Sarawak	Asia	Malaysia	Sarawak	genome	29868	Human	37	Female	B.1.466.2	GH	Ministry of Health Hospitals	Institute of Health and Community Medicine	Chan Chia Jui, David Perera, Ooi Mong How, Chua Hock Hin, Tonnii Sia Loong Loong, Wong Jyn Shan, Wong Kiing Aik	https://www.gisaid.org/	2021-06-02	?
hCoV-19/Malaysia/UNIMAS-16403/2021	betacoronavirus	EPI_ISL_2379998	2021-02-20	Asia	Malaysia	Sarawak	Asia	Malaysia	Sarawak	genome	29875	Human	43	Female	B.1.466.2	GH	Ministry of Health Hospitals	Institute of Health and Community Medicine	Chan Chia Jui, David Perera, Ooi Mong How, Chua Hock Hin, Tonnii Sia Loong Loong, Wong Jyn Shan, Wong Kiing Aik	https://www.gisaid.org/	2021-06-02	?
hCoV-19/Malaysia/UNIMAS-16404/2021	betacoronavirus	EPI_ISL_2379999	2021-02-21	Asia	Malaysia	Sarawak	Asia	Malaysia	Sarawak	genome	29887	Human	47	Female	B.1.466.2	GH	Ministry of Health Hospitals	Institute of Health and Community Medicine	Chan Chia Jui, David Perera, Ooi Mong How, Chua Hock Hin, Tonnii Sia Loong Loong, Wong Jyn Shan, Wong Kiing Aik	https://www.gisaid.org/	2021-06-02	?
hCoV-19/Malaysia/UNIMAS-15902/2021	betacoronavirus	EPI_ISL_2380000	2021-01-08	Asia	Malaysia	Sarawak	Asia	Malaysia	Sarawak	genome	29874	Human	21	Male	B.1.524	G	Ministry of Health Hospitals	Institute of Health and Community Medicine	Chan Chia Jui, David Perera, Ooi Mong How, Chua Hock Hin, Tonnii Sia Loong Loong, Wong Jyn Shan, Wong Kiing Aik	https://www.gisaid.org/	2021-06-02	?
hCoV-19/Malaysia/UNIMAS-16067/2021	betacoronavirus	EPI_ISL_2380010	2021-01-29	Asia	Malaysia	Sarawak	Asia	Malaysia	Sarawak	genome	29868	Human	60	Male	B.1.470	GH	Ministry of Health Hospitals	Institute of Health and Community Medicine	Chan Chia Jui, David Perera, Ooi Mong How, Chua Hock Hin, Tonnii Sia Loong Loong, Wong Jyn Shan, Wong Kiing Aik	https://www.gisaid.org/	2021-06-02	?
hCoV-19/Malaysia/UNIMAS-B156/2021	betacoronavirus	EPI_ISL_2380011	2021-01-27	Asia	Malaysia	Sarawak	Asia	Malaysia	Sarawak	genome	29872	Human	43	Female	AU.2	GH	Borneo Medical Centre	Institute of Health and Community Medicine	Chan Chia Jui, David Perera, Ooi Mong How, Chua Hock Hin, Tonnii Sia Loong Loong, Wong Jyn Shan, Wong Kiing Aik	https://www.gisaid.org/	2021-06-02	?
hCoV-19/Malaysia/UNIMAS-B221/2021	betacoronavirus	EPI_ISL_2380016	2021-02-19	Asia	Malaysia	Sarawak	Asia	Malaysia	Sarawak	genome	29874	Human	30	Male	B.1.466.2	GH	Borneo Medical Centre	Institute of Health and Community Medicine	Chan Chia Jui, David Perera, Ooi Mong How, Chua Hock Hin, Tonnii Sia Loong Loong, Wong Jyn Shan, Wong Kiing Aik	https://www.gisaid.org/	2021-06-02	?
hCoV-19/Malaysia/UNIMAS-B133/2021	betacoronavirus	EPI_ISL_2380019	2021-01-16	Asia	Malaysia	Sarawak	Asia	Malaysia	Sarawak	genome	29898	Human	21	Male	AU.2	GH	Borneo Medical Centre	Institute of Health and Community Medicine	Chan Chia Jui, David Perera, Ooi Mong How, Chua Hock Hin, Tonnii Sia Loong Loong, Wong Jyn Shan, Wong Kiing Aik	https://www.gisaid.org/	2021-06-02	?
hCoV-19/Malaysia/7618/2020	betacoronavirus	EPI_ISL_501221	2020-03-17	Asia	Malaysia	Kuala Lumpur	Asia	Malaysia	Kuala Lumpur	genome	29663	Human	55	Female	B	L	Department of Medical Microbiology, University Malaya Medical Centre	Department of Medical Microbiology, Faculty of Medicine, University of Malaya	Yoong Min CHONG, Jennifer Chong, I-Ching SAM, Yoke Fun CHAN, University Malaya Medical Centre COVID Team	https://www.gisaid.org/	2020-07-31	?
hCoV-19/Malaysia/NPHL_14272/2020	betacoronavirus	EPI_ISL_2001644	2020-03-03	Asia	Malaysia	Wilayah Persekutuan	Asia	Malaysia	Wilayah Persekutuan	genome	29608	Human	31	Female	B	L	National Public Health Laboratory Malaysia	National Public Health Laboratory Malaysia	Noorliza MN, JL Tan, Chong CK, Norhayati R, Yukie C, Norazimah T Rehan SAB Selvanesan S, Hannah PYP, NurulAina MCA, W.NurAfiza WMA Zirwatul AA, Hani MH, Nurulsyahida I, Aziyati O, Ushananthiny R, Kamal HKZ, Mohd AY, YF Ngeow	https://www.gisaid.org/	2021-05-11	?
hCoV-19/Malaysia/NPHL_15210/2020	betacoronavirus	EPI_ISL_1972895	2020-03-04	Asia	Malaysia	Negeri Sembilan	Asia	Malaysia	Negeri Sembilan	genome	29882	Human	32	Male	B	L	National Public Health Laboratory Malaysia	National Public Health Laboratory Malaysia	Noorliza MN, JL Tan, Chong CK, Norhayati R, Yukie C, Norazimah T Rehan SAB Selvanesan S, Hannah PYP, NurulAina MCA, W.NurAfiza WMA Zirwatul AA, Hani MH, Nurulsyahida I, Aziyati O, Ushananthiny R, Kamal HKZ, Mohd AY, YF Ngeow	https://www.gisaid.org/	2021-05-10	?
hCoV-19/Malaysia/0784/2020	betacoronavirus	EPI_ISL_501179	2020-03-23	Asia	Malaysia	Kuala Lumpur	Asia	Malaysia	Kuala Lumpur	genome	29845	Human	51	Male	B	L	Department of Medical Microbiology, University Malaya Medical Centre	Department of Medical Microbiology, Faculty of Medicine, University of Malaya	Yoong Min CHONG, Jennifer Chong, I-Ching SAM, Yoke Fun CHAN, University Malaya Medical Centre COVID Team	https://www.gisaid.org/	2020-07-31	?
hCoV-19/Malaysia/IMR_682164/2021	betacoronavirus	EPI_ISL_2091020	2021-04-29	Asia	Malaysia		Asia	Malaysia		genome	29854	Human	unknown	Male	B.1.617.2	GK	Sungai Buloh Hospital	Institute for Medical Research, Infectious Disease Research Centre, National Institutes of Health, Ministry of Health Malaysia	Suppiah J, Kamel K, Mohd Zawawi Z, Azizan MA, Ramly N, Robert F, Thayan R	https://www.gisaid.org/	2021-05-14	?
hCoV-19/Malaysia/NPHL_14249/2020	betacoronavirus	EPI_ISL_2001430	2020-03-03	Asia	Malaysia	Selangor	Asia	Malaysia	Selangor	genome	29837	Human	46	Male	B	L	National Public Health Laboratory Malaysia	National Public Health Laboratory Malaysia	Noorliza MN, JL Tan, Chong CK, Norhayati R, Yukie C, Norazimah T Rehan SAB Selvanesan S, Hannah PYP, NurulAina MCA, W.NurAfiza WMA Zirwatul AA, Hani MH, Nurulsyahida I, Aziyati O, Ushananthiny R, Kamal HKZ, Mohd AY, YF Ngeow	https://www.gisaid.org/	2021-05-11	?
hCoV-19/Malaysia/IMR_WC1097/2020	betacoronavirus	EPI_ISL_430441	2020-02-29	Asia	Malaysia		Asia	Malaysia		genome	29924	Human	20	Female	B	L	Institute for Medical Research, Infectious Disease Research Centre, National Institutes of Health, Ministry of Health Malaysia	Institute for Medical Research, Infectious Disease Research Centre, National Institutes of Health, Ministry of Health Malaysia	Suppiah.J, Mohd-Zawawi.Z, Kalyanasundram.J, Azizan.M-A, Mat-Sharani.S, Hisham.H-A, Tan.L-P, Abdul-Wahid.M-Z, Tengku-Rogayah.TAR, Mohd-Zain.R, Ahmad.N, Thayan.R	https://www.gisaid.org/	2020-04-27	?
hCoV-19/Malaysia/IMR_WC1170/2020	betacoronavirus	EPI_ISL_430440	2020-03-05	Asia	Malaysia		Asia	Malaysia		genome	29944	Human	51	Female	B	L	Institute for Medical Research, Infectious Disease Research Centre, National Institutes of Health, Ministry of Health Malaysia	Institute for Medical Research, Infectious Disease Research Centre, National Institutes of Health, Ministry of Health Malaysia	Suppiah.J, Mohd-Zawawi.Z, Kalyanasundram.J, Azizan.M-A, Mat-Sharani.S, Hisham.H-A, Tan.L-P, Abdul-Wahid.M-Z, Tengku-Abd-Rashid.T-R, Mohd-Zain.R, Ahmad.N, Thayan.R	https://www.gisaid.org/	2020-04-27	?
hCoV-19/Malaysia/IMR_WC75452/2021	betacoronavirus	EPI_ISL_1263540	2021-02-01	Asia	Malaysia		Asia	Malaysia		genome	29854	Human	25	Male	B.1.351	GH	Institute for Medical Research, Infectious Disease Research Centre, National Institutes of Health, Ministry of Health Malaysia	Institute for Medical Research, Infectious Disease Research Centre, National Institutes of Health, Ministry of Health Malaysia	Suppiah J, Kamel K, Mohd Zawawi Z, Azizan MA, Thayan R	https://www.gisaid.org/	2021-03-17	?
hCoV-19/Malaysia/IMR_WI021/2021	betacoronavirus	EPI_ISL_1196797	2021-01-04	Asia	Malaysia		Asia	Malaysia		genome	29899	Human	55	Male	B.1.524	G	Hospital Pulau Pinang	Institute for Medical Research, Infectious Disease Research Centre, National Institutes of Health, Ministry of Health Malaysia	Suppiah J, Kamel K, Mohd Zawawi Z, Ramly N, Robert F, Thayan R	https://www.gisaid.org/	2021-03-10	?
hCoV-19/Malaysia/IMR_WC75699/2021	betacoronavirus	EPI_ISL_1196867	2021-02-01	Asia	Malaysia		Asia	Malaysia		genome	29863	Human	5	Female	B.1.524	G	Institute for Medical Research, Infectious Disease Research Centre, National Institutes of Health, Ministry of Health Malaysia	Institute for Medical Research, Infectious Disease Research Centre, National Institutes of Health, Ministry of Health Malaysia	Suppiah J, Kamel K, Mohd Zawawi Z, Ramly N, Robert F, Thayan R	https://www.gisaid.org/	2021-03-10	?
hCoV-19/Malaysia/IMR_WC77905/2021	betacoronavirus	EPI_ISL_1196866	2021-02-02	Asia	Malaysia		Asia	Malaysia		genome	29869	Human	5	Male	B.1.466.2	GH	Institute for Medical Research, Infectious Disease Research Centre, National Institutes of Health, Ministry of Health Malaysia	Institute for Medical Research, Infectious Disease Research Centre, National Institutes of Health, Ministry of Health Malaysia	Suppiah J, Kamel K, Mohd Zawawi Z, Ramly N, Robert F, Thayan R	https://www.gisaid.org/	2021-03-10	?
hCoV-19/Malaysia/IMR_040265/2021	betacoronavirus	EPI_ISL_1196864	2021-01-15	Asia	Malaysia		Asia	Malaysia		genome	29816	Human	3	Male	B.1.524	G	Hospital Alor Gajah	Institute for Medical Research, Infectious Disease Research Centre, National Institutes of Health, Ministry of Health Malaysia	Suppiah J, Kamel K, Mohd Zawawi Z, Ramly N, Robert F, Thayan R	https://www.gisaid.org/	2021-03-10	?
hCoV-19/Malaysia/IMR_19886423/2021	betacoronavirus	EPI_ISL_1196771	2021-01-17	Asia	Malaysia		Asia	Malaysia		genome	29876	Human	29	Male	B.1.524	G	Hospital Melaka	Institute for Medical Research, Infectious Disease Research Centre, National Institutes of Health, Ministry of Health Malaysia	Suppiah J, Kamel K, Mohd Zawawi Z, Ramly N, Robert F, Thayan R	https://www.gisaid.org/	2021-03-10	?
hCoV-19/Malaysia/IMR_19888864/2021	betacoronavirus	EPI_ISL_1196770	2021-01-09	Asia	Malaysia		Asia	Malaysia		genome	29854	Human	78	Female	B.1.524	G	Hospital Melaka	Institute for Medical Research, Infectious Disease Research Centre, National Institutes of Health, Ministry of Health Malaysia	Suppiah J, Kamel K, Mohd Zawawi Z, Ramly N, Robert F, Thayan R	https://www.gisaid.org/	2021-03-10	?
hCoV-19/Malaysia/IMR_19888914/2021	betacoronavirus	EPI_ISL_1196706	2021-01-08	Asia	Malaysia		Asia	Malaysia		genome	29932	Human	30	Male	B.1.524	G	Hospital Melaka	Institute for Medical Research, Infectious Disease Research Centre, National Institutes of Health, Ministry of Health Malaysia	Suppiah J, Kamel K, Mohd Zawawi Z, Ramly N, Robert F, Thayan R	https://www.gisaid.org/	2021-03-10	?
hCoV-19/Malaysia/IMR_19888903/2021	betacoronavirus	EPI_ISL_1196705	2021-01-07	Asia	Malaysia		Asia	Malaysia		genome	29917	Human	unknown	Male	B.1.524	G	Hospital Melaka	Institute for Medical Research, Infectious Disease Research Centre, National Institutes of Health, Ministry of Health Malaysia	Suppiah J, Kamel K, Mohd Zawawi Z, Ramly N, Robert F, Thayan R	https://www.gisaid.org/	2021-03-10	?
hCoV-19/Malaysia/IMR_323379/2021	betacoronavirus	EPI_ISL_1186114	2021-02-11	Asia	Malaysia		Asia	Malaysia		genome	29920	Human	47	Feamle	B.1.524	G	Hospital Queen Elizabeth	Institute for Medical Research, Infectious Disease Research Centre, National Institutes of Health, Ministry of Health Malaysia	Suppiah J, Kamel K, Mohd Zawawi Z, Ramly N, Robert F, Thayan R	https://www.gisaid.org/	2021-03-09	?
hCoV-19/Malaysia/IMR_0088/2021	betacoronavirus	EPI_ISL_1186028	2021-01-10	Asia	Malaysia		Asia	Malaysia		genome	29858	Human	8	Female	AU.2	GH	Institute for Medical Research, Infectious Disease Research Centre, National Institutes of Health, Ministry of Health Malaysia	Institute for Medical Research, Infectious Disease Research Centre, National Institutes of Health, Ministry of Health Malaysia	Suppiah J, Kamel K, Mohd Zawawi Z, Ramly N, Robert F, Thayan R	https://www.gisaid.org/	2021-03-09	?
hCoV-19/Malaysia/IMR_WC91650/2021	betacoronavirus	EPI_ISL_1055361	2021-02-12	Asia	Malaysia		Asia	Malaysia		genome	29921	Human	13	Male	B.1.524	G	Institute for Medical Research, Infectious Disease Research Centre, National Institutes of Health, Ministry of Health Malaysia	Institute for Medical Research, Infectious Disease Research Centre, National Institutes of Health, Ministry of Health Malaysia	Suppiah J, Kamel K, Mohd Zawawi Z, Ramly N, Robert F, Thayan R	https://www.gisaid.org/	2021-02-23	?
hCoV-19/Malaysia/IMR_135939/2021	betacoronavirus	EPI_ISL_1973327	2021-04-07	Asia	Malaysia		Asia	Malaysia		genome	29922	Human	42	Male	AU.2	GH	Bintulu Hospital	Institute for Medical Research, Infectious Disease Research Centre, National Institutes of Health, Ministry of Health Malaysia	Suppiah J, Kamel K, Mohd Zawawi Z, Azizan MA, Ramly N, Robert F, Thayan R	https://www.gisaid.org/	2021-05-10	?
hCoV-19/Malaysia/IMR_WC74127/2021	betacoronavirus	EPI_ISL_1114717	2021-01-31	Asia	Malaysia		Asia	Malaysia		genome	29862	Human	27	Male	B.1.524	G	Institute for Medical Research, Infectious Disease Research Centre, National Institutes of Health, Ministry of Health Malaysia	Institute for Medical Research, Infectious Disease Research Centre, National Institutes of Health, Ministry of Health Malaysia	Suppiah J, Kamel K, Azizan MA, Thayan R	https://www.gisaid.org/	2021-03-02	?
hCoV-19/Malaysia/IMR_WC73724/2021	betacoronavirus	EPI_ISL_1114719	2021-01-31	Asia	Malaysia		Asia	Malaysia		genome	29885	Human	41	Female	B.1.524	G	Institute for Medical Research, Infectious Disease Research Centre, National Institutes of Health, Ministry of Health Malaysia	Institute for Medical Research, Infectious Disease Research Centre, National Institutes of Health, Ministry of Health Malaysia	Suppiah J, Kamel K, Azizan MA, Thayan R	https://www.gisaid.org/	2021-03-02	?
hCoV-19/Malaysia/IMR_KB35090/2021	betacoronavirus	EPI_ISL_1973324	2021-04-12	Asia	Malaysia		Asia	Malaysia		genome	29781	Human	52	Female	B.1.351	GH	Kota Bharu Public Health Laboratory	Institute for Medical Research, Infectious Disease Research Centre, National Institutes of Health, Ministry of Health Malaysia	uppiah J, Kamel K, Mohd Zawawi Z, Azizan MA, Ramly N, Robert F, Thayan R	https://www.gisaid.org/	2021-05-10	?
hCoV-19/Malaysia/IMR_WC66074/2021	betacoronavirus	EPI_ISL_1114724	2021-01-26	Asia	Malaysia		Asia	Malaysia		genome	29858	Human	33	Male	B.1.524	G	Institute for Medical Research, Infectious Disease Research Centre, National Institutes of Health, Ministry of Health Malaysia	Institute for Medical Research, Infectious Disease Research Centre, National Institutes of Health, Ministry of Health Malaysia	Suppiah J, Kamel K, Azizan MA, Thayan R	https://www.gisaid.org/	2021-03-02	?
hCoV-19/Malaysia/IMR_WC73927/2021	betacoronavirus	EPI_ISL_1114718	2021-01-31	Asia	Malaysia		Asia	Malaysia		genome	29861	Human	24	Male	B.1.524	G	Institute for Medical Research, Infectious Disease Research Centre, National Institutes of Health, Ministry of Health Malaysia	Institute for Medical Research, Infectious Disease Research Centre, National Institutes of Health, Ministry of Health Malaysia	Suppiah J, Kamel K, Azizan MA, Thayan R	https://www.gisaid.org/	2021-03-02	?
hCoV-19/Malaysia/IMR_WC299920/2020	betacoronavirus	EPI_ISL_1114726	2020-11-27	Asia	Malaysia		Asia	Malaysia		genome	29859	Human	32	Male	B.1.1.63	GR	Institute for Medical Research, Infectious Disease Research Centre, National Institutes of Health, Ministry of Health Malaysia	Institute for Medical Research, Infectious Disease Research Centre, National Institutes of Health, Ministry of Health Malaysia	Suppiah J, Kamel K, Azizan MA, Thayan R	https://www.gisaid.org/	2021-03-02	?
hCoV-19/Malaysia/IMR_WC66243/2021	betacoronavirus	EPI_ISL_1114723	2021-01-26	Asia	Malaysia		Asia	Malaysia		genome	29872	Human	36	Male	B.1.524	G	Institute for Medical Research, Infectious Disease Research Centre, National Institutes of Health, Ministry of Health Malaysia	Institute for Medical Research, Infectious Disease Research Centre, National Institutes of Health, Ministry of Health Malaysia	Suppiah J, Kamel K, Azizan MA, Thayan R	https://www.gisaid.org/	2021-03-02	?
hCoV-19/Malaysia/IMR_WC66247/2021	betacoronavirus	EPI_ISL_1114722	2021-01-26	Asia	Malaysia		Asia	Malaysia		genome	29858	Human	50	Male	B.1.524	G	Institute for Medical Research, Infectious Disease Research Centre, National Institutes of Health, Ministry of Health Malaysia	Institute for Medical Research, Infectious Disease Research Centre, National Institutes of Health, Ministry of Health Malaysia	Suppiah J, Kamel K, Azizan MA, Thayan R	https://www.gisaid.org/	2021-03-02	?
hCoV-19/Malaysia/IMR_WC73705/2021	betacoronavirus	EPI_ISL_1114720	2021-01-31	Asia	Malaysia		Asia	Malaysia		genome	29867	Human	46	Female	B.1.524	G	Institute for Medical Research, Infectious Disease Research Centre, National Institutes of Health, Ministry of Health Malaysia	Institute for Medical Research, Infectious Disease Research Centre, National Institutes of Health, Ministry of Health Malaysia	Suppiah J, Kamel K, Azizan MA, Thayan R	https://www.gisaid.org/	2021-03-02	?
hCoV-19/Malaysia/IMR_WC73696/2021	betacoronavirus	EPI_ISL_1114721	2021-01-31	Asia	Malaysia		Asia	Malaysia		genome	29863	Human	45	Female	B.1.524	G	Institute for Medical Research, Infectious Disease Research Centre, National Institutes of Health, Ministry of Health Malaysia	Institute for Medical Research, Infectious Disease Research Centre, National Institutes of Health, Ministry of Health Malaysia	Suppiah J, Kamel K, Azizan MA, Thayan R	https://www.gisaid.org/	2021-03-02	?
hCoV-19/Malaysia/IMR_135013/2021	betacoronavirus	EPI_ISL_1973328	2021-04-05	Asia	Malaysia		Asia	Malaysia		genome	29883	Human	66	Male	AU.2	GH	Bintulu Hospital	Institute for Medical Research, Infectious Disease Research Centre, National Institutes of Health, Ministry of Health Malaysia	Suppiah J, Kamel K, Mohd Zawawi Z, Azizan MA, Ramly N, Robert F, Thayan R	https://www.gisaid.org/	2021-05-10	?
hCoV-19/Malaysia/IMR_135190/2021	betacoronavirus	EPI_ISL_1973326	2021-04-09	Asia	Malaysia		Asia	Malaysia		genome	29895	Human	39	Female	AU.2	GH	Bintulu Hospital	Institute for Medical Research, Infectious Disease Research Centre, National Institutes of Health, Ministry of Health Malaysia	Suppiah J, Kamel K, Mohd Zawawi Z, Azizan MA, Ramly N, Robert F, Thayan R	https://www.gisaid.org/	2021-05-10	?
hCoV-19/Malaysia/IMR_WC204129/2021	betacoronavirus	EPI_ISL_1972536	2021-04-19	Asia	Malaysia		Asia	Malaysia		genome	29897	Human	29	Female	B.1.351	GH	Institute for Medical Research, Infectious Disease Research Centre, National Institutes of Health, Ministry of Health Malaysia	Institute for Medical Research, Infectious Disease Research Centre, National Institutes of Health, Ministry of Health Malaysia	Suppiah J, Kamel K, Mohd Zawawi Z, Azizan MA, Ramly N, Robert F, Thayan R	https://www.gisaid.org/	2021-05-10	?
hCoV-19/Malaysia/IMR_HTJ055656/2021	betacoronavirus	EPI_ISL_1972547	2021-04-27	Asia	Malaysia		Asia	Malaysia		genome	29857	Human	57	Female	B.1.466.2	GH	Tampin Hospital	Institute for Medical Research, Infectious Disease Research Centre, National Institutes of Health, Ministry of Health Malaysia	Suppiah J, Kamel K, Mohd Zawawi Z, Azizan MA, Ramly N, Robert F, Thayan R	https://www.gisaid.org/	2021-05-10	?
hCoV-19/Malaysia/IMR_WC204140/2021	betacoronavirus	EPI_ISL_1972534	2021-04-19	Asia	Malaysia		Asia	Malaysia		genome	29844	Human	52	Female	B.1.351	GH	Institute for Medical Research, Infectious Disease Research Centre, National Institutes of Health, Ministry of Health Malaysia	Institute for Medical Research, Infectious Disease Research Centre, National Institutes of Health, Ministry of Health Malaysia	Suppiah J, Kamel K, Mohd Zawawi Z, Azizan MA, Ramly N, Robert F, Thayan R	https://www.gisaid.org/	2021-05-10	?
hCoV-19/Malaysia/IMR_HTJ105629/2021	betacoronavirus	EPI_ISL_1972539	2021-04-22	Asia	Malaysia		Asia	Malaysia		genome	29844	Human	24	Male	B.1.351	GH	Tampin Hospital	Institute for Medical Research, Infectious Disease Research Centre, National Institutes of Health, Ministry of Health Malaysia	Suppiah J, Kamel K, Mohd Zawawi Z, Azizan MA, Ramly N, Robert F, Thayan R	https://www.gisaid.org/	2021-05-10	?
hCoV-19/Malaysia/IMR_HTJ45324/2021	betacoronavirus	EPI_ISL_1972537	2021-04-26	Asia	Malaysia		Asia	Malaysia		genome	29924	Human	27	Female	B.1.466.2	GH	Institute for Medical Research, Infectious Disease Research Centre, National Institutes of Health, Ministry of Health Malaysia	Institute for Medical Research, Infectious Disease Research Centre, National Institutes of Health, Ministry of Health Malaysia	Suppiah J, Kamel K, Mohd Zawawi Z, Azizan MA, Ramly N, Robert F, Thayan R	https://www.gisaid.org/	2021-05-10	?
hCoV-19/Malaysia/IMR_BT86174/2021	betacoronavirus	EPI_ISL_1972553	2021-04-12	Asia	Malaysia		Asia	Malaysia		genome	29879	Human	55	Female	B.1.524	G	Klinik Kesihatan Karak	Institute for Medical Research, Infectious Disease Research Centre, National Institutes of Health, Ministry of Health Malaysia	Suppiah J, Kamel K, Mohd Zawawi Z, Azizan MA, Ramly N, Robert F, Thayan R	https://www.gisaid.org/	2021-05-10	?
hCoV-19/Malaysia/IMR_BT68961/2021	betacoronavirus	EPI_ISL_1972552	2021-04-12	Asia	Malaysia		Asia	Malaysia		genome	29864	Human	8 months	Male	B.1.524	G	Klinik Kesihatan Lurah Bilut (Felda)	Institute for Medical Research, Infectious Disease Research Centre, National Institutes of Health, Ministry of Health Malaysia	Suppiah J, Kamel K, Mohd Zawawi Z, Azizan MA, Ramly N, Robert F, Thayan R	https://www.gisaid.org/	2021-05-10	?
hCoV-19/Malaysia/IMR_BT86176/2021	betacoronavirus	EPI_ISL_1972548	2021-04-12	Asia	Malaysia		Asia	Malaysia		genome	29855	Human	60	Female	B.1.524	G	Klinik Kesihatan Lurah Bilut (Felda)	Institute for Medical Research, Infectious Disease Research Centre, National Institutes of Health, Ministry of Health Malaysia	Suppiah J, Kamel K, Mohd Zawawi Z, Azizan MA, Ramly N, Robert F, Thayan R	https://www.gisaid.org/	2021-05-10	?
hCoV-19/Malaysia/IMR_BT85517/2021	betacoronavirus	EPI_ISL_1972550	2021-04-12	Asia	Malaysia		Asia	Malaysia		genome	29859	Human	22	Male	B.1.524	G	Klinik Kesihatan Bentong	Institute for Medical Research, Infectious Disease Research Centre, National Institutes of Health, Ministry of Health Malaysia	Suppiah J, Kamel K, Mohd Zawawi Z, Azizan MA, Ramly N, Robert F, Thayan R	https://www.gisaid.org/	2021-05-10	?
hCoV-19/Malaysia/IMR_SB68524/2021	betacoronavirus	EPI_ISL_1972356	2021-04-28	Asia	Malaysia		Asia	Malaysia		genome	29941	Human	40	Male	B.1.617.2	GK	Sungai Buloh Hospital	Institute for Medical Research, Infectious Disease Research Centre, National Institutes of Health, Ministry of Health Malaysia	Suppiah J, Kamel K, Mohd Zawawi Z, Azizan MA, Ramly N, Robert F, Thayan R	https://www.gisaid.org/	2021-05-10	?
hCoV-19/Malaysia/IMR_105083/2021	betacoronavirus	EPI_ISL_1972365	2021-04-25	Asia	Malaysia		Asia	Malaysia		genome	29939	Human	57	Male	B.1.351	GH	Sultanah Bahiyah Hospital, Alor Setar	Institute for Medical Research, Infectious Disease Research Centre, National Institutes of Health, Ministry of Health Malaysia	Suppiah J, Kamel K, Mohd Zawawi Z, Azizan MA, Ramly N, Robert F, Thayan R	https://www.gisaid.org/	2021-05-10	?
hCoV-19/Malaysia/IMR_WPM005/2021	betacoronavirus	EPI_ISL_1204503	2021-01-07	Asia	Malaysia		Asia	Malaysia		genome	29919	Human	91	Female	B.1.524	G	Institute for Medical Research, Infectious Disease Research Centre, National Institutes of Health, Ministry of Health Malaysia	Institute for Medical Research, Infectious Disease Research Centre, National Institutes of Health, Ministry of Health Malaysia	Suppiah J, Kamel K, Mohd Zawawi Z, Ramly N, Robert F, Thayan R	https://www.gisaid.org/	2021-03-11	?
hCoV-19/Malaysia/IMR_WC75493/2021	betacoronavirus	EPI_ISL_1265161	2021-02-02	Asia	Malaysia		Asia	Malaysia		genome	29853	Human	48	Male	B.1.351	GH	Institute for Medical Research, Infectious Disease Research Centre, National Institutes of Health, Ministry of Health Malaysia	Institute for Medical Research, Infectious Disease Research Centre, National Institutes of Health, Ministry of Health Malaysia	Suppiah J, Kamel K, Mohd Zawawi Z, Azizan MA, Thayan R	https://www.gisaid.org/	2021-03-17	?
hCoV-19/Malaysia/IMR_WC274467/2021	betacoronavirus	EPI_ISL_2429136	2021-05-18	Asia	Malaysia		Asia	Malaysia		genome	29899	Human	18	Female	AY.59	GK	Institute for Medical Research, Infectious Disease Research Centre, National Institutes of Health, Ministry of Health Malaysia	Institute for Medical Research, Infectious Disease Research Centre, National Institutes of Health, Ministry of Health Malaysia	Suppiah J, Kamel K, Mohd Zawawi Z, Azizan MA, Ramly N, Robert F, Thayan R	https://www.gisaid.org/	2021-06-06	?
hCoV-19/Malaysia/IMR_WC266891/2021	betacoronavirus	EPI_ISL_2429137	2021-05-13	Asia	Malaysia		Asia	Malaysia		genome	29888	Human	39	Female	AY.59	GK	Institute for Medical Research, Infectious Disease Research Centre, National Institutes of Health, Ministry of Health Malaysia	Institute for Medical Research, Infectious Disease Research Centre, National Institutes of Health, Ministry of Health Malaysia	Suppiah J, Kamel K, Mohd Zawawi Z, Azizan MA, Ramly N, Robert F, Thayan R	https://www.gisaid.org/	2021-06-06	?
hCoV-19/Malaysia/IMR_WC275195/2021	betacoronavirus	EPI_ISL_2429138	2021-05-18	Asia	Malaysia		Asia	Malaysia		genome	29872	Human	37	Male	B.1.617.2	GK	Institute for Medical Research, Infectious Disease Research Centre, National Institutes of Health, Ministry of Health Malaysia	Institute for Medical Research, Infectious Disease Research Centre, National Institutes of Health, Ministry of Health Malaysia	Suppiah J, Kamel K, Mohd Zawawi Z, Azizan MA, Ramly N, Robert F, Thayan R	https://www.gisaid.org/	2021-06-06	?
hCoV-19/Malaysia/IMR_WC271111/2021	betacoronavirus	EPI_ISL_2429141	2021-05-16	Asia	Malaysia		Asia	Malaysia		genome	29901	Human	32	Male	AY.59	GK	Institute for Medical Research, Infectious Disease Research Centre, National Institutes of Health, Ministry of Health Malaysia	Institute for Medical Research, Infectious Disease Research Centre, National Institutes of Health, Ministry of Health Malaysia	Suppiah J, Kamel K, Mohd Zawawi Z, Azizan MA, Ramly N, Robert F, Thayan R	https://www.gisaid.org/	2021-06-06	?
hCoV-19/Malaysia/IMR_WC275812/2021	betacoronavirus	EPI_ISL_2429143	2021-05-18	Asia	Malaysia		Asia	Malaysia		genome	29882	Human	38	Female	B.1.466.2	GH	Institute for Medical Research, Infectious Disease Research Centre, National Institutes of Health, Ministry of Health Malaysia	Institute for Medical Research, Infectious Disease Research Centre, National Institutes of Health, Ministry of Health Malaysia	Suppiah J, Kamel K, Mohd Zawawi Z, Azizan MA, Ramly N, Robert F, Thayan R	https://www.gisaid.org/	2021-06-06	?
hCoV-19/Malaysia/IMR_WC266854/2021	betacoronavirus	EPI_ISL_2429145	2021-05-16	Asia	Malaysia		Asia	Malaysia		genome	29906	Human	1	Male	B.1.466.2	GH	Institute for Medical Research, Infectious Disease Research Centre, National Institutes of Health, Ministry of Health Malaysia	Institute for Medical Research, Infectious Disease Research Centre, National Institutes of Health, Ministry of Health Malaysia	Suppiah J, Kamel K, Mohd Zawawi Z, Azizan MA, Ramly N, Robert F, Thayan R	https://www.gisaid.org/	2021-06-06	?
hCoV-19/Malaysia/IMR_MKAI0349/2021	betacoronavirus	EPI_ISL_1921767	2021-04-15	Asia	Malaysia		Asia	Malaysia		genome	29865	Human	69	Male	B.1.351	GH	Ipoh Public Health Laboratory (MKAI), Ministry of Health Malaysia	Institute for Medical Research, Infectious Disease Research Centre, National Institutes of Health, Ministry of Health Malaysia	Suppiah J, Kamel K, Mohd Zawawi Z, Thayan R	https://www.gisaid.org/	2021-05-06	?
hCoV-19/Malaysia/IMR_MKAI0410/2021	betacoronavirus	EPI_ISL_1921769	2021-04-15	Asia	Malaysia		Asia	Malaysia		genome	29845	Human	60	Male	B.1.351	GH	Ipoh Public Health Laboratory (MKAI), Ministry of Health Malaysia	Institute for Medical Research, Infectious Disease Research Centre, National Institutes of Health, Ministry of Health Malaysia	Suppiah J, Kamel K, Mohd Zawawi Z, Thayan R	https://www.gisaid.org/	2021-05-06	?
hCoV-19/Malaysia/IMR_MKAI1511/2021	betacoronavirus	EPI_ISL_1921770	2021-04-15	Asia	Malaysia		Asia	Malaysia		genome	29841	Human	unknown	unknown	B.1.351	GH	Ipoh Public Health Laboratory (MKAI), Ministry of Health Malaysia	Institute for Medical Research, Infectious Disease Research Centre, National Institutes of Health, Ministry of Health Malaysia	Suppiah J, Kamel K, Mohd Zawawi Z, Thayan R	https://www.gisaid.org/	2021-05-06	?
hCoV-19/Malaysia/IMR_MKAI5676/2021	betacoronavirus	EPI_ISL_1919945	2021-04-12	Asia	Malaysia		Asia	Malaysia		genome	29837	Human	27	Male	B.1.351	GH	Ipoh Public Health Laboratory (MKAI), Ministry of Health Malaysia	Institute for Medical Research, Infectious Disease Research Centre, National Institutes of Health, Ministry of Health Malaysia	Suppiah J, Kamel K, Mohd Zawawi Z, Thayan R	https://www.gisaid.org/	2021-05-06	?
hCoV-19/Malaysia/IMR_MKAI6728/2021	betacoronavirus	EPI_ISL_1919947	2021-04-13	Asia	Malaysia		Asia	Malaysia		genome	29859	Human	26	Female	B.1.524	G	Ipoh Public Health Laboratory (MKAI), Ministry of Health Malaysia	Institute for Medical Research, Infectious Disease Research Centre, National Institutes of Health, Ministry of Health Malaysia	Suppiah J, Kamel K, Mohd Zawawi Z, Thayan R	https://www.gisaid.org/	2021-05-06	?
hCoV-19/Malaysia/IMR_MKAI5718/2021	betacoronavirus	EPI_ISL_1919944	2021-04-12	Asia	Malaysia		Asia	Malaysia		genome	29838	Human	24	Male	B.1.351	GH	Ipoh Public Health Laboratory (MKAI), Ministry of Health Malaysia	Institute for Medical Research, Infectious Disease Research Centre, National Institutes of Health, Ministry of Health Malaysia	Suppiah J, Kamel K, Mohd Zawawi Z, Thayan R	https://www.gisaid.org/	2021-05-06	?
hCoV-19/Malaysia/IMR_MKAI7614/2021	betacoronavirus	EPI_ISL_1919951	2021-04-14	Asia	Malaysia		Asia	Malaysia		genome	29848	Human	unknown	unknown	B.1.351	GH	Ipoh Public Health Laboratory (MKAI), Ministry of Health Malaysia	Institute for Medical Research, Infectious Disease Research Centre, National Institutes of Health, Ministry of Health Malaysia	Suppiah J, Kamel K, Mohd Zawawi Z, Thayan R	https://www.gisaid.org/	2021-05-06	?
hCoV-19/Malaysia/IMR_MKA7613/2021	betacoronavirus	EPI_ISL_1919950	2021-04-14	Asia	Malaysia		Asia	Malaysia		genome	29864	Human	22	Male	B.1.351	GH	Ipoh Public Health Laboratory (MKAI), Ministry of Health Malaysia	Institute for Medical Research, Infectious Disease Research Centre, National Institutes of Health, Ministry of Health Malaysia	Suppiah J, Kamel K, Mohd Zawawi Z, Thayan R	https://www.gisaid.org/	2021-05-06	?
hCoV-19/Malaysia/IMR_MKAI3154/2021	betacoronavirus	EPI_ISL_1919859	2021-04-17	Asia	Malaysia		Asia	Malaysia		genome	29940	Human	30	Male	B.1.524	G	Ipoh Public Health Laboratory (MKAI), Ministry of Health Malaysia	Institute for Medical Research, Infectious Disease Research Centre, National Institutes of Health, Ministry of Health Malaysia	Suppiah J, Kamel K, Mohd Zawawi Z, Thayan R	https://www.gisaid.org/	2021-05-06	?
hCoV-19/Malaysia/IMR_MKAI7167/2021	betacoronavirus	EPI_ISL_1919946	2021-04-13	Asia	Malaysia		Asia	Malaysia		genome	29877	Human	23	Female	B.1.524	G	Ipoh Public Health Laboratory (MKAI), Ministry of Health Malaysia	Institute for Medical Research, Infectious Disease Research Centre, National Institutes of Health, Ministry of Health Malaysia	Suppiah J, Kamel K, Mohd Zawawi Z, Thayan R	https://www.gisaid.org/	2021-05-06	?
hCoV-19/Malaysia/IMR_125172/2021	betacoronavirus	EPI_ISL_1919862	2021-04-16	Asia	Malaysia		Asia	Malaysia		genome	29859	Human	49	Female	B.1.466.2	GH	Tawau Hospital	Institute for Medical Research, Infectious Disease Research Centre, National Institutes of Health, Ministry of Health Malaysia	Suppiah J, Kamel K, Mohd Zawawi Z, Thayan R	https://www.gisaid.org/	2021-05-06	?
hCoV-19/Malaysia/IMR_WC203190/2021	betacoronavirus	EPI_ISL_1919860	2021-04-17	Asia	Malaysia		Asia	Malaysia		genome	29885	Human	52	Female	B.1.524	G	Institute for Medical Research, Infectious Disease Research Centre, National Institutes of Health, Ministry of Health Malaysia	Institute for Medical Research, Infectious Disease Research Centre, National Institutes of Health, Ministry of Health Malaysia	Suppiah J, Kamel K, Mohd Zawawi Z, Azizan MA, Ramly N, Robert F, Thayan R	https://www.gisaid.org/	2021-05-06	?
hCoV-19/Malaysia/IMR_HDK664207/2021	betacoronavirus	EPI_ISL_1919861	2021-04-13	Asia	Malaysia		Asia	Malaysia		genome	29843	Human	44	Male	B.1.1.7	GRY	Duchess of Kent Hospital, Sandakan	Institute for Medical Research, Infectious Disease Research Centre, National Institutes of Health, Ministry of Health Malaysia	Suppiah J, Kamel K, Mohd Zawawi Z, Thayan R	https://www.gisaid.org/	2021-05-06	?
hCoV-19/Malaysia/IMR_MKAI0296/2021	betacoronavirus	EPI_ISL_1919986	2021-04-15	Asia	Malaysia		Asia	Malaysia		genome	29846	Human	32	Male	B.1.351	GH	Ipoh Public Health Laboratory (MKAI), Ministry of Health Malaysia	Institute for Medical Research, Infectious Disease Research Centre, National Institutes of Health, Ministry of Health Malaysia	Suppiah J, Kamel K, Mohd Zawawi Z, Thayan R	https://www.gisaid.org/	2021-05-06	?
hCoV-19/Malaysia/IMR_MKAI0295/2021	betacoronavirus	EPI_ISL_1919987	2021-04-15	Asia	Malaysia		Asia	Malaysia		genome	29844	Human	40	Male	B.1.351	GH	Ipoh Public Health Laboratory (MKAI), Ministry of Health Malaysia	Institute for Medical Research, Infectious Disease Research Centre, National Institutes of Health, Ministry of Health Malaysia	Suppiah J, Kamel K, Mohd Zawawi Z, Thayan R	https://www.gisaid.org/	2021-05-06	?
hCoV-19/Malaysia/IMR_WC171052/2021	betacoronavirus	EPI_ISL_1919651	2021-04-05	Asia	Malaysia		Asia	Malaysia		genome	29880	Human	49	Female	B.1.524	G	Institute for Medical Research, Infectious Disease Research Centre, National Institutes of Health, Ministry of Health Malaysia	Institute for Medical Research, Infectious Disease Research Centre, National Institutes of Health, Ministry of Health Malaysia	Suppiah J, Kamel K, Mohd Zawawi Z, Ramly N, Robert F, Thayan R	https://www.gisaid.org/	2021-05-06	?
hCoV-19/Malaysia/IMR_K4108/2021	betacoronavirus	EPI_ISL_1919649	2021-04-17	Asia	Malaysia		Asia	Malaysia		genome	29910	Human	16	Male	B.1.351	GH	Ipoh Public Health Laboratory (MKAI), Ministry of Health Malaysia	Institute for Medical Research, Infectious Disease Research Centre, National Institutes of Health, Ministry of Health Malaysia	Suppiah J, Kamel K, Mohd Zawawi Z, Thayan R	https://www.gisaid.org/	2021-05-06	?
hCoV-19/Malaysia/IMR_K2983/2021	betacoronavirus	EPI_ISL_1919645	2021-04-17	Asia	Malaysia		Asia	Malaysia		genome	29854	Human	12	Male	B.1.351	GH	Ipoh Public Health Laboratory (MKAI), Ministry of Health Malaysia	Institute for Medical Research, Infectious Disease Research Centre, National Institutes of Health, Ministry	Suppiah J, Kamel K, Mohd Zawawi Z, Thayan R	https://www.gisaid.org/	2021-05-06	?
hCoV-19/Malaysia/IMR_K4102/2021	betacoronavirus	EPI_ISL_1919647	2021-04-17	Asia	Malaysia		Asia	Malaysia		genome	29900	Human	Male	16	B.1.351	GH	Ipoh Public Health Laboratory (MKAI), Ministry of Health Malaysia	Institute for Medical Research, Infectious Disease Research Centre, National Institutes of Health, Ministry of Health Malaysia	Suppiah J, Kamel K, Mohd Zawawi Z, Thayan R	https://www.gisaid.org/	2021-05-06	?
hCoV-19/Malaysia/IMR_WC196028/2021	betacoronavirus	EPI_ISL_1919650	2021-04-15	Asia	Malaysia		Asia	Malaysia		genome	29952	Human	24	Male	B.1.524	G	Institute for Medical Research, Infectious Disease Research Centre, National Institutes of Health, Ministry of Health Malaysia	Institute for Medical Research, Infectious Disease Research Centre, National Institutes of Health, Ministry of Health Malaysia	Suppiah J, Kamel K, Mohd Zawawi Z, Ramly N, Robert F, Thayan R	https://www.gisaid.org/	2021-05-06	?
hCoV-19/Malaysia/IMR_WC192188/2021	betacoronavirus	EPI_ISL_1919654	2021-04-13	Asia	Malaysia		Asia	Malaysia		genome	29889	Human	33	Male	B.1.466.2	GH	Institute for Medical Research, Infectious Disease Research Centre, National Institutes of Health, Ministry of Health Malaysia	Institute for Medical Research, Infectious Disease Research Centre, National Institutes of Health, Ministry of Health Malaysia	Suppiah J, Kamel K, Mohd Zawawi Z, Ramly N, Robert F, Thayan R	https://www.gisaid.org/	2021-05-06	?
hCoV-19/Malaysia/IMR_WC183002/2021	betacoronavirus	EPI_ISL_1919653	2021-04-09	Asia	Malaysia		Asia	Malaysia		genome	29845	Human	48	Male	B.1.524	G	Institute for Medical Research, Infectious Disease Research Centre, National Institutes of Health, Ministry of Health Malaysia	Institute for Medical Research, Infectious Disease Research Centre, National Institutes of Health, Ministry of Health Malaysia	Suppiah J, Kamel K, Mohd Zawawi Z, Ramly N, Robert F, Thayan R	https://www.gisaid.org/	2021-05-06	?
hCoV-19/Malaysia/IMR_K2803/2021	betacoronavirus	EPI_ISL_1919272	2021-04-17	Asia	Malaysia		Asia	Malaysia		genome	29842	Human	13	Male	B.1.351	GH	Ipoh Public Health Laboratory (MKAI), Ministry of Health Malaysia	Institute for Medical Research, Infectious Disease Research Centre, National Institutes of Health, Ministry of Health Malaysia	Suppiah J, Kamel K, Mohd Zawawi Z, Thayan R	https://www.gisaid.org/	2021-05-06	?
hCoV-19/Malaysia/IMR_K2847/2021	betacoronavirus	EPI_ISL_1919273	2021-04-17	Asia	Malaysia		Asia	Malaysia		genome	29840	Human	14	Male	B.1.351	GH	Ipoh Public Health Laboratory (MKAI), Ministry of Health Malaysia	Institute for Medical Research, Infectious Disease Research Centre, National Institutes of Health, Ministry of Health Malaysia	Suppiah J, Kamel K, Mohd Zawawi Z, Thayan R	https://www.gisaid.org/	2021-05-06	?
hCoV-19/Malaysia/IMR_K2979/2021	betacoronavirus	EPI_ISL_1919422	2021-04-17	Asia	Malaysia		Asia	Malaysia		genome	29879	Human	12	Male	B.1.351	GH	Ipoh Public Health Laboratory (MKAI), Ministry of Health Malaysia	Institute for Medical Research, Infectious Disease Research Centre, National Institutes of Health, Ministry	Suppiah J, Kamel K, Mohd Zawawi Z, Thayan R	https://www.gisaid.org/	2021-05-06	?
hCoV-19/Malaysia/IMR_WC130430/2021	betacoronavirus	EPI_ISL_1673307	2021-03-12	Asia	Malaysia		Asia	Malaysia		genome	29858	Human	54	Male	B.1.524	G	Institute for Medical Research, Infectious Disease Research Centre, National Institutes of Health, Ministry of Health Malaysia	Institute for Medical Research, Infectious Disease Research Centre, National Institutes of Health, Ministry of Health Malaysia	Suppiah J, Kamel K, Thayan R	https://www.gisaid.org/	2021-04-22	?
hCoV-19/Malaysia/IMR_WC169785/2021	betacoronavirus	EPI_ISL_1673345	2021-04-03	Asia	Malaysia		Asia	Malaysia		genome	29877	Human	37	Female	B.1.524	G	Institute for Medical Research, Infectious Disease Research Centre, National Institutes of Health, Ministry of Health Malaysia	Institute for Medical Research, Infectious Disease Research Centre, National Institutes of Health, Ministry of Health Malaysia	Suppiah J, Kamel K, Mohd Zawawi Z, Thayan R	https://www.gisaid.org/	2021-04-22	?
hCoV-19/Malaysia/IMR_WC106014/2021	betacoronavirus	EPI_ISL_1263458	2021-02-28	Asia	Malaysia		Asia	Malaysia		genome	29843	Human	81	Male	B.1.351	GH	Institute for Medical Research, Infectious Disease Research Centre, National Institutes of Health, Ministry of Health Malaysia	Institute for Medical Research, Infectious Disease Research Centre, National Institutes of Health, Ministry of Health Malaysia	Suppiah J, Kamel K, Mohd Zawawi Z, Azizan MA, Thayan R	https://www.gisaid.org/	2021-03-17	?
hCoV-19/Malaysia/IMR_WC86762/2021	betacoronavirus	EPI_ISL_1263460	2021-02-08	Asia	Malaysia		Asia	Malaysia		genome	29895	Human	33	Female	B.1.1.7	GRY	Institute for Medical Research, Infectious Disease Research Centre, National Institutes of Health, Ministry of Health Malaysia	Institute for Medical Research, Infectious Disease Research Centre, National Institutes of Health, Ministry of Health Malaysia	Suppiah J, Kamel K, Mohd Zawawi Z, Azizan MA, Thayan R	https://www.gisaid.org/	2021-03-17	?
hCoV-19/Malaysia/IMR_53633/2021	betacoronavirus	EPI_ISL_1972533	2021-04-22	Asia	Malaysia		Asia	Malaysia		genome	29865	Human	33	Female	B.1.524	G	Sultanah Bahiyah Hospital, Alor Setar	Institute for Medical Research, Infectious Disease Research Centre, National Institutes of Health, Ministry of Health Malaysia	Suppiah J, Kamel K, Mohd Zawawi Z, Azizan MA, Ramly N, Robert F, Thayan R	https://www.gisaid.org/	2021-05-10	?
hCoV-19/Malaysia/IMR_WC198413/2021	betacoronavirus	EPI_ISL_1787983	2021-04-14	Asia	Malaysia		Asia	Malaysia		genome	29875	Human	13	Male	AU.2	GH	Institute for Medical Research, Infectious Disease Research Centre, National Institutes of Health, Ministry of Health Malaysia	Institute for Medical Research, Infectious Disease Research Centre, National Institutes of Health, Ministry of Health Malaysia	Suppiah J, Kamel K, Mohd Zawawi Z, Azizan MA, Ramly N, Robert F, Thayan R	https://www.gisaid.org/	2021-04-29	?
hCoV-19/Malaysia/IMR_WC46772/2021	betacoronavirus	EPI_ISL_962527	2021-01-18	Asia	Malaysia		Asia	Malaysia		genome	29866	Human	51	Male	B.1.524	G	Institute for Medical Research, Infectious Disease Research Centre, National Institutes of Health, Ministry of Health Malaysia	Institute for Medical Research, Infectious Disease Research Centre, National Institutes of Health, Ministry of Health Malaysia	Suppiah J, Kamel K, Azizan MA, Thayan R	https://www.gisaid.org/	2021-02-10	?
hCoV-19/Malaysia/IMR_WC65730/2021	betacoronavirus	EPI_ISL_962523	2021-01-25	Asia	Malaysia		Asia	Malaysia		genome	29848	Human	4	Female	B.1.466.2	GH	Institute for Medical Research, Infectious Disease Research Centre, National Institutes of Health, Ministry of Health Malaysia	Institute for Medical Research, Infectious Disease Research Centre, National Institutes of Health, Ministry of Health Malaysia	Suppiah J, Kamel K, Azizan MA, Thayan R	https://www.gisaid.org/	2021-02-10	?
hCoV-19/Malaysia/IMR_WC39298/2021	betacoronavirus	EPI_ISL_962207	2021-01-17	Asia	Malaysia		Asia	Malaysia		genome	29937	Human	33	Male	B.1.36.8	GH	Institute for Medical Research, Infectious Disease Research Centre, National Institutes of Health, Ministry of Health Malaysia	Institute for Medical Research, Infectious Disease Research Centre, National Institutes of Health, Ministry of Health Malaysia	Suppiah J, Kamel K, Azizan MA, Thayan R	https://www.gisaid.org/	2021-02-10	?
hCoV-19/Malaysia/IMR_WC42903/2021	betacoronavirus	EPI_ISL_962204	2021-01-15	Asia	Malaysia		Asia	Malaysia		genome	29858	Human	23	Male	B.1.524	G	Institute for Medical Research, Infectious Disease Research Centre, National Institutes of Health, Ministry of Health Malaysia	Institute for Medical Research, Infectious Disease Research Centre, National Institutes of Health, Ministry of Health Malaysia	Suppiah J, Kamel K, Azizan MA, Thayan R	https://www.gisaid.org/	2021-02-10	?
hCoV-19/Malaysia/IMR_WC45107/2021	betacoronavirus	EPI_ISL_962525	2021-01-17	Asia	Malaysia		Asia	Malaysia		genome	29913	Human	34	Male	B.1.524	G	Institute for Medical Research, Infectious Disease Research Centre, National Institutes of Health, Ministry of Health Malaysia	Institute for Medical Research, Infectious Disease Research Centre, National Institutes of Health, Ministry of Health Malaysia	Suppiah J, Kamel K, Azizan MA, Thayan R	https://www.gisaid.org/	2021-02-10	?
hCoV-19/Malaysia/IMR_MKAI4104/2021	betacoronavirus	EPI_ISL_1821884	2021-04-18	Asia	Malaysia		Asia	Malaysia		genome	29860	Human	16	Male	B.1.351	GH	Ipoh Public Health Laboratory (MKAI), Ministry of Health Malaysia	Institute for Medical Research, Infectious Disease Research Centre, National Institutes of Health, Ministry of Health Malaysia	Suppiah J, Kamel K, Mohd Zawawi Z, Thayan R	https://www.gisaid.org/	2021-05-01	?
hCoV-19/Malaysia/IMR_WC185230/2021	betacoronavirus	EPI_ISL_1787254	2021-04-10	Asia	Malaysia		Asia	Malaysia		genome	29877	Human	31	Male	B.1.617.1	G	Institute for Medical Research, Infectious Disease Research Centre, National Institutes of Health, Ministry of Health Malaysia	Institute for Medical Research, Infectious Disease Research Centre, National Institutes of Health, Ministry of Health Malaysia	Suppiah J, Kamel K, Mohd Zawawi Z, Azizan MA, Ramly N, Robert F, Thayan R	https://www.gisaid.org/	2021-04-29	?
hCoV-19/Malaysia/IMR_WC192510/2021	betacoronavirus	EPI_ISL_1807186	2021-04-14	Asia	Malaysia		Asia	Malaysia		genome	29716	Human	34	Male	AU.2	GH	Institute for Medical Research, Infectious Disease Research Centre, National Institutes of Health, Ministry of Health Malaysia	Institute for Medical Research, Infectious Disease Research Centre, National Institutes of Health, Ministry of Health Malaysia	Suppiah J, Kamel K, Mohd Zawawi Z, Ramly N, Robert F, Thayan R	https://www.gisaid.org/	2021-04-30	?
hCoV-19/Malaysia/IMR_WI072/2021	betacoronavirus	EPI_ISL_2379433	2021-05-04	Asia	Malaysia		Asia	Malaysia		genome	29849	Human	23	Male	B.1.617.2	GK	Institute for Medical Research, Infectious Disease Research Centre, National Institutes of Health, Ministry of Health Malaysia	Institute for Medical Research, Infectious Disease Research Centre, National Institutes of Health, Ministry of Health Malaysia	Suppiah J, Kamel K, Mohd Zawawi Z, Azizan MA, Ramly N, Robert F, Thayan R	https://www.gisaid.org/	2021-06-02	?
hCoV-19/Malaysia/IMR_WI071/2021	betacoronavirus	EPI_ISL_2379443	2021-05-04	Asia	Malaysia		Asia	Malaysia		genome	29939	Human	46	Male	AY.76	GK	Institute for Medical Research, Infectious Disease Research Centre, National Institutes of Health, Ministry of Health Malaysia	Institute for Medical Research, Infectious Disease Research Centre, National Institutes of Health, Ministry of Health Malaysia	Suppiah J, Kamel K, Mohd Zawawi Z, Azizan MA, Ramly N, Robert F, Thayan R	https://www.gisaid.org/	2021-06-02	?
hCoV-19/Malaysia/IMR_NZ275/2021	betacoronavirus	EPI_ISL_2379461	2021-05-06	Asia	Malaysia		Asia	Malaysia		genome	29873	Human	16	Male	B.1.466.2	GH	Hospital Melaka	Institute for Medical Research, Infectious Disease Research Centre, National Inst	Suppiah J, Kamel K, Mohd Zawawi Z, Azizan MA, Ramly N, Robert F, Thayan R	https://www.gisaid.org/	2021-06-02	?
hCoV-19/Malaysia/IMR_4106811/2021	betacoronavirus	EPI_ISL_2379748	2021-05-21	Asia	Malaysia		Asia	Malaysia		genome	29857	Human	59	Male	B.1.617.2	GK	National Heart Institute	Institute for Medical Research, Infectious Disease Research Centre, National Institutes of Health, Ministry of Health Malaysia	Suppiah J, Kamel K, Mohd Zawawi Z, Azizan MA, Ramly N, Robert F, Thayan R	https://www.gisaid.org/	2021-06-02	?
hCoV-19/Malaysia/IMR_120846/2021	betacoronavirus	EPI_ISL_2379749	2021-05-18	Asia	Malaysia		Asia	Malaysia		genome	29877	Human	21	Female	B.1.466.2	GH	Tawau Hospital	Institute for Medical Research, Infectious Disease Research Centre, National Institutes of Health, Ministry of Health Malaysia	Suppiah J, Kamel K, Mohd Zawawi Z, Azizan MA, Ramly N, Robert F, Thayan R	https://www.gisaid.org/	2021-06-02	?
hCoV-19/Malaysia/IMR_WC237137/2021	betacoronavirus	EPI_ISL_2091000	2021-04-30	Asia	Malaysia		Asia	Malaysia		genome	29826	Human	26	Male	B.1.351	GH	Institute for Medical Research, Infectious Disease Research Centre, National Institutes of Health, Ministry of Health Malaysia	Institute for Medical Research, Infectious Disease Research Centre, National Institutes of Health, Ministry of Health Malaysia	Suppiah J, Kamel K, Mohd Zawawi Z, Azizan MA, Ramly N, Robert F, Thayan R	https://www.gisaid.org/	2021-05-14	?
hCoV-19/Malaysia/IMR_MKAKB715439/2021	betacoronavirus	EPI_ISL_2091022	2021-05-04	Asia	Malaysia		Asia	Malaysia		genome	29857	Human	52	Male	B.1.466.2	GH	Johor Bahru Public Health Laboratory	Institute for Medical Research, Infectious Disease Research Centre, National Institutes of Health, Ministry of Health Malaysia	Suppiah J, Kamel K, Mohd Zawawi Z, Azizan MA, Ramly N, Robert F, Thayan R	https://www.gisaid.org/	2021-05-14	?
hCoV-19/Malaysia/IMR_02431/2021	betacoronavirus	EPI_ISL_2091024	2021-05-02	Asia	Malaysia		Asia	Malaysia		genome	29912	Human	unknown	Male	B.1.617.2	GK	Sultanah Aminah Hospital, Johor Bahru	Institute for Medical Research, Infectious Disease Research Centre, National Institutes of Health, Ministry of Health Malaysia	Suppiah J, Kamel K, Mohd Zawawi Z, Azizan MA, Ramly N, Robert F, Thayan R	https://www.gisaid.org/	2021-05-14	?
hCoV-19/Malaysia/IMR_WC243006/2021	betacoronavirus	EPI_ISL_2090887	2021-05-03	Asia	Malaysia		Asia	Malaysia		genome	29870	Human	45	Female	B.1.466.2	GH	Institute for Medical Research, Infectious Disease Research Centre, National Institutes of Health, Ministry of Health Malaysia	Institute for Medical Research, Infectious Disease Research Centre, National Institutes of Health, Ministry of Health Malaysia	Suppiah J, Kamel K, Mohd Zawawi Z, Azizan MA, Ramly N, Robert F, Thayan R	https://www.gisaid.org/	2021-05-14	?
hCoV-19/Malaysia/IMR_WC171946/2021	betacoronavirus	EPI_ISL_1805505	2021-04-05	Asia	Malaysia		Asia	Malaysia		genome	29755	Human	53	Male	B.1.351	GH	Institute for Medical Research, Infectious Disease Research Centre, National Institutes of Health, Ministry of Health Malaysia	Institute for Medical Research, Infectious Disease Research Centre, National Institutes of Health, Ministry of Health Malaysia	Suppiah J, Kamel K, Mohd Zawawi Z, Ramly N, Robert F, Thayan R	https://www.gisaid.org/	2021-04-30	?
hCoV-19/Malaysia/IMR_WC173029/2021	betacoronavirus	EPI_ISL_1787319	2021-04-06	Asia	Malaysia		Asia	Malaysia		genome	29899	Human	1	Male	B.1.1.7	GRY	Institute for Medical Research, Infectious Disease Research Centre, National Institutes of Health, Ministry of Health Malaysia	Institute for Medical Research, Infectious Disease Research Centre, National Institutes of Health, Ministry of Health Malaysia	Suppiah J, Kamel K, Mohd Zawawi Z, Azizan MA, Ramly N, Robert F, Thayan R	https://www.gisaid.org/	2021-04-29	?
hCoV-19/Malaysia/IMR_WC93839/2021	betacoronavirus	EPI_ISL_1406153	2021-02-15	Asia	Malaysia		Asia	Malaysia		genome	29832	Human	26	Female	B.1.524	G	Institute for Medical Research, Infectious Disease Research Centre, National Institutes of Health, Ministry of Health Malaysia	Institute for Medical Research, Infectious Disease Research Centre, National Institutes of Health, Ministry of Health Malaysia	Suppiah J, Kamel K, Mohd Zawawi Z, Ramly N, Robert F, Thayan R	https://www.gisaid.org/	2021-03-31	?
hCoV-19/Malaysia/IMR_WI267/2020	betacoronavirus	EPI_ISL_936496	2020-10-07	Asia	Malaysia		Asia	Malaysia		genome	29893	Human	14	Female	B.1.524	G	Institute for Medical Research, Infectious Disease Research Centre, National Institutes of Health, Ministry of Health Malaysia	Institute for Medical Research, Infectious Disease Research Centre, National Institutes of Health, Ministry of Health Malaysia	Suppiah J, Kamel K, Azizan MA, Thayan R	https://www.gisaid.org/	2021-02-05	?
hCoV-19/Malaysia/IMR_WC342772/2020	betacoronavirus	EPI_ISL_1714798	2020-12-14	Asia	Malaysia		Asia	Malaysia		genome	29889	Human	34	Female	B.1.524	G	Institute for Medical Research, Infectious Disease Research Centre, National Institutes of Health, Ministry of Health Malaysia	Institute for Medical Research, Infectious Disease Research Centre, National Institutes of Health, Ministry of Health Malaysia	Suppiah J, Kamel K, Azizan MA, Thayan R	https://www.gisaid.org/	2021-04-25	?
hCoV-19/Malaysia/IMR-WC61542/2021	betacoronavirus	EPI_ISL_934424	2021-01-24	Asia	Malaysia	Selangor	Asia	Malaysia	Selangor	genome	29846	Human	49	Male	B.1.1.7	GRY	Institute for Medical Research, Infectious Disease Research Centre, National Institutes of Health, Ministry of Health Malaysia	Institute for Medical Research, Infectious Disease Research Centre, National Institutes of Health, Ministry of Health Malaysia	Suppiah J, Kamel K, Azizan MA, Thayan R	https://www.gisaid.org/	2021-02-04	?
hCoV-19/Malaysia/IMR_WC139765/2021	betacoronavirus	EPI_ISL_1696754	2021-03-17	Asia	Malaysia		Asia	Malaysia		genome	29861	Human	2	Male	B.1.524	G	Institute for Medical Research, Infectious Disease Research Centre, National Institutes of Health, Ministry of Health Malaysia	Institute for Medical Research, Infectious Disease Research Centre, National Institutes of Health, Ministry of Health Malaysia	Suppiah J, Kamel K, Mohd Zawawi Z, Thayan R	https://www.gisaid.org/	2021-04-23	?
hCoV-19/Malaysia/IMR_WC128221/2021	betacoronavirus	EPI_ISL_1696750	2021-03-12	Asia	Malaysia		Asia	Malaysia		genome	29855	Human	unknown	Male	B.1.524	G	Institute for Medical Research, Infectious Disease Research Centre, National Institutes of Health, Ministry of Health Malaysia	Institute for Medical Research, Infectious Disease Research Centre, National Institutes of Health, Ministry of Health Malaysia	Suppiah J, Kamel K, Mohd Zawawi Z, Thayan R	https://www.gisaid.org/	2021-04-23	?
hCoV-19/Malaysia/IMR_WC139796/2021	betacoronavirus	EPI_ISL_1696755	2021-03-17	Asia	Malaysia		Asia	Malaysia		genome	29844	Human	36	Female	B.1.351	GH	Institute for Medical Research, Infectious Disease Research Centre, National Institutes of Health, Ministry of Health Malaysia	Institute for Medical Research, Infectious Disease Research Centre, National Institutes of Health, Ministry of Health Malaysia	Suppiah J, Kamel K, Mohd Zawawi Z, Thayan R	https://www.gisaid.org/	2021-04-23	?
hCoV-19/Malaysia/IMR_WC148922/2021	betacoronavirus	EPI_ISL_1696756	2021-03-22	Asia	Malaysia		Asia	Malaysia		genome	29916	Human	37	Female	B.1.524	G	Institute for Medical Research, Infectious Disease Research Centre, National Institutes of Health, Ministry of Health Malaysia	Institute for Medical Research, Infectious Disease Research Centre, National Institutes of Health, Ministry of Health Malaysia	Suppiah J, Kamel K, Mohd Zawawi Z, Thayan R	https://www.gisaid.org/	2021-04-23	?
hCoV-19/Malaysia/IMR_WC148975/2021	betacoronavirus	EPI_ISL_1696757	2021-03-22	Asia	Malaysia		Asia	Malaysia		genome	29877	Human	21	Male	B.1.524	G	Institute for Medical Research, Infectious Disease Research Centre, National Institutes of Health, Ministry of Health Malaysia	Institute for Medical Research, Infectious Disease Research Centre, National Institutes of Health, Ministry of Health Malaysia	Suppiah J, Kamel K, Mohd Zawawi Z, Thayan R	https://www.gisaid.org/	2021-04-23	?
hCoV-19/Malaysia/IMR_WC149073/2021	betacoronavirus	EPI_ISL_1673344	2021-03-22	Asia	Malaysia		Asia	Malaysia		genome	29894	Human	25	Male	B.1.351	GH	Institute for Medical Research, Infectious Disease Research Centre, National Institutes of Health, Ministry of Health Malaysia	Institute for Medical Research, Infectious Disease Research Centre, National Institutes of Health, Ministry of Health Malaysia	Suppiah J, Kamel K, Thayan R	https://www.gisaid.org/	2021-04-22	?
hCoV-19/Malaysia/IMR_08356/2021	betacoronavirus	EPI_ISL_1673337	2021-02-25	Asia	Malaysia		Asia	Malaysia		genome	29929	Human	33	Male	B.1.524	G	Hospital Pakar Sultanah Fatimah	Institute for Medical Research, Infectious Disease Research Centre, National Institutes of Health, Ministry of Health Malaysia	Suppiah J, Kamel K, Mohd Zawawi Z, Thayan R	https://www.gisaid.org/	2021-04-22	?
hCoV-19/Malaysia/IMR_WC124327/2021	betacoronavirus	EPI_ISL_1673332	2021-03-10	Asia	Malaysia		Asia	Malaysia		genome	29856	Human	10	Female	B.1.351	GH	Institute for Medical Research, Infectious Disease Research Centre, National Institutes of Health, Ministry of Health Malaysia	Institute for Medical Research, Infectious Disease Research Centre, National Institutes of Health, Ministry of Health Malaysia	Suppiah J, Kamel K, Thayan R	https://www.gisaid.org/	2021-04-22	?
hCoV-19/Malaysia/IMR_016383/2021	betacoronavirus	EPI_ISL_1673283	2021-03-29	Asia	Malaysia		Asia	Malaysia		genome	29852	Human	22	Male	B.1.524	G	Hospital Sultanah Aminah	Institute for Medical Research, Infectious Disease Research Centre, National Institutes of Health, Ministry of Health Malaysia	Suppiah J, Kamel K, Mohd Zawawi Z, Thayan R	https://www.gisaid.org/	2021-04-22	?
hCoV-19/Malaysia/IMR_HTJ105953/2021	betacoronavirus	EPI_ISL_1672633	2021-04-05	Asia	Malaysia		Asia	Malaysia		genome	29845	Human	48	Male	B.1.351	GH	Hospital Tuanku Jaafar Seremban	Institute for Medical Research, Infectious Disease Research Centre, National Institutes of Health, Ministry of Health Malaysia	Suppiah J, Kamel K, Mohd Zawawi Z, Thayan R	https://www.gisaid.org/	2021-04-22	?
hCoV-19/Malaysia/IMR_WC65766/2021	betacoronavirus	EPI_ISL_1081352	2021-01-26	Asia	Malaysia		Asia	Malaysia		genome	29835	Human	24	Male	B.1.466.2	GH	Institute for Medical Research, Infectious Disease Research Centre, National Institutes of Health, Ministry of Health Malaysia	Institute for Medical Research, Infectious Disease Research Centre, National Institutes of Health, Ministry of Health Malaysia	Suppiah J, Kamel K, Azizan MA, Thayan R	https://www.gisaid.org/	2021-02-26	?
hCoV-19/Malaysia/IMR_85441/2021	betacoronavirus	EPI_ISL_1585270	2021-04-02	Asia	Malaysia		Asia	Malaysia		genome	29860	Human	27	Male	B.1.524	G	Labuan Hospital	Institute for Medical Research, Infectious Disease Research Centre, National Institutes of Health, Ministry of Health Malaysia	Suppiah J, Kamel K, Mohd Zawawi Z, Ramly N, Robert F, Thayan R	https://www.gisaid.org/	2021-04-14	?
hCoV-19/Malaysia/IMR_WC170283/2021	betacoronavirus	EPI_ISL_1583006	2021-04-04	Asia	Malaysia		Asia	Malaysia		genome	29850	Human	20	Female	B.1.1.7	GRY	Institute for Medical Research, Infectious Disease Research Centre, National Institutes of Health, Ministry of Health Malaysia	Institute for Medical Research, Infectious Disease Research Centre, National Institutes of Health, Ministry of Health Malaysia	Suppiah J, Kamel K, Mohd Zawawi Z, Ramly N, Robert F, Thayan R	https://www.gisaid.org/	2021-04-14	?
hCoV-19/Malaysia/IMR_WC99045/2020	betacoronavirus	EPI_ISL_490100	2020-05-23	Asia	Malaysia		Asia	Malaysia		genome	29857	Human	unknown	Male	B.6.2	O	Institute for Medical Research, Infectious Disease Research Centre, National Institutes of Health, Ministry of Health Malaysia	Institute for Medical Research, Infectious Disease Research Centre, National Institutes of Health, Ministry of Health Malaysia	Suppiah J, Mohd-Zawawi Z, Kamel K, Kalyanasundram J, Thayan R	https://www.gisaid.org/	2020-07-15	?
hCoV-19/Malaysia/IMR-UCSI_R20/2021	betacoronavirus	EPI_ISL_877235	2021-01-08	Asia	Malaysia		Asia	Malaysia		genome	29968	Human	unknown	Male	B.1.524	G	University College Sedaya International (UCSI University)	Institute for Medical Research, Infectious Disease Research Centre, National Institutes of Health, Ministry of Health Malaysia	Suppiah J, Kamel K, Azizan MA, Sekaran SD, Thayan R	https://www.gisaid.org/	2021-01-27	?
hCoV-19/Malaysia/IMR-UCSI_R3/2021	betacoronavirus	EPI_ISL_877230	2021-01-08	Asia	Malaysia		Asia	Malaysia		genome	29916	Human	unknown	Male	B.1.524	G	University College Sedaya International (UCSI University)	Institute for Medical Research, Infectious Disease Research Centre, National Institutes of Health, Ministry of Health Malaysia	Suppiah J, Kamel K, Azizan MA, Sekaran SD, Thayan R	https://www.gisaid.org/	2021-01-27	?
hCoV-19/Malaysia/IMR-WI313/2020	betacoronavirus	EPI_ISL_718315	2020-11-01	Asia	Malaysia		Asia	Malaysia		genome	29942	Human	36	Male	B.1.524	G	Institute for Medical Research, Infectious Disease Research Centre, National Institutes of Health, Ministry of Health Malaysia	Institute for Medical Research, Infectious Disease Research Centre, National Institutes of Health, Ministry of Health Malaysia	Suppiah J, Kamel K, Mohd-Zawawi Z, Thayan R	https://www.gisaid.org/	2020-12-21	?
hCoV-19/Malaysia/IMR-WC277466/2020	betacoronavirus	EPI_ISL_728249	2020-11-16	Asia	Malaysia		Asia	Malaysia		genome	29843	Human	unknown	Male	B.1.524	G	Institute for Medical Research, Infectious Disease Research Centre, National Institutes of Health, Ministry of Health Malaysia	Institute for Medical Research, Infectious Disease Research Centre, National Institutes of Health, Ministry of Health Malaysia	Suppiah J, Kamel K, Mohd-Zawawi Z, Thayan R	https://www.gisaid.org/	2020-12-22	?
hCoV-19/Malaysia/IMR_WC65760/2021	betacoronavirus	EPI_ISL_1081350	2021-02-26	Asia	Malaysia		Asia	Malaysia		genome	29873	Human	19	Male	B.1.466.2	GH	Institute for Medical Research, Infectious Disease Research Centre, National Institutes of Health, Ministry of Health Malaysia	Institute for Medical Research, Infectious Disease Research Centre, National Institutes of Health, Ministry of Health Malaysia	Suppiah J, Kamel K, Azizan MA, Thayan R	https://www.gisaid.org/	2021-02-26	?
hCoV-19/Malaysia/IMR_WC113107/2021	betacoronavirus	EPI_ISL_1424468	2021-03-01	Asia	Malaysia		Asia	Malaysia		genome	29879	Human	32	Female	AU.2	GH	Institute for Medical Research, Infectious Disease Research Centre, National Institutes of Health, Ministry of Health Malaysia	Institute for Medical Research, Infectious Disease Research Centre, National Institutes of Health, Ministry of Health Malaysia	Suppiah J, Kamel K, Thayan R	https://www.gisaid.org/	2021-04-01	?
hCoV-19/Malaysia/IMR_WC114583/2021	betacoronavirus	EPI_ISL_1424467	2021-03-02	Asia	Malaysia		Asia	Malaysia		genome	29937	Human	19	Male	AU.2	GH	Institute for Medical Research, Infectious Disease Research Centre, National Institutes of Health, Ministry of Health Malaysia	Institute for Medical Research, Infectious Disease Research Centre, National Institutes of Health, Ministry of Health Malaysia	Suppiah J, Kamel K, Thayan R	https://www.gisaid.org/	2021-04-01	?
hCoV-19/Malaysia/IMR_WC107215/2021	betacoronavirus	EPI_ISL_1424466	2021-02-26	Asia	Malaysia		Asia	Malaysia		genome	29850	Human	13	Female	B.1.351	GH	Institute for Medical Research, Infectious Disease Research Centre, National Institutes of Health, Ministry of Health Malaysia	Institute for Medical Research, Infectious Disease Research Centre, National Institutes of Health, Ministry of Health Malaysia	Suppiah J, Kamel K, Thayan R	https://www.gisaid.org/	2021-04-01	?
hCoV-19/Malaysia/IMR_WC112765/2021	betacoronavirus	EPI_ISL_1424471	2021-03-01	Asia	Malaysia		Asia	Malaysia		genome	29862	Human	18	Male	B.1.351	GH	Institute for Medical Research, Infectious Disease Research Centre, National Institutes of Health, Ministry of Health Malaysia	Institute for Medical Research, Infectious Disease Research Centre, National Institutes of Health, Ministry of Health Malaysia	Suppiah J, Kamel K, Thayan R	https://www.gisaid.org/	2021-04-01	?
hCoV-19/Malaysia/IMR_WC107101/2021	betacoronavirus	EPI_ISL_1424143	2021-02-26	Asia	Malaysia		Asia	Malaysia		genome	29888	Human	46	Male	B.1.351	GH	Institute for Medical Research, Infectious Disease Research Centre, National Institutes of Health, Ministry of Health Malaysia	Institute for Medical Research, Infectious Disease Research Centre, National Institutes of Health, Ministry of Health Malaysia	Suppiah J, Kamel K, Thayan R	https://www.gisaid.org/	2021-04-01	?
hCoV-19/Malaysia/IMR_WPM015/2021	betacoronavirus	EPI_ISL_1424064	2021-01-27	Asia	Malaysia		Asia	Malaysia		genome	29862	Human	63	Male	B.1.36.16	GH	Institute for Medical Research, Infectious Disease Research Centre, National Institutes of Health, Ministry of Health Malaysia	Institute for Medical Research, Infectious Disease Research Centre, National Institutes of Health, Ministry of Health Malaysia	Suppiah J, Kamel K, Mohd Zawawi Z, Ramly N, Robert F, Thayan R	https://www.gisaid.org/	2021-04-01	?
hCoV-19/Malaysia/IMR_WC65476/2021	betacoronavirus	EPI_ISL_1068929	2021-01-26	Asia	Malaysia		Asia	Malaysia		genome	29918	Human	43	Female	B.1.524	G	Institute for Medical Research, Infectious Disease Research Centre, National Institutes of Health, Ministry of Health Malaysia	Institute for Medical Research, Infectious Disease Research Centre, National Institutes of Health, Ministry of Health Malaysia	Suppiah J, Kamel K, Azizan MA, Thayan R	https://www.gisaid.org/	2021-02-25	?
hCoV-19/Malaysia/IMR_WC37124/2021	betacoronavirus	EPI_ISL_1068927	2021-01-15	Asia	Malaysia		Asia	Malaysia		genome	29908	Human	82	Female	B.1.524	G	Institute for Medical Research, Infectious Disease Research Centre, National Institutes of Health, Ministry of Health Malaysia	Institute for Medical Research, Infectious Disease Research Centre, National Institutes of Health, Ministry of Health Malaysia	Suppiah J, Kamel K, Azizan MA, Thayan R	https://www.gisaid.org/	2021-02-25	?
hCoV-19/Malaysia/IMR_UCSI_SM11057/2021	betacoronavirus	EPI_ISL_1068999	2021-01-21	Asia	Malaysia		Asia	Malaysia		genome	29906	Human	unknown	Male	B.1.524	G	UCSI University	Institute for Medical Research, Infectious Disease Research Centre, National Institutes of Health, Ministry of Health Malaysia	Suppiah J, Kamel K, Azizan MA, Sekaran SD, Thayan R	https://www.gisaid.org/	2021-02-25	?
hCoV-19/Malaysia/IMR_WC61226/2021	betacoronavirus	EPI_ISL_1068851	2021-01-24	Asia	Malaysia		Asia	Malaysia		genome	29882	Human	18	Male	B.1.524	G	Institute for Medical Research, Infectious Disease Research Centre, National Institutes of Health, Ministry of Health Malaysia	Institute for Medical Research, Infectious Disease Research Centre, National Institutes of Health, Ministry of Health Malaysia	Suppiah J, Kamel K, Azizan MA, Thayan R	https://www.gisaid.org/	2021-02-25	?
hCoV-19/Malaysia/IMR_WC46473/2021	betacoronavirus	EPI_ISL_1068849	2021-01-18	Asia	Malaysia		Asia	Malaysia		genome	29878	Human	33	Female	B.1.524	G	Institute for Medical Research, Infectious Disease Research Centre, National Institutes of Health, Ministry of Health Malaysia	Institute for Medical Research, Infectious Disease Research Centre, National Institutes of Health, Ministry of Health Malaysia	Suppiah J, Kamel K, Azizan MA, Thayan R	https://www.gisaid.org/	2021-02-25	?
hCoV-19/Malaysia/IMR_WC66769/2021	betacoronavirus	EPI_ISL_1055364	2021-01-25	Asia	Malaysia		Asia	Malaysia		genome	29907	Human	14	Male	B.1.524	G	Institute for Medical Research, Infectious Disease Research Centre, National Institutes of Health, Ministry of Health Malaysia	Institute for Medical Research, Infectious Disease Research Centre, National Institutes of Health, Ministry of Health Malaysia	Suppiah J, Kamel K, Azizan MA, Thayan R	https://www.gisaid.org/	2021-02-23	?
hCoV-19/Malaysia/IMR_WC91649/2021	betacoronavirus	EPI_ISL_1055362	2021-02-11	Asia	Malaysia		Asia	Malaysia		genome	29889	Human	17	Female	B.1.524	G	Institute for Medical Research, Infectious Disease Research Centre, National Institutes of Health, Ministry of Health Malaysia	Institute for Medical Research, Infectious Disease Research Centre, National Institutes of Health, Ministry of Health Malaysia	Suppiah J, Kamel K, Mohd Zawawi Z, Ramly N, Robert F, Thayan R	https://www.gisaid.org/	2021-02-23	?
hCoV-19/Malaysia/IMR_WC66770/2021	betacoronavirus	EPI_ISL_1055363	2021-01-25	Asia	Malaysia		Asia	Malaysia		genome	29926	Human	37	Female	B.1.524	G	Institute for Medical Research, Infectious Disease Research Centre, National Institutes of Health, Ministry of Health Malaysia	Institute for Medical Research, Infectious Disease Research Centre, National Institutes of Health, Ministry of Health Malaysia	Suppiah J, Kamel K, Azizan MA, Thayan R	https://www.gisaid.org/	2021-02-23	?
hCoV-19/Malaysia/IMR_WC91662/2021	betacoronavirus	EPI_ISL_1055264	2021-02-11	Asia	Malaysia		Asia	Malaysia		genome	29870	Human	49	Female	B.1.524	G	Institute for Medical Research, Infectious Disease Research Centre, National Institutes of Health, Ministry of Health Malaysia	Institute for Medical Research, Infectious Disease Research Centre, National Institutes of Health, Ministry of Health Malaysia	Suppiah J, Kamel K, Mohd Zawawi Z, Ramly N, Robert F, Thayan R	https://www.gisaid.org/	2021-02-23	?
hCoV-19/Malaysia/IMR_WC168501/2021	betacoronavirus	EPI_ISL_1673293	2021-04-03	Asia	Malaysia		Asia	Malaysia		genome	29892	Human	2	Female	B.1.524	G	Institute for Medical Research, Infectious Disease Research Centre, National Institutes of Health, Ministry of Health Malaysia	Institute for Medical Research, Infectious Disease Research Centre, National Institutes of Health, Ministry of Health Malaysia	Suppiah J, Kamel K, Thayan R	https://www.gisaid.org/	2021-04-22	?
hCoV-19/Malaysia/IMR_WC168043/2021	betacoronavirus	EPI_ISL_1673342	2021-04-02	Asia	Malaysia		Asia	Malaysia		genome	29865	Human	24	Male	B.1.524	G	Institute for Medical Research, Infectious Disease Research Centre, National Institutes of Health, Ministry of Health Malaysia	Institute for Medical Research, Infectious Disease Research Centre, National Institutes of Health, Ministry of Health Malaysia	Suppiah J, Kamel K, Mohd Zawawi Z, Thayan R	https://www.gisaid.org/	2021-04-22	?
hCoV-19/Malaysia/IMR_WC142870/2021	betacoronavirus	EPI_ISL_1673336	2021-03-18	Asia	Malaysia		Asia	Malaysia		genome	29866	Human	39	Male	B.1.524	G	Institute for Medical Research, Infectious Disease Research Centre, National Institutes of Health, Ministry of Health Malaysia	Institute for Medical Research, Infectious Disease Research Centre, National Institutes of Health, Ministry of Health Malaysia	Suppiah J, Kamel K, Thayan R	https://www.gisaid.org/	2021-04-22	?
hCoV-19/Malaysia/IMR_120439/2021	betacoronavirus	EPI_ISL_1673309	2021-03-10	Asia	Malaysia		Asia	Malaysia		genome	29873	Human	21	Male	B.1.524	G	Hospital Temenggong Seri Maharaja Tun Ibrahim	Institute for Medical Research, Infectious Disease Research Centre, National Institutes of Health, Ministry of Health Malaysia	Suppiah J, Kamel K, Mohd Zawawi Z, Thayan R	https://www.gisaid.org/	2021-04-22	?
hCoV-19/Malaysia/IMR_WC105194/2021	betacoronavirus	EPI_ISL_1406244	2021-02-25	Asia	Malaysia		Asia	Malaysia		genome	29873	Human	36	Male	B.1.524	G	Institute for Medical Research, Infectious Disease Research Centre, National Institutes of Health, Ministry of Health Malaysia	Institute for Medical Research, Infectious Disease Research Centre, National Institutes of Health, Ministry of Health Malaysia	Suppiah J, Kamel K, Mohd Zawawi Z, Ramly N, Robert F, Thayan R	https://www.gisaid.org/	2021-03-31	?
hCoV-19/Malaysia/IMR_WC104487/2021	betacoronavirus	EPI_ISL_1406242	2021-02-25	Asia	Malaysia		Asia	Malaysia		genome	29859	Human	43	Male	B.1.524	G	Institute for Medical Research, Infectious Disease Research Centre, National Institutes of Health, Ministry of Health Malaysia	Institute for Medical Research, Infectious Disease Research Centre, National Institutes of Health, Ministry of Health Malaysia	Suppiah J, Kamel K, Mohd Zawawi Z, Ramly N, Robert F, Thayan R	https://www.gisaid.org/	2021-03-31	?
hCoV-19/Malaysia/IMR_WC106795/2021	betacoronavirus	EPI_ISL_1406277	2021-02-26	Asia	Malaysia		Asia	Malaysia		genome	29877	Human	1	Female	B.1.524	G	Institute for Medical Research, Infectious Disease Research Centre, National Institutes of Health, Ministry of Health Malaysia	Institute for Medical Research, Infectious Disease Research Centre, National Institutes of Health, Ministry of Health Malaysia	Suppiah J, Kamel K, Thayan R	https://www.gisaid.org/	2021-03-31	?
hCoV-19/Malaysia/IMR_WC107223/2021	betacoronavirus	EPI_ISL_1405966	2021-02-26	Asia	Malaysia		Asia	Malaysia		genome	29861	Human	39	Male	B.1.524	G	Institute for Medical Research, Infectious Disease Research Centre, National Institutes of Health, Ministry of Health Malaysia	Institute for Medical Research, Infectious Disease Research Centre, National Institutes of Health, Ministry of Health Malaysia	Suppiah J, Kamel K, Mohd Zawawi Z, Ramly N, Robert F, Thayan R	https://www.gisaid.org/	2021-03-31	?
hCoV-19/Malaysia/IMR-WC268551/2020	betacoronavirus	EPI_ISL_728242	2020-11-11	Asia	Malaysia		Asia	Malaysia		genome	29871	Human	unknown	Male	B.1.524	G	Institute for Medical Research, Infectious Disease Research Centre, National Institutes of Health, Ministry of Health Malaysia	Institute for Medical Research, Infectious Disease Research Centre, National Institutes of Health, Ministry of Health Malaysia	Suppiah J, Kamel K, Mohd-Zawawi Z, Thayan R	https://www.gisaid.org/	2020-12-22	?
hCoV-19/Malaysia/IMR-WC257003/2020	betacoronavirus	EPI_ISL_728178	2020-11-06	Asia	Malaysia		Asia	Malaysia		genome	29918	Human	51	Male	B.1.524	G	Institute for Medical Research, Infectious Disease Research Centre, National Institutes of Health, Ministry of Health Malaysia	Institute for Medical Research, Infectious Disease Research Centre, National Institutes of Health, Ministry of Health Malaysia	Suppiah J, Kamel K, Mohd-Zawawi Z, Thayan R	https://www.gisaid.org/	2020-12-22	?
hCoV-19/Malaysia/IMR-WI133/2020	betacoronavirus	EPI_ISL_718281	2020-08-18	Asia	Malaysia		Asia	Malaysia		genome	29865	Human	72	Male	B.1.1.354	GR	Institute for Medical Research, Infectious Disease Research Centre, National Institutes of Health, Ministry of Health Malaysia	Institute for Medical Research, Infectious Disease Research Centre, National Institutes of Health, Ministry of Health Malaysia	Suppiah J, Kamel K, Mohd-Zawawi Z, Thayan R	https://www.gisaid.org/	2020-12-21	?
hCoV-19/Malaysia/IMR-WI132/2020	betacoronavirus	EPI_ISL_718280	2020-12-19	Asia	Malaysia		Asia	Malaysia		genome	29873	Human	6	Male	B.1.1.354	GR	Institute for Medical Research, Infectious Disease Research Centre, National Institutes of Health, Ministry of Health Malaysia	Institute for Medical Research, Infectious Disease Research Centre, National Institutes of Health, Ministry of Health Malaysia	Suppiah J, Kamel K, Mohd-Zawawi Z, Thayan R	https://www.gisaid.org/	2020-12-21	?
hCoV-19/Malaysia/IMR-CV140153/2020	betacoronavirus	EPI_ISL_718300	2020-09-01	Asia	Malaysia		Asia	Malaysia		genome	29955	Human	unknown	unknown	B.1.524	G	Institute for Medical Research, Infectious Disease Research Centre, National Institutes of Health, Ministry of Health Malaysia	Institute for Medical Research, Infectious Disease Research Centre, National Institutes of Health, Ministry of Health Malaysia	Suppiah J, Kamel K, Mohd-Zawawi Z, Thayan R	https://www.gisaid.org/	2020-12-21	?
hCoV-19/Malaysia/IMR-CV140314/2020	betacoronavirus	EPI_ISL_718304	2020-09-01	Asia	Malaysia		Asia	Malaysia		genome	29890	Human	unknown	unknown	B.1.524	G	Institute for Medical Research, Infectious Disease Research Centre, National Institutes of Health, Ministry of Health Malaysia	Institute for Medical Research, Infectious Disease Research Centre, National Institutes of Health, Ministry of Health Malaysia	Suppiah J, Kamel K, Mohd-Zawawi Z, Thayan R	https://www.gisaid.org/	2020-12-21	?
hCoV-19/Malaysia/IMR-CV140338/2020	betacoronavirus	EPI_ISL_718305	2020-09-01	Asia	Malaysia		Asia	Malaysia		genome	29859	Human	unknown	unknown	B.1.524	G	Institute for Medical Research, Infectious Disease Research Centre, National Institutes of Health, Ministry of Health Malaysia	Institute for Medical Research, Infectious Disease Research Centre, National Institutes of Health, Ministry of Health Malaysia	Suppiah J, Kamel K, Mohd-Zawawi Z, Thayan R	https://www.gisaid.org/	2020-12-21	?
hCoV-19/Malaysia/IMR-W195I/2020	betacoronavirus	EPI_ISL_718308	2020-10-16	Asia	Malaysia		Asia	Malaysia		genome	29874	Human	22	Female	B.1.36.16	GH	Institute for Medical Research, Infectious Disease Research Centre, National Institutes of Health, Ministry of Health Malaysia	Institute for Medical Research, Infectious Disease Research Centre, National Institutes of Health, Ministry of Health Malaysia	Suppiah J, Kamel K, Mohd-Zawawi Z, Thayan R	https://www.gisaid.org/	2020-12-21	?
hCoV-19/Malaysia/IMR-CV140277/2020	betacoronavirus	EPI_ISL_718302	2020-09-01	Asia	Malaysia		Asia	Malaysia		genome	29957	Human	unknown	unknown	B.1.524	G	Institute for Medical Research, Infectious Disease Research Centre, National Institutes of Health, Ministry of Health Malaysia	Institute for Medical Research, Infectious Disease Research Centre, National Institutes of Health, Ministry of Health Malaysia	Suppiah J, Kamel K, Mohd-Zawawi Z, Thayan R	https://www.gisaid.org/	2020-12-21	?
hCoV-19/Malaysia/IMR-CV140273/2020	betacoronavirus	EPI_ISL_718301	2020-09-01	Asia	Malaysia		Asia	Malaysia		genome	29859	Human	unknown	unknown	B.1.524	G	Institute for Medical Research, Infectious Disease Research Centre, National Institutes of Health, Ministry of Health Malaysia	Institute for Medical Research, Infectious Disease Research Centre, National Institutes of Health, Ministry of Health Malaysia	Suppiah J, Kamel K, Mohd-Zawawi Z, Thayan R	https://www.gisaid.org/	2020-12-21	?
hCoV-19/Malaysia/IMR-WI196/2020	betacoronavirus	EPI_ISL_718309	2020-10-17	Asia	Malaysia		Asia	Malaysia		genome	29944	Human	23	Male	B.1.36.16	GH	Institute for Medical Research, Infectious Disease Research Centre, National Institutes of Health, Ministry of Health Malaysia	Institute for Medical Research, Infectious Disease Research Centre, National Institutes of Health, Ministry of Health Malaysia	Suppiah J, Kamel K, Mohd-Zawawi Z, Thayan R	https://www.gisaid.org/	2020-12-21	?
hCoV-19/Malaysia/IMR-CV140352/2020	betacoronavirus	EPI_ISL_718306	2020-09-01	Asia	Malaysia		Asia	Malaysia		genome	29930	Human	unknown	unknown	B.1.524	G	Institute for Medical Research, Infectious Disease Research Centre, National Institutes of Health, Ministry of Health Malaysia	Institute for Medical Research, Infectious Disease Research Centre, National Institutes of Health, Ministry of Health Malaysia	Suppiah J, Kamel K, Mohd-Zawawi Z, Thayan R	https://www.gisaid.org/	2020-12-21	?
hCoV-19/Malaysia/IMR-CV140278/2020	betacoronavirus	EPI_ISL_718303	2020-09-01	Asia	Malaysia		Asia	Malaysia		genome	29978	Human	unknown	unknown	B.1.524	G	Institute for Medical Research, Infectious Disease Research Centre, National Institutes of Health, Ministry of Health Malaysia	Institute for Medical Research, Infectious Disease Research Centre, National Institutes of Health, Ministry of Health Malaysia	Suppiah J, Kamel K, Mohd-Zawawi Z, Thayan R	https://www.gisaid.org/	2020-12-21	?
hCoV-19/Malaysia/IMR-WI194/2020	betacoronavirus	EPI_ISL_718307	2020-10-16	Asia	Malaysia		Asia	Malaysia		genome	30003	Human	22	Female	B.1.36.16	GH	Institute for Medical Research, Infectious Disease Research Centre, National Institutes of Health, Ministry of Health Malaysia	Institute for Medical Research, Infectious Disease Research Centre, National Institutes of Health, Ministry of Health Malaysia	Suppiah J, Kamel K, Mohd-Zawawi Z, Thayan R	https://www.gisaid.org/	2020-12-21	?
hCoV-19/Malaysia/IMR-WI205/2020	betacoronavirus	EPI_ISL_718310	2020-09-29	Asia	Malaysia		Asia	Malaysia		genome	30014	Human	60	Male	B.1.1.354	GR	Institute for Medical Research, Infectious Disease Research Centre, National Institutes of Health, Ministry of Health Malaysia	Institute for Medical Research, Infectious Disease Research Centre, National Institutes of Health, Ministry of Health Malaysia	Suppiah J, Kamel K, Mohd-Zawawi Z, Thayan R	https://www.gisaid.org/	2020-12-21	?
hCoV-19/Malaysia/IMR-WI213/2020	betacoronavirus	EPI_ISL_718313	2020-09-29	Asia	Malaysia		Asia	Malaysia		genome	29886	Human	62	Male	B.1.524	G	Institute for Medical Research, Infectious Disease Research Centre, National Institutes of Health, Ministry of Health Malaysia	Institute for Medical Research, Infectious Disease Research Centre, National Institutes of Health, Ministry of Health Malaysia	Suppiah J, Kamel K, Mohd-Zawawi Z, Thayan R	https://www.gisaid.org/	2020-12-21	?
hCoV-19/Malaysia/IMR-WI212/2020	betacoronavirus	EPI_ISL_718312	2020-09-29	Asia	Malaysia		Asia	Malaysia		genome	29894	Human	65	Female	B.1.524	G	Institute for Medical Research, Infectious Disease Research Centre, National Institutes of Health, Ministry of Health Malaysia	Institute for Medical Research, Infectious Disease Research Centre, National Institutes of Health, Ministry of Health Malaysia	Suppiah J, Kamel K, Mohd-Zawawi Z, Thayan R	https://www.gisaid.org/	2020-12-21	?
hCoV-19/Malaysia/IMR-WI093/2020	betacoronavirus	EPI_ISL_718268	2020-07-31	Asia	Malaysia		Asia	Malaysia		genome	29910	Human	51	Male	B.1.1.354	GR	Institute for Medical Research, Infectious Disease Research Centre, National Institutes of Health, Ministry of Health Malaysia	Institute for Medical Research, Infectious Disease Research Centre, National Institutes of Health, Ministry of Health Malaysia	Suppiah J, Kamel K, Mohd-Zawawi Z, Thayan R	https://www.gisaid.org/	2020-12-21	?
hCoV-19/Malaysia/IMR-CV139140/2020	betacoronavirus	EPI_ISL_718294	2020-09-01	Asia	Malaysia		Asia	Malaysia		genome	29878	Human	unknown	unknown	B.1.524	G	Institute for Medical Research, Infectious Disease Research Centre, National Institutes of Health, Ministry of Health Malaysia	Institute for Medical Research, Infectious Disease Research Centre, National Institutes of Health, Ministry of Health Malaysia	Suppiah J, Kamel K, Mohd-Zawawi Z, Thayan R	https://www.gisaid.org/	2020-12-21	?
hCoV-19/Malaysia/IMR-WI125/2020	betacoronavirus	EPI_ISL_718279	2020-08-16	Asia	Malaysia		Asia	Malaysia		genome	29625	Human	29	Male	B.1.1.354	GR	Institute for Medical Research, Infectious Disease Research Centre, National Institutes of Health, Ministry of Health Malaysia	Institute for Medical Research, Infectious Disease Research Centre, National Institutes of Health, Ministry of Health Malaysia	Suppiah J, Kamel K, Mohd-Zawawi Z, Thayan R	https://www.gisaid.org/	2020-12-21	?
hCoV-19/Malaysia/IMR-WI101/2020	betacoronavirus	EPI_ISL_718270	2020-07-31	Asia	Malaysia		Asia	Malaysia		genome	29652	Human	unknown	Male	B.1.1.354	GR	Institute for Medical Research, Infectious Disease Research Centre, National Institutes of Health, Ministry of Health Malaysia	Institute for Medical Research, Infectious Disease Research Centre, National Institutes of Health, Ministry of Health Malaysia	Suppiah J, Kamel K, Mohd-Zawawi Z, Thayan R	https://www.gisaid.org/	2020-12-21	?
hCoV-19/Malaysia/IMR-CV138548/2020	betacoronavirus	EPI_ISL_718290	2020-09-01	Asia	Malaysia		Asia	Malaysia		genome	29858	Human	unknown	unknown	B.1.524	G	Institute for Medical Research, Infectious Disease Research Centre, National Institutes of Health, Ministry of Health Malaysia	Institute for Medical Research, Infectious Disease Research Centre, National Institutes of Health, Ministry of Health Malaysia	Suppiah J, Kamel K, Mohd-Zawawi Z, Thayan R	https://www.gisaid.org/	2020-12-21	?
hCoV-19/Malaysia/IMR-CV1140107/2020	betacoronavirus	EPI_ISL_718299	2020-09-01	Asia	Malaysia		Asia	Malaysia		genome	29924	Human	unknown	unknown	B.1.524	G	Institute for Medical Research, Infectious Disease Research Centre, National Institutes of Health, Ministry of Health Malaysia	Institute for Medical Research, Infectious Disease Research Centre, National Institutes of Health, Ministry of Health Malaysia	Suppiah J, Kamel K, Mohd-Zawawi Z, Thayan R	https://www.gisaid.org/	2020-12-21	?
hCoV-19/Malaysia/IMR-WI119/2020	betacoronavirus	EPI_ISL_718275	2020-08-13	Asia	Malaysia		Asia	Malaysia		genome	29858	Human	22	Female	B.1.1.354	GR	Institute for Medical Research, Infectious Disease Research Centre, National Institutes of Health, Ministry of Health Malaysia	Institute for Medical Research, Infectious Disease Research Centre, National Institutes of Health, Ministry of Health Malaysia	Suppiah J, Kamel K, Mohd-Zawawi Z, Thayan R	https://www.gisaid.org/	2020-12-21	?
hCoV-19/Malaysia/IMR-CV138687/2020	betacoronavirus	EPI_ISL_718292	2020-09-01	Asia	Malaysia		Asia	Malaysia		genome	29845	Human	unknown	unknown	B.1.524	G	Institute for Medical Research, Infectious Disease Research Centre, National Institutes of Health, Ministry of Health Malaysia	Institute for Medical Research, Infectious Disease Research Centre, National Institutes of Health, Ministry of Health Malaysia	Suppiah J, Kamel K, Mohd-Zawawi Z, Thayan R	https://www.gisaid.org/	2020-12-21	?
hCoV-19/Malaysia/IMR-CV138551/2020	betacoronavirus	EPI_ISL_718291	2020-09-01	Asia	Malaysia		Asia	Malaysia		genome	29849	Human	unknown	unknown	B.1.524	G	Institute for Medical Research, Infectious Disease Research Centre, National Institutes of Health, Ministry of Health Malaysia	Institute for Medical Research, Infectious Disease Research Centre, National Institutes of Health, Ministry of Health Malaysia	Suppiah J, Kamel K, Mohd-Zawawi Z, Thayan R	https://www.gisaid.org/	2020-12-21	?
hCoV-19/Malaysia/IMR-WI147/2020	betacoronavirus	EPI_ISL_718282	2020-09-10	Asia	Malaysia		Asia	Malaysia		genome	29608	Human	27	Female	B.1.1.354	GR	Institute for Medical Research, Infectious Disease Research Centre, National Institutes of Health, Ministry of Health Malaysia	Institute for Medical Research, Infectious Disease Research Centre, National Institutes of Health, Ministry of Health Malaysia	Suppiah J, Kamel K, Mohd-Zawawi Z, Thayan R	https://www.gisaid.org/	2020-12-21	?
hCoV-19/Malaysia/IMR-CV139206/2020	betacoronavirus	EPI_ISL_718298	2020-09-01	Asia	Malaysia		Asia	Malaysia		genome	29891	Human	unknown	unknown	B.1.524	G	Institute for Medical Research, Infectious Disease Research Centre, National Institutes of Health, Ministry of Health Malaysia	Institute for Medical Research, Infectious Disease Research Centre, National Institutes of Health, Ministry of Health Malaysia	Suppiah J, Kamel K, Mohd-Zawawi Z, Thayan R	https://www.gisaid.org/	2020-12-21	?
hCoV-19/Malaysia/IMR-CV139176/2020	betacoronavirus	EPI_ISL_718297	2020-09-01	Asia	Malaysia		Asia	Malaysia		genome	29864	Human	unknown	unknown	B.1.524	G	Institute for Medical Research, Infectious Disease Research Centre, National Institutes of Health, Ministry of Health Malaysia	Institute for Medical Research, Infectious Disease Research Centre, National Institutes of Health, Ministry of Health Malaysia	Suppiah J, Kamel K, Mohd-Zawawi Z, Thayan R	https://www.gisaid.org/	2020-12-21	?
hCoV-19/Malaysia/IMR-CV136859/2020	betacoronavirus	EPI_ISL_718287	2020-09-01	Asia	Malaysia		Asia	Malaysia		genome	29952	Human	unknown	unknown	B.1.524	G	Institute for Medical Research, Infectious Disease Research Centre, National Institutes of Health, Ministry of Health Malaysia	Institute for Medical Research, Infectious Disease Research Centre, National Institutes of Health, Ministry of Health Malaysia	Suppiah J, Kamel K, Mohd-Zawawi Z, Thayan R	https://www.gisaid.org/	2020-12-21	?
hCoV-19/Malaysia/IMR-CV138815/2020	betacoronavirus	EPI_ISL_718293	2020-09-01	Asia	Malaysia		Asia	Malaysia		genome	29963	Human	unknown	unknown	B.1.524	G	Institute for Medical Research, Infectious Disease Research Centre, National Institutes of Health, Ministry of Health Malaysia	Institute for Medical Research, Infectious Disease Research Centre, National Institutes of Health, Ministry of Health Malaysia	Suppiah J, Kamel K, Mohd-Zawawi Z, Thayan R	https://www.gisaid.org/	2020-12-21	?
hCoV-19/Malaysia/IMR-CV139158/2020	betacoronavirus	EPI_ISL_718296	2020-09-01	Asia	Malaysia		Asia	Malaysia		genome	29883	Human	unknown	unknown	B.1.524	G	Institute for Medical Research, Infectious Disease Research Centre, National Institutes of Health, Ministry of Health Malaysia	Institute for Medical Research, Infectious Disease Research Centre, National Institutes of Health, Ministry of Health Malaysia	Suppiah J, Kamel K, Mohd-Zawawi Z, Thayan R	https://www.gisaid.org/	2020-12-21	?
hCoV-19/Malaysia/IMR-CV139154/2020	betacoronavirus	EPI_ISL_718295	2020-09-01	Asia	Malaysia		Asia	Malaysia		genome	29890	Human	unknown	unknown	B.1.524	G	Institute for Medical Research, Infectious Disease Research Centre, National Institutes of Health, Ministry of Health Malaysia	Institute for Medical Research, Infectious Disease Research Centre, National Institutes of Health, Ministry of Health Malaysia	Suppiah J, Kamel K, Mohd-Zawawi Z, Thayan R	https://www.gisaid.org/	2020-12-21	?
hCoV-19/Malaysia/IMR-WI123/2020	betacoronavirus	EPI_ISL_718277	2020-08-16	Asia	Malaysia		Asia	Malaysia		genome	29905	Human	34	Female	B.1.1.354	GR	Institute for Medical Research, Infectious Disease Research Centre, National Institutes of Health, Ministry of Health Malaysia	Institute for Medical Research, Infectious Disease Research Centre, National Institutes of Health, Ministry of Health Malaysia	Suppiah J, Kamel K, Mohd-Zawawi Z, Thayan R	https://www.gisaid.org/	2020-12-21	?
hCoV-19/Malaysia/IMR-WI112/2020	betacoronavirus	EPI_ISL_718271	2020-08-13	Asia	Malaysia		Asia	Malaysia		genome	29944	Human	27	Male	B.1.1.354	GR	Institute for Medical Research, Infectious Disease Research Centre, National Institutes of Health, Ministry of Health Malaysia	Institute for Medical Research, Infectious Disease Research Centre, National Institutes of Health, Ministry of Health Malaysia	Suppiah J, Kamel K, Mohd-Zawawi Z, Thayan R	https://www.gisaid.org/	2020-12-21	?
hCoV-19/Malaysia/IMR-WI115/2020	betacoronavirus	EPI_ISL_718272	2020-08-13	Asia	Malaysia		Asia	Malaysia		genome	29868	Human	53	Male	B.1.1.354	GR	Institute for Medical Research, Infectious Disease Research Centre, National Institutes of Health, Ministry of Health Malaysia	Institute for Medical Research, Infectious Disease Research Centre, National Institutes of Health, Ministry of Health Malaysia	Suppiah J, Kamel K, Mohd-Zawawi Z, Thayan R	https://www.gisaid.org/	2020-12-21	?
hCoV-19/Malaysia/IMR-WI111/2020	betacoronavirus	EPI_ISL_718274	2020-08-13	Asia	Malaysia		Asia	Malaysia		genome	29914	Human	45	Female	B.1.1.354	GR	Institute for Medical Research, Infectious Disease Research Centre, National Institutes of Health, Ministry of Health Malaysia	Institute for Medical Research, Infectious Disease Research Centre, National Institutes of Health, Ministry of Health Malaysia	Suppiah J, Kamel K, Mohd-Zawawi Z, Thayan R	https://www.gisaid.org/	2020-12-21	?
hCoV-19/Malaysia/IMR-CV138523/2020	betacoronavirus	EPI_ISL_718289	2020-09-01	Asia	Malaysia		Asia	Malaysia		genome	29919	Human	unknown	unknown	B.1.524	G	Institute for Medical Research, Infectious Disease Research Centre, National Institutes of Health, Ministry of Health Malaysia	Institute for Medical Research, Infectious Disease Research Centre, National Institutes of Health, Ministry of Health Malaysia	Suppiah J, Kamel K, Mohd-Zawawi Z, Thayan R	https://www.gisaid.org/	2020-12-21	?
hCoV-19/Malaysia/IMR-WI206/2020	betacoronavirus	EPI_ISL_718286	2020-09-29	Asia	Malaysia		Asia	Malaysia		genome	29943	Human	38	Male	B.1.1.354	GR	Institute for Medical Research, Infectious Disease Research Centre, National Institutes of Health, Ministry of Health Malaysia	Institute for Medical Research, Infectious Disease Research Centre, National Institutes of Health, Ministry of Health Malaysia	Suppiah J, Kamel K, Mohd-Zawawi Z, Thayan R	https://www.gisaid.org/	2020-12-21	?
hCoV-19/Malaysia/IMR-WI109/2020	betacoronavirus	EPI_ISL_718283	2020-07-25	Asia	Malaysia		Asia	Malaysia		genome	29909	Human	18	Female	B.1.1.63	GR	Institute for Medical Research, Infectious Disease Research Centre, National Institutes of Health, Ministry of Health Malaysia	Institute for Medical Research, Infectious Disease Research Centre, National Institutes of Health, Ministry of Health Malaysia	Suppiah J, Kamel K, Mohd-Zawawi Z, Thayan R	https://www.gisaid.org/	2020-12-21	?
hCoV-19/Malaysia/IMR-WC124489/2020	betacoronavirus	EPI_ISL_718284	2020-07-25	Asia	Malaysia		Asia	Malaysia		genome	29877	Human	unknown	Male	B.1.1.63	GR	Institute for Medical Research, Infectious Disease Research Centre, National Institutes of Health, Ministry of Health Malaysia	Institute for Medical Research, Infectious Disease Research Centre, National Institutes of Health, Ministry of Health Malaysia	Suppiah J, Kamel K, Mohd-Zawawi Z, Thayan R	https://www.gisaid.org/	2020-12-21	?
hCoV-19/Malaysia/IMR_K30608/2021	betacoronavirus	EPI_ISL_2020076	2021-04-17	Asia	Malaysia		Asia	Malaysia		genome	29906	Human	14	Female	B.1.351	GH	Kota Bharu Public Health Laboratory	Institute for Medical Research, Infectious Disease Research Centre, National Institutes of Health, Ministry of Health Malaysia	Suppiah J, Kamel K, Mohd Zawawi Z, Azizan MA, Ramly N, Robert F, Thayan R	https://www.gisaid.org/	2021-05-12	?
hCoV-19/Malaysia/IMR_WC80066/2020	betacoronavirus	EPI_ISL_490092	2020-05-23	Asia	Malaysia		Asia	Malaysia		genome	29863	Human	unknown	Male	B.6.2	O	Institute for Medical Research, Infectious Disease Research Centre, National Institutes of Health, Ministry of Health Malaysia	Institute for Medical Research, Infectious Disease Research Centre, National Institutes of Health, Ministry of Health Malaysia	Suppiah J, Mohd-Zawawi Z, Kamel K, Kalyanasundram J, Thayan R	https://www.gisaid.org/	2020-07-15	?
hCoV-19/Malaysia/IMR_WC80558/2020	betacoronavirus	EPI_ISL_490095	2020-05-23	Asia	Malaysia		Asia	Malaysia		genome	29863	Human	unknown	Male	B.6.2	O	Institute for Medical Research, Infectious Disease Research Centre, National Institutes of Health, Ministry of Health Malaysia	Institute for Medical Research, Infectious Disease Research Centre, National Institutes of Health, Ministry of Health Malaysia	Suppiah J, Mohd-Zawawi Z, Kamel K, Kalyanasundram J, Thayan R	https://www.gisaid.org/	2020-07-15	?
hCoV-19/Malaysia/IMR_WC94764/2020	betacoronavirus	EPI_ISL_490103	2020-05-29	Asia	Malaysia		Asia	Malaysia		genome	29873	Human	21	Male	B.1	GH	Institute for Medical Research, Infectious Disease Research Centre, National Institutes of Health, Ministry of Health Malaysia	Institute for Medical Research, Infectious Disease Research Centre, National Institutes of Health, Ministry of Health Malaysia	Suppiah J, Mohd-Zawawi Z, Kamel K, Kalyanasundram J, Thayan R	https://www.gisaid.org/	2020-07-15	?
hCoV-19/Malaysia/IMR_WC627/2020	betacoronavirus	EPI_ISL_430444	2020-02-12	Asia	Malaysia		Asia	Malaysia		genome	29861	Human	38	Female	B	L	Institute for Medical Research, Infectious Disease Research Centre, National Institutes of Health, Ministry of Health Malaysia	Institute for Medical Research, Infectious Disease Research Centre, National Institutes of Health, Ministry of Health Malaysia	Suppiah.J, Mohd-Zawawi.Z, Kalyanasundram.J, Azizan.M-A, Mat-Sharani.S, Hisham.H-A, Tan.L-P, Abdul-Wahid.M-Z, Tengku-Rogayah.TAR, Mohd-Zain.R, Ahmad.N, Thayan.R	https://www.gisaid.org/	2020-04-27	?
hCoV-19/Malaysia/IMR_WC1177/2020	betacoronavirus	EPI_ISL_430439	2020-03-05	Asia	Malaysia		Asia	Malaysia		genome	29898	Human	50	Male	B.12	L	Institute for Medical Research, Infectious Disease Research Centre, National Institutes of Health, Ministry of Health Malaysia	Institute for Medical Research Infectious Disease Research Centre, National Institutes of Health, Ministry of Health Malaysia	Suppiah.J, Mohd-Zawawi.Z, Kalyanasundram.J, Azizan.M-A, Mat-Sharani.S, Hisham.H-A, Tan.L-P, Abdul-Wahid.M-Z, Mohd-Zain.R, Ahmad.N, Thayan.R	https://www.gisaid.org/	2020-04-27	?
hCoV-19/Malaysia/IMR_WC085/2020	betacoronavirus	EPI_ISL_430443	2020-01-28	Asia	Malaysia		Asia	Malaysia		genome	29892	Human	36	Female	B	L	Institute for Medical Research, Infectious Disease Research Centre, National Institutes of Health, Ministry of Health Malaysia	Institute for Medical Research, Infectious Disease Research Centre, National Institutes of Health, Ministry of Health Malaysia	Suppiah.J, Mohd-Zawawi.Z, Kalyanasundram.J, Azizan.M-A, Mat-Sharani.S, Hisham.H-A, Tan.L-P, Abdul-Wahid.M-Z, Tengku-Rogayah.TAR, Mohd-Zain.R, Ahmad.N, Thayan.R	https://www.gisaid.org/	2020-04-27	?
hCoV-19/Malaysia/IMR_WC1098/2020	betacoronavirus	EPI_ISL_430442	2020-02-29	Asia	Malaysia		Asia	Malaysia		genome	29886	Human	53	Male	B	L	Institute for Medical Research, Infectious Disease Research Centre, National Institutes of Health, Ministry of Health Malaysia	Institute for Medical Research, Infectious Disease Research Centre, National Institutes of Health, Ministry of Health Malaysia	Suppiah.J, Mohd-Zawawi.Z, Kalyanasundram.J, Azizan.M-A, Mat-Sharani.S, Hisham.H-A, Tan.L-P, Abdul-Wahid.M-Z, Tengku-Rogayah.TAR, Mohd-Zain.R, Ahmad.N, Thayan.R	https://www.gisaid.org/	2020-04-27	?
hCoV-19/Malaysia/IMR_WC108032/2021	betacoronavirus	EPI_ISL_1264762	2021-02-27	Asia	Malaysia		Asia	Malaysia		genome	29871	Human	14	Female	B.1.351	GH	Institute for Medical Research, Infectious Disease Research Centre, National Institutes of Health, Ministry of Health Malaysia	Institute for Medical Research, Infectious Disease Research Centre, National Institutes of Health, Ministry of Health Malaysia	Suppiah J, Kamel K, Mohd Zawawi Z, Azizan MA, Thayan R	https://www.gisaid.org/	2021-03-17	?
hCoV-19/Malaysia/IMR_WC91743/2021	betacoronavirus	EPI_ISL_1055262	2021-02-12	Asia	Malaysia		Asia	Malaysia		genome	29859	Human	1	Male	B.1.524	G	Institute for Medical Research, Infectious Disease Research Centre, National Institutes of Health, Ministry of Health Malaysia	Institute for Medical Research, Infectious Disease Research Centre, National Institutes of Health, Ministry of Health Malaysia	Suppiah J, Kamel K, Moh Zawawi Z, Ramly N, Robert F, Thayan R	https://www.gisaid.org/	2021-02-23	?
hCoV-19/Malaysia/IMR_WC33879/2021	betacoronavirus	EPI_ISL_1055263	2021-01-13	Asia	Malaysia		Asia	Malaysia		genome	29889	Human	50	Male	B.1.524	G	Institute for Medical Research, Infectious Disease Research Centre, National Institutes of Health, Ministry of Health Malaysia	Institute for Medical Research, Infectious Disease Research Centre, National Institutes of Health, Ministry of Health Malaysia	Suppiah J, Kamel K, Moh Zawawi Z, Ramly N, Robert F, Thayan R	https://www.gisaid.org/	2021-02-23	?
hCoV-19/Malaysia/IMR_WC91545/2021	betacoronavirus	EPI_ISL_1055261	2021-02-11	Asia	Malaysia		Asia	Malaysia		genome	29869	Human	19	Female	B.1.524	G	Institute for Medical Research, Infectious Disease Research Centre, National Institutes of Health, Ministry of Health Malaysia	Institute for Medical Research, Infectious Disease Research Centre, National Institutes of Health, Ministry of Health Malaysia	Suppiah J, Kamel K, Moh Zawawi Z, Ramly N, Robert F, Thayan R	https://www.gisaid.org/	2021-02-23	?
hCoV-19/Malaysia/IMR_WC242591/2021	betacoronavirus	EPI_ISL_2090890	2021-05-03	Asia	Malaysia		Asia	Malaysia		genome	29839	Human	55	Female	B.1.351	GH	Institute for Medical Research, Infectious Disease Research Centre, National Institutes of Health, Ministry of Health Malaysia	Institute for Medical Research, Infectious Disease Research Centre, National Institutes of Health, Ministry of Health Malaysia	Suppiah J, Kamel K, Mohd Zawawi Z, Azizan MA, Ramly N, Robert F, Thayan R	https://www.gisaid.org/	2021-05-14	?
hCoV-19/Malaysia/IMR_K30214/2021	betacoronavirus	EPI_ISL_2020075	2021-04-17	Asia	Malaysia		Asia	Malaysia		genome	29858	Human	15	Female	B.1.351	GH	Kota Bharu Public Health Laboratory	Institute for Medical Research, Infectious Disease Research Centre, National Institutes of Health, Ministry of Health Malaysia	Suppiah J, Kamel K, Mohd Zawawi Z, Azizan MA, Ramly N, Robert F, Thayan R	https://www.gisaid.org/	2021-05-12	?
hCoV-19/Malaysia/IMR_157402/2021	betacoronavirus	EPI_ISL_2429142	2021-05-02	Asia	Malaysia		Asia	Malaysia		genome	29866	Human	48	Male	B.1.466.2	GH	Institute for Medical Research, Infectious Disease Research Centre, National Institutes of Health, Ministry of Health Malaysia	Institute for Medical Research, Infectious Disease Research Centre, National Institutes of Health, Ministry of Health Malaysia	Suppiah J, Kamel K, Mohd Zawawi Z, Azizan MA, Ramly N, Robert F, Thayan R	https://www.gisaid.org/	2021-06-06	?
hCoV-19/Malaysia/IMR_WC249048/2021	betacoronavirus	EPI_ISL_2429132	2021-04-18	Asia	Malaysia		Asia	Malaysia		genome	29906	Human	60	Male	B.1.36.16	GH	Hospital Raja Permaisuri Bainun	Institute for Medical Research, Infectious Disease Research Centre, National Institutes of Health, Ministry of Health Malaysia	Suppiah J, Kamel K, Mohd Zawawi Z, Azizan MA, Ramly N, Robert F, Thayan R	https://www.gisaid.org/	2021-06-06	?
hCoV-19/Malaysia/IMR_274485/2021	betacoronavirus	EPI_ISL_2429134	2021-05-18	Asia	Malaysia		Asia	Malaysia		genome	29932	Human	36	Female	B.1.466.2	GH	Institute for Medical Research, Infectious Disease Research Centre, National Institutes of Health, Ministry of Health Malaysia	Institute for Medical Research, Infectious Disease Research Centre, National Institutes of Health, Ministry of Health Malaysia	Suppiah J, Kamel K, Mohd Zawawi Z, Azizan MA, Ramly N, Robert F, Thayan R	https://www.gisaid.org/	2021-06-06	?
hCoV-19/Malaysia/IMR_19889110/2021	betacoronavirus	EPI_ISL_1196768	2021-01-10	Asia	Malaysia		Asia	Malaysia		genome	29969	Human	19	Male	B.1.524	G	Hospital Melaka	Institute for Medical Research, Infectious Disease Research Centre, National Institutes of Health, Ministry of Health Malaysia	Suppiah J, Kamel K, Mohd Zawawi Z, Ramly N, Robert F, Thayan R	https://www.gisaid.org/	2021-03-10	?
hCoV-19/Malaysia/IMR_WC180624/2021	betacoronavirus	EPI_ISL_1807206	2021-04-09	Asia	Malaysia		Asia	Malaysia		genome	29865	Human	60	Female	AU.2	GH	Institute for Medical Research, Infectious Disease Research Centre, National Institutes of Health, Ministry of Health Malaysia	Institute for Medical Research, Infectious Disease Research Centre, National Institutes of Health, Ministry of Health Malaysia	Suppiah J, Kamel K, Mohd Zawawi Z, Ramly N, Robert F, Thayan R	https://www.gisaid.org/	2021-04-30	?
hCoV-19/Malaysia/IMR_WC180627/2021	betacoronavirus	EPI_ISL_1807207	2021-04-09	Asia	Malaysia		Asia	Malaysia		genome	29900	Human	68	Male	AU.2	GH	Institute for Medical Research, Infectious Disease Research Centre, National Institutes of Health, Ministry of Health Malaysia	Institute for Medical Research, Infectious Disease Research Centre, National Institutes of Health, Ministry of Health Malaysia	Suppiah J, Kamel K, Mohd Zawawi Z, Ramly N, Robert F, Thayan R	https://www.gisaid.org/	2021-04-30	?
hCoV-19/Malaysia/IMR_WC171725/2021	betacoronavirus	EPI_ISL_1807185	2021-04-04	Asia	Malaysia		Asia	Malaysia		genome	29884	Human	15	Male	B.1.524	G	Institute for Medical Research, Infectious Disease Research Centre, National Institutes of Health, Ministry of Health Malaysia	Institute for Medical Research, Infectious Disease Research Centre, National Institutes of Health, Ministry of Health Malaysia	Suppiah J, Kamel K, Mohd Zawawi Z, Ramly N, Robert F, Thayan R	https://www.gisaid.org/	2021-04-30	?
hCoV-19/Malaysia/IMR_WC180626/2021	betacoronavirus	EPI_ISL_1807188	2021-04-09	Asia	Malaysia		Asia	Malaysia		genome	29832	Human	38	Female	AU.2	GH	Institute for Medical Research, Infectious Disease Research Centre, National Institutes of Health, Ministry of Health Malaysia	Institute for Medical Research, Infectious Disease Research Centre, National Institutes of Health, Ministry of Health Malaysia	Suppiah J, Kamel K, Mohd Zawawi Z, Ramly N, Robert F, Thayan R	https://www.gisaid.org/	2021-04-30	?
hCoV-19/Malaysia/8454/2020	betacoronavirus	EPI_ISL_501223	2020-03-18	Asia	Malaysia	Kuala Lumpur	Asia	Malaysia	Kuala Lumpur	genome	29836	Human	23	Female	B	L	Department of Medical Microbiology, University Malaya Medical Centre	Department of Medical Microbiology, Faculty of Medicine, University of Malaya	Yoong Min CHONG, Jennifer Chong, I-Ching SAM, Yoke Fun CHAN, University Malaya Medical Centre COVID Team	https://www.gisaid.org/	2020-07-31	?
hCoV-19/Malaysia/IMR_WC173100/2021	betacoronavirus	EPI_ISL_1805508	2021-04-06	Asia	Malaysia		Asia	Malaysia		genome	29904	Human	13	Male	B.1.351	GH	Institute for Medical Research, Infectious Disease Research Centre, National Institutes of Health, Ministry of Health Malaysia	Institute for Medical Research, Infectious Disease Research Centre, National Institutes of Health, Ministry of Health Malaysia	Suppiah J, Kamel K, Mohd Zawawi Z, Ramly N, Robert F, Thayan R	https://www.gisaid.org/	2021-04-30	?
hCoV-19/Malaysia/UNIMAS-B110/2021	betacoronavirus	EPI_ISL_1318205	2021-01-12	Asia	Malaysia	Sarawak	Asia	Malaysia	Sarawak	genome	29875	Human	26	Female	AU.2	GH	Ministry of Health Hospitals	Institute of Health and Community Medicine	Chan Chia Jui, David Perera, Ooi Mong How, Chua Hock Hin, Tonnii Sia Loong Loong, Wong Jyn Shan, Wong Kiing Aik	https://www.gisaid.org/	2021-03-23	?
hCoV-19/Malaysia/UNIMAS-16331/2021	betacoronavirus	EPI_ISL_1318207	2021-02-20	Asia	Malaysia	Sarawak	Asia	Malaysia	Sarawak	genome	29838	Human	51	Female	B.1.466.2	GH	Ministry of Health Hospitals	Institute of Health and Community Medicine	Chan Chia Jui, David Perera, Ooi Mong How, Chua Hock Hin, Tonnii Sia Loong Loong, Wong Jyn Shan, Wong Kiing Aik	https://www.gisaid.org/	2021-03-23	?
hCoV-19/Malaysia/UNIMAS-15915/2021	betacoronavirus	EPI_ISL_1318209	2021-01-12	Asia	Malaysia	Sarawak	Asia	Malaysia	Sarawak	genome	29887	Human	67	Male	B.1.470	GH	Ministry of Health Hospitals	Institute of Health and Community Medicine	Chan Chia Jui, David Perera, Ooi Mong How, Chua Hock Hin, Tonnii Sia Loong Loong, Wong Jyn Shan, Wong Kiing Aik	https://www.gisaid.org/	2021-03-23	?
hCoV-19/Malaysia/UNIMAS-15888/2021	betacoronavirus	EPI_ISL_1318211	2021-01-10	Asia	Malaysia	Sarawak	Asia	Malaysia	Sarawak	genome	29838	Human	67	Male	B.1.470	GH	Ministry of Health Hospitals	Institute of Health and Community Medicine	Chan Chia Jui, David Perera, Ooi Mong How, Chua Hock Hin, Tonnii Sia Loong Loong, Wong Jyn Shan, Wong Kiing Aik	https://www.gisaid.org/	2021-03-23	?
hCoV-19/Malaysia/UNIMAS-CRC0439/2021	betacoronavirus	EPI_ISL_1318217	2021-01-18	Asia	Malaysia	Sarawak	Asia	Malaysia	Sarawak	genome	29899	Human	unknown	unknown	AU.2	GH	Ministry of Health Hospitals	Institute of Health and Community Medicine	Chan Chia Jui, David Perera, Ooi Mong How, Chua Hock Hin, Tonnii Sia Loong Loong, Wong Jyn Shan, Wong Kiing Aik	https://www.gisaid.org/	2021-03-23	?
hCoV-19/Malaysia/IMR_WC198963/2021	betacoronavirus	EPI_ISL_1789203	2021-04-16	Asia	Malaysia		Asia	Malaysia		genome	29960	Human	5	Female	B.1.466.2	GH	Institute for Medical Research, Infectious Disease Research Centre, National Institutes of Health, Ministry of Health Malaysia	Institute for Medical Research, Infectious Disease Research Centre, National Institutes of Health, Ministry of Health Malaysia	Suppiah J, Kamel K, Mohd Zawawi Z, Ramly N, Robert F, Thayan R	https://www.gisaid.org/	2021-04-29	?
hCoV-19/Malaysia/IMR_WC176154/2021	betacoronavirus	EPI_ISL_1789204	2021-04-07	Asia	Malaysia		Asia	Malaysia		genome	29847	Human	46	Male	B.1.524	G	Institute for Medical Research, Infectious Disease Research Centre, National Institutes of Health, Ministry of Health Malaysia	Institute for Medical Research, Infectious Disease Research Centre, National Institutes of Health, Ministry of Health Malaysia	Suppiah J, Kamel K, Mohd Zawawi Z, Ramly N, Robert F, Thayan R	https://www.gisaid.org/	2021-04-29	?
hCoV-19/Malaysia/IMR_WC180621/2021	betacoronavirus	EPI_ISL_1788079	2021-04-07	Asia	Malaysia		Asia	Malaysia		genome	29811	Human	59	Male	AU.2	GH	Institute for Medical Research, Infectious Disease Research Centre, National Institutes of Health, Ministry of Health Malaysia	Institute for Medical Research, Infectious Disease Research Centre, National Institutes of Health, Ministry of Health Malaysia	Suppiah J, Kamel K, Mohd Zawawi Z, Azizan MA, Ramly N, Robert F, Thayan R	https://www.gisaid.org/	2021-04-29	?
hCoV-19/Malaysia/IMR_WC179185/2021	betacoronavirus	EPI_ISL_1788082	2021-04-08	Asia	Malaysia		Asia	Malaysia		genome	29894	Human	unknown	Male	B.1.524	G	Institute for Medical Research, Infectious Disease Research Centre, National Institutes of Health, Ministry of Health Malaysia	Institute for Medical Research, Infectious Disease Research Centre, National Institutes of Health, Ministry of Health Malaysia	Suppiah J, Kamel K, Mohd Zawawi Z, Azizan MA, Ramly N, Robert F, Thayan R	https://www.gisaid.org/	2021-04-29	?
hCoV-19/Malaysia/IMR_WC179354/2021	betacoronavirus	EPI_ISL_1788080	2021-04-08	Asia	Malaysia		Asia	Malaysia		genome	29896	Human	unknown	Male	B.1.524	G	Institute for Medical Research, Infectious Disease Research Centre, National Institutes of Health, Ministry of Health Malaysia	Institute for Medical Research, Infectious Disease Research Centre, National Institutes of Health, Ministry of Health Malaysia	Suppiah J, Kamel K, Mohd Zawawi Z, Azizan MA, Ramly N, Robert F, Thayan R	https://www.gisaid.org/	2021-04-29	?
hCoV-19/Malaysia/IMR_WC179147/2021	betacoronavirus	EPI_ISL_1788081	2021-04-08	Asia	Malaysia		Asia	Malaysia		genome	29882	Human	unknown	Male	B.1.524	G	Institute for Medical Research, Infectious Disease Research Centre, National Institutes of Health, Ministry of Health Malaysia	Institute for Medical Research, Infectious Disease Research Centre, National Institutes of Health, Ministry of Health Malaysia	Suppiah J, Kamel K, Mohd Zawawi Z, Azizan MA, Ramly N, Robert F, Thayan R	https://www.gisaid.org/	2021-04-29	?
hCoV-19/Malaysia/IMR_WC192512/2021	betacoronavirus	EPI_ISL_1787689	2021-04-12	Asia	Malaysia		Asia	Malaysia		genome	29883	Human	47	Female	AU.2	GH	Institute for Medical Research, Infectious Disease Research Centre, National Institutes of Health, Ministry of Health Malaysia	Institute for Medical Research, Infectious Disease Research Centre, National Institutes of Health, Ministry of Health Malaysia	Suppiah J, Kamel K, Mohd Zawawi Z, Azizan MA, Ramly N, Robert F, Thayan R	https://www.gisaid.org/	2021-04-29	?
hCoV-19/Malaysia/IMR_WC171038/2021	betacoronavirus	EPI_ISL_1787318	2021-04-05	Asia	Malaysia		Asia	Malaysia		genome	29903	Human	59	Female	B.1.1.7	GRY	Institute for Medical Research, Infectious Disease Research Centre, National Institutes of Health, Ministry of Health Malaysia	Institute for Medical Research, Infectious Disease Research Centre, National Institutes of Health, Ministry of Health Malaysia	Suppiah J, Kamel K, Mohd Zawawi Z, Azizan MA, Ramly N, Robert F, Thayan R	https://www.gisaid.org/	2021-04-29	?
hCoV-19/Malaysia/IMR_WC185229/2021	betacoronavirus	EPI_ISL_1787317	2021-04-10	Asia	Malaysia		Asia	Malaysia		genome	29866	Human	26	Female	C.36	GR	Institute for Medical Research, Infectious Disease Research Centre, National Institutes of Health, Ministry of Health Malaysia	Institute for Medical Research, Infectious Disease Research Centre, National Institutes of Health, Ministry of Health Malaysia	Suppiah J, Kamel K, Mohd Zawawi Z, Azizan MA, Ramly N, Robert F, Thayan R	https://www.gisaid.org/	2021-04-29	?
hCoV-19/Malaysia/IMR_WC192273/2021	betacoronavirus	EPI_ISL_1787323	2021-04-14	Asia	Malaysia		Asia	Malaysia		genome	29844	Human	14	Male	B.1.351	GH	Institute for Medical Research, Infectious Disease Research Centre, National Institutes of Health, Ministry of Health Malaysia	Institute for Medical Research, Infectious Disease Research Centre, National Institutes of Health, Ministry of Health Malaysia	Suppiah J, Kamel K, Mohd Zawawi Z, Azizan MA, Ramly N, Robert F, Thayan R	https://www.gisaid.org/	2021-04-29	?
hCoV-19/Malaysia/IMR_WC185178/2021	betacoronavirus	EPI_ISL_1787322	2021-04-10	Asia	Malaysia		Asia	Malaysia		genome	29922	Human	unknown	Female	B.1.351	GH	Institute for Medical Research, Infectious Disease Research Centre, National Institutes of Health, Ministry of Health Malaysia	Institute for Medical Research, Infectious Disease Research Centre, National Institutes of Health, Ministry of Health Malaysia	Suppiah J, Kamel K, Mohd Zawawi Z, Azizan MA, Ramly N, Robert F, Thayan R	https://www.gisaid.org/	2021-04-29	?
hCoV-19/Malaysia/IMR_WC189771/2021	betacoronavirus	EPI_ISL_1787324	2021-04-13	Asia	Malaysia		Asia	Malaysia		genome	29918	Human	36	Female	AU.2	GH	Institute for Medical Research, Infectious Disease Research Centre, National Institutes of Health, Ministry of Health Malaysia	Institute for Medical Research, Infectious Disease Research Centre, National Institutes of Health, Ministry of Health Malaysia	Suppiah J, Kamel K, Mohd Zawawi Z, Azizan MA, Ramly N, Robert F, Thayan R	https://www.gisaid.org/	2021-04-29	?
hCoV-19/Malaysia/IMR_WC203198/2021	betacoronavirus	EPI_ISL_1787321	2021-04-17	Asia	Malaysia		Asia	Malaysia		genome	29867	Human	21	Male	B.1.351	GH	Institute for Medical Research, Infectious Disease Research Centre, National Institutes of Health, Ministry of Health Malaysia	Institute for Medical Research, Infectious Disease Research Centre, National Institutes of Health, Ministry of Health Malaysia	Suppiah J, Kamel K, Mohd Zawawi Z, Azizan MA, Ramly N, Robert F, Thayan R	https://www.gisaid.org/	2021-04-29	?
hCoV-19/Malaysia/IMR_WC197830/2021	betacoronavirus	EPI_ISL_1787320	2021-04-16	Asia	Malaysia		Asia	Malaysia		genome	29843	Human	40	Female	B.1.351	GH	Institute for Medical Research, Infectious Disease Research Centre, National Institutes of Health, Ministry of Health Malaysia	Institute for Medical Research, Infectious Disease Research Centre, National Institutes of Health, Ministry of Health Malaysia	Suppiah J, Kamel K, Mohd Zawawi Z, Azizan MA, Ramly N, Robert F, Thayan R	https://www.gisaid.org/	2021-04-29	?
hCoV-19/Malaysia/9886/2020	betacoronavirus	EPI_ISL_501228	2020-03-21	Asia	Malaysia	Kuala Lumpur	Asia	Malaysia	Kuala Lumpur	genome	29873	Human	28	Male	B.6	O	Department of Medical Microbiology, University Malaya Medical Centre	Department of Medical Microbiology, Faculty of Medicine, University of Malaya	Yoong Min CHONG, Jennifer Chong, I-Ching SAM, Yoke Fun CHAN, University Malaya Medical Centre COVID Team	https://www.gisaid.org/	2020-07-31	?
hCoV-19/Malaysia/3706/2020	betacoronavirus	EPI_ISL_501209	2020-03-31	Asia	Malaysia	Kuala Lumpur	Asia	Malaysia	Kuala Lumpur	genome	29849	Human	27	Female	B.6.1	O	Department of Medical Microbiology, University Malaya Medical Centre	Department of Medical Microbiology, Faculty of Medicine, University of Malaya	Yoong Min CHONG, Jennifer Chong, I-Ching SAM, Yoke Fun CHAN, University Malaya Medical Centre COVID Team	https://www.gisaid.org/	2020-07-31	?
hCoV-19/Malaysia/3605/2020	betacoronavirus	EPI_ISL_501206	2020-03-31	Asia	Malaysia	Kuala Lumpur	Asia	Malaysia	Kuala Lumpur	genome	29874	Human	14	Male	B.28	V	Department of Medical Microbiology, University Malaya Medical Centre	Department of Medical Microbiology, Faculty of Medicine, University of Malaya	Yoong Min CHONG, Jennifer Chong, I-Ching SAM, Yoke Fun CHAN, University Malaya Medical Centre COVID Team	https://www.gisaid.org/	2020-07-31	?
hCoV-19/Malaysia/IMR_WC107610/2021	betacoronavirus	EPI_ISL_1406178	2021-02-27	Asia	Malaysia		Asia	Malaysia		genome	29903	Human	32	Male	B.1.524	G	Institute for Medical Research, Infectious Disease Research Centre, National Institutes of Health, Ministry of Health Malaysia	Institute for Medical Research, Infectious Disease Research Centre, National Institutes of Health, Ministry of Health Malaysia	Suppiah J, Kamel K, Mohd Zawawi Z, Ramly N, Robert F, Thayan R	https://www.gisaid.org/	2021-03-31	?
hCoV-19/Malaysia/IMR_WC105668/2021	betacoronavirus	EPI_ISL_1406192	2021-02-25	Asia	Malaysia		Asia	Malaysia		genome	29914	Human	26	Male	B.1.524	G	Institute for Medical Research, Infectious Disease Research Centre, National Institutes of Health, Ministry of Health Malaysia	Institute for Medical Research, Infectious Disease Research Centre, National Institutes of Health, Ministry of Health Malaysia	Suppiah J, Kamel K, Mohd Zawawi Z, Ramly N, Robert F, Thayan R	https://www.gisaid.org/	2021-03-31	?
hCoV-19/Malaysia/IMR_WC107580/2021	betacoronavirus	EPI_ISL_1406197	2021-02-27	Asia	Malaysia		Asia	Malaysia		genome	30234	Human	43	Female	B.1.524	G	Institute for Medical Research, Infectious Disease Research Centre, National Institutes of Health, Ministry of Health Malaysia	Institute for Medical Research, Infectious Disease Research Centre, National Institutes of Health, Ministry of Health Malaysia	Suppiah J, Kamel K, Mohd Zawawi Z, Ramly N, Robert F, Thayan R	https://www.gisaid.org/	2021-03-31	?
hCoV-19/Malaysia/IMR_WC103989/2021	betacoronavirus	EPI_ISL_1406281	2021-02-24	Asia	Malaysia		Asia	Malaysia		genome	29862	Human	39	Male	B.1.524	G	Institute for Medical Research, Infectious Disease Research Centre, National Institutes of Health, Ministry of Health Malaysia	Institute for Medical Research, Infectious Disease Research Centre, National Institutes of Health, Ministry of Health Malaysia	Suppiah J, Kamel K, Thayan R	https://www.gisaid.org/	2021-03-31	?
hCoV-19/Malaysia/IMR_WC106956/2021	betacoronavirus	EPI_ISL_1406286	2021-02-26	Asia	Malaysia		Asia	Malaysia		genome	29876	Human	43	Female	B.1.524	G	Institute for Medical Research, Infectious Disease Research Centre, National Institutes of Health, Ministry of Health Malaysia	Institute for Medical Research, Infectious Disease Research Centre, National Institutes of Health, Ministry of Health Malaysia	Suppiah J, Kamel K, Thayan R	https://www.gisaid.org/	2021-03-31	?
hCoV-19/Malaysia/IMR_WC104486/2021	betacoronavirus	EPI_ISL_1406292	2021-02-24	Asia	Malaysia		Asia	Malaysia		genome	29937	Human	18	Male	B.1.524	G	Institute for Medical Research, Infectious Disease Research Centre, National Institutes of Health, Ministry of Health Malaysia	Institute for Medical Research, Infectious Disease Research Centre, National Institutes of Health, Ministry of Health Malaysia	Suppiah J, Kamel K, Thayan R	https://www.gisaid.org/	2021-03-31	?
hCoV-19/Malaysia/IMR_WC75495/2021	betacoronavirus	EPI_ISL_1424518	2021-03-14	Asia	Malaysia		Asia	Malaysia		genome	29891	Human	1	Male	B.1.351	GH	Institute for Medical Research, Infectious Disease Research Centre, National Institutes of Health, Ministry of Health Malaysia	Institute for Medical Research, Infectious Disease Research Centre, National Institutes of Health, Ministry of Health Malaysia	Suppiah J, Kamel K, Thayan R	https://www.gisaid.org/	2021-04-01	?
hCoV-19/Malaysia/IMR_WC112572/2021	betacoronavirus	EPI_ISL_1424510	2021-03-03	Asia	Malaysia		Asia	Malaysia		genome	30012	Human	23	Female	AU.2	GH	Institute for Medical Research, Infectious Disease Research Centre, National Institutes of Health, Ministry of Health Malaysia	Institute for Medical Research, Infectious Disease Research Centre, National Institutes of Health, Ministry of Health Malaysia	Suppiah J, Kamel K, Thayan R	https://www.gisaid.org/	2021-04-01	?
hCoV-19/Malaysia/IMR_WC55461/2021	betacoronavirus	EPI_ISL_944101	2021-01-21	Asia	Malaysia		Asia	Malaysia		genome	29870	Human	36	Female	B.1.524	G	Institute for Medical Research, Infectious Disease Research Centre, National Institutes of Health, Ministry of Health Malaysia	Institute for Medical Research, Infectious Disease Research Centre, National Institutes of Health, Ministry of Health Malaysia	Suppiah J, Kamel K, Azizan MA, Thayan R	https://www.gisaid.org/	2021-02-07	?
hCoV-19/Malaysia/IMR_WC355250/2020	betacoronavirus	EPI_ISL_944102	2020-12-18	Asia	Malaysia		Asia	Malaysia		genome	29855	Human	unknown	Male	B.1.524	G	Institute for Medical Research, Infectious Disease Research Centre, National Institutes of Health, Ministry of Health Malaysia	Institute for Medical Research, Infectious Disease Research Centre, National Institutes of Health, Ministry of Health Malaysia	Suppiah J, Kamel K, Azizan MA, Thayan R	https://www.gisaid.org/	2021-02-07	?
hCoV-19/Malaysia/IMR_WC365760/2020	betacoronavirus	EPI_ISL_944100	2020-12-22	Asia	Malaysia		Asia	Malaysia		genome	29864	Human	4	Female	B.1.524	G	Institute for Medical Research, Infectious Disease Research Centre, National Institutes of Health, Ministry of Health Malaysia	Institute for Medical Research, Infectious Disease Research Centre, National Institutes of Health, Ministry of Health Malaysia	Suppiah J, Kamel K, Azizan MA, Thayan R	https://www.gisaid.org/	2021-02-07	?
hCoV-19/Malaysia/IMR_WC355265/2020	betacoronavirus	EPI_ISL_944104	2020-12-18	Asia	Malaysia		Asia	Malaysia		genome	29902	Human	unknown	Male	B.1.524	G	Institute for Medical Research, Infectious Disease Research Centre, National Institutes of Health, Ministry of Health Malaysia	Institute for Medical Research, Infectious Disease Research Centre, National Institutes of Health, Ministry of Health Malaysia	Suppiah J, Kamel K, Azizan MA, Thayan R	https://www.gisaid.org/	2021-02-07	?
hCoV-19/Malaysia/IMR_WC355231/2020	betacoronavirus	EPI_ISL_944103	2020-12-18	Asia	Malaysia		Asia	Malaysia		genome	29902	Human	unknown	Male	B.1.524	G	Institute for Medical Research, Infectious Disease Research Centre, National Institutes of Health, Ministry of Health Malaysia	Institute for Medical Research, Infectious Disease Research Centre, National Institutes of Health, Ministry of Health Malaysia	Suppiah J, Kamel K, Azizan MA, Thayan R	https://www.gisaid.org/	2021-02-07	?
hCoV-19/Malaysia/IMR_WC348412/2020	betacoronavirus	EPI_ISL_944096	2020-12-15	Asia	Malaysia		Asia	Malaysia		genome	29892	Human	30	Male	P.2	GR	Institute for Medical Research, Infectious Disease Research Centre, National Institutes of Health, Ministry of Health Malaysia	Institute for Medical Research, Infectious Disease Research Centre, National Institutes of Health, Ministry of Health Malaysia	Suppiah J, Kamel K, Azizan MA, Thayan R	https://www.gisaid.org/	2021-02-07	?
hCoV-19/Malaysia/IMR_WC346578/2020	betacoronavirus	EPI_ISL_944094	2020-12-15	Asia	Malaysia		Asia	Malaysia		genome	29909	Human	15	Female	B.1.524	G	Institute for Medical Research, Infectious Disease Research Centre, National Institutes of Health, Ministry of Health Malaysia	Institute for Medical Research, Infectious Disease Research Centre, National Institutes of Health, Ministry of Health Malaysia	Suppiah J, Kamel K, Azizan MA, Thayan R	https://www.gisaid.org/	2021-02-07	?
hCoV-19/Malaysia/IMR_WC360297/2020	betacoronavirus	EPI_ISL_944099	2020-12-20	Asia	Malaysia		Asia	Malaysia		genome	29873	Human	34	Male	B.1.524	G	Institute for Medical Research, Infectious Disease Research Centre, National Institutes of Health, Ministry of Health Malaysia	Institute for Medical Research, Infectious Disease Research Centre, National Institutes of Health, Ministry of Health Malaysia	Suppiah J, Kamel K, Azizan MA, Thayan R	https://www.gisaid.org/	2021-02-07	?
hCoV-19/Malaysia/IMR_WI239/2020	betacoronavirus	EPI_ISL_936495	2020-10-29	Asia	Malaysia		Asia	Malaysia		genome	29884	Human	32	Male	B.1.524	G	Sarawak General Hospital	Institute for Medical Research, Infectious Disease Research Centre, National Institutes of Health, Ministry of Health Malaysia	Suppiah J, Kamel K, Azizan MA, Thayan R	https://www.gisaid.org/	2021-02-05	?
hCoV-19/Malaysia/IMR_WI224/2020	betacoronavirus	EPI_ISL_936494	2020-10-24	Asia	Malaysia		Asia	Malaysia		genome	29973	Human	32	Female	B.1.524	G	Hospital Enche Besar Hajjah Khalsom Kluang	Institute for Medical Research, Infectious Disease Research Centre, National Institutes of Health, Ministry of Health Malaysia	Suppiah J, Kamel K, Azizan MA, Thayan R	https://www.gisaid.org/	2021-02-05	?
hCoV-19/Malaysia/IMR_WC344977/2020	betacoronavirus	EPI_ISL_936491	2020-12-14	Asia	Malaysia		Asia	Malaysia		genome	29888	Human	28	Female	B.1.524	G	Institute for Medical Research, Infectious Disease Research Centre, National Institutes of Health, Ministry of Health Malaysia	Institute for Medical Research, Infectious Disease Research Centre, National Institutes of Health, Ministry of Health Malaysia	Suppiah J, Kamel K, Azizan MA, Thayan R	https://www.gisaid.org/	2021-02-05	?
hCoV-19/Malaysia/IMR_5316/2020	betacoronavirus	EPI_ISL_936490	2020-11-28	Asia	Malaysia		Asia	Malaysia		genome	29861	Human	71	Female	B.1.36.16	GH	Makmal Kesihatan Awam Kota Bharu	Institute for Medical Research, Infectious Disease Research Centre, National Institutes of Health, Ministry of Health Malaysia	Suppiah J, Kamel K, Azizan MA, Thayan R	https://www.gisaid.org/	2021-02-05	?
hCoV-19/Malaysia/IMR_WI330/2020	betacoronavirus	EPI_ISL_936488	2020-11-09	Asia	Malaysia		Asia	Malaysia		genome	29886	Human	63	Female	B.1.524	G	Hospital Queen Elizabeth	Institute for Medical Research, Infectious Disease Research Centre, National Institutes of Health, Ministry of Health Malaysia	Suppiah J, Kamel K, Azizan MA, Thayan R	https://www.gisaid.org/	2021-02-05	?
hCoV-19/Malaysia/IMR_WI340/2020	betacoronavirus	EPI_ISL_936489	2020-11-23	Asia	Malaysia		Asia	Malaysia		genome	29854	Human	32	Male	B.1.36.16	GH	Hospital Raja Perempuan Zainab II	Institute for Medical Research, Infectious Disease Research Centre, National Institutes of Health, Ministry of Health Malaysia	Suppiah J, Kamel K, Azizan MA, Thayan R	https://www.gisaid.org/	2021-02-05	?
hCoV-19/Malaysia/IMR_WI051/2021	betacoronavirus	EPI_ISL_1714796	2021-03-04	Asia	Malaysia		Asia	Malaysia		genome	29898	Human	42	Female	AU.2	GH	Institute for Medical Research, Infectious Disease Research Centre, National Institutes of Health, Ministry of Health Malaysia	Institute for Medical Research, Infectious Disease Research Centre, National Institutes of Health, Ministry of Health Malaysia	Suppiah J, Kamel K, Mohd Zawawi Z, Thayan R	https://www.gisaid.org/	2021-04-25	?
hCoV-19/Malaysia/IMR_WI057/2021	betacoronavirus	EPI_ISL_1714797	2021-03-04	Asia	Malaysia		Asia	Malaysia		genome	29867	Human	66	Male	AU.2	GH	Institute for Medical Research, Infectious Disease Research Centre, National Institutes of Health, Ministry of Health Malaysia	Institute for Medical Research, Infectious Disease Research Centre, National Institutes of Health, Ministry of Health Malaysia	Suppiah J, Kamel K, Mohd Zawawi Z, Thayan R	https://www.gisaid.org/	2021-04-25	?
hCoV-19/Malaysia/UNIMAS-M3851/2020	betacoronavirus	EPI_ISL_718133	2020-05-11	Asia	Malaysia	Sarawak	Asia	Malaysia	Sarawak	genome	29851	Human	19	Male	B	O	Ministry of Health Hospitals	Institute of Health and Community Medicine	David Perera, Ooi Mong How, Chua Hock Hin, Tonnii Sia Loong Loong, Wong Jyn Shan, Wong Kiing Aik, Chan Chia Jui	https://www.gisaid.org/	2020-12-21	?
hCoV-19/Malaysia/UNIMAS-0358/2020	betacoronavirus	EPI_ISL_718148	2020-04-03	Asia	Malaysia	Sarawak	Asia	Malaysia	Sarawak	genome	29834	Human	28	Female	B.1	G	Ministry of Health Hospitals	Institute of Health and Community Medicine	David Perera, Ooi Mong How, Chua Hock Hin, Tonnii Sia Loong Loong, Wong Jyn Shan, Wong Kiing Aik, Chan Chia Jui	https://www.gisaid.org/	2020-12-21	?
hCoV-19/Malaysia/UNIMAS-15287/2020	betacoronavirus	EPI_ISL_718214	2020-10-01	Asia	Malaysia	Sarawak	Asia	Malaysia	Sarawak	genome	29873	Human	19	Female	B.1.524	G	Ministry of Health Hospitals	Institute of Health and Community Medicine	David Perera, Ooi Mong How, Chua Hock Hin, Tonnii Sia Loong Loong, Wong Jyn Shan, Wong Kiing Aik, Chan Chia Jui	https://www.gisaid.org/	2020-12-21	?
hCoV-19/Malaysia/IMR_WC128230/2021	betacoronavirus	EPI_ISL_1696751	2021-03-11	Asia	Malaysia		Asia	Malaysia		genome	29838	Human	48	Male	B.1.351	GH	Institute for Medical Research, Infectious Disease Research Centre, National Institutes of Health, Ministry of Health Malaysia	Institute for Medical Research, Infectious Disease Research Centre, National Institutes of Health, Ministry of Health Malaysia	Suppiah J, Kamel K, Mohd Zawawi Z, Thayan R	https://www.gisaid.org/	2021-04-23	?
hCoV-19/Malaysia/IMR_WC128227/2021	betacoronavirus	EPI_ISL_1696749	2021-03-11	Asia	Malaysia		Asia	Malaysia		genome	29907	Human	40	Male	B.1.351	GH	Institute for Medical Research, Infectious Disease Research Centre, National Institutes of Health, Ministry of Health Malaysia	Institute for Medical Research, Infectious Disease Research Centre, National Institutes of Health, Ministry of Health Malaysia	Suppiah J, Kamel K, Thayan R	https://www.gisaid.org/	2021-04-23	?
hCoV-19/Malaysia/IMR_WC124295/2021	betacoronavirus	EPI_ISL_1696747	2021-03-09	Asia	Malaysia		Asia	Malaysia		genome	29834	Human	45	Female	B.1.351	GH	Institute for Medical Research, Infectious Disease Research Centre, National Institutes of Health, Ministry of Health Malaysia	Institute for Medical Research, Infectious Disease Research Centre, National Institutes of Health, Ministry of Health Malaysia	Suppiah J, Kamel K, Thayan R	https://www.gisaid.org/	2021-04-23	?
hCoV-19/Malaysia/IMR_WC135320/2021	betacoronavirus	EPI_ISL_1696753	2021-03-16	Asia	Malaysia		Asia	Malaysia		genome	29859	Human	33	Female	B.1.524	G	Institute for Medical Research, Infectious Disease Research Centre, National Institutes of Health, Ministry of Health Malaysia	Institute for Medical Research, Infectious Disease Research Centre, National Institutes of Health, Ministry of Health Malaysia	Suppiah J, Kamel K, Mohd Zawawi Z, Thayan R	https://www.gisaid.org/	2021-04-23	?
hCoV-19/Malaysia/IMR_WC124303/2021	betacoronavirus	EPI_ISL_1696748	2021-03-09	Asia	Malaysia		Asia	Malaysia		genome	29874	Human	5	Male	B.1.351	GH	Institute for Medical Research, Infectious Disease Research Centre, National Institutes of Health, Ministry of Health Malaysia	Institute for Medical Research, Infectious Disease Research Centre, National Institutes of Health, Ministry of Health Malaysia	Suppiah J, Kamel K, Thayan R	https://www.gisaid.org/	2021-04-23	?
hCoV-19/Malaysia/IMR_WC122006/2021	betacoronavirus	EPI_ISL_1696746	2021-03-08	Asia	Malaysia		Asia	Malaysia		genome	29839	Human	57	Male	B.1.351	GH	Institute for Medical Research, Infectious Disease Research Centre, National Institutes of Health, Ministry of Health Malaysia	Institute for Medical Research, Infectious Disease Research Centre, National Institutes of Health, Ministry of Health Malaysia	Suppiah J, Kamel K, Thayan R	https://www.gisaid.org/	2021-04-23	?
hCoV-19/Malaysia/IMR_WC130433/2021	betacoronavirus	EPI_ISL_1696752	2021-03-12	Asia	Malaysia		Asia	Malaysia		genome	29846	Human	20	Male	B.1.351	GH	Institute for Medical Research, Infectious Disease Research Centre, National Institutes of Health, Ministry of Health Malaysia	Institute for Medical Research, Infectious Disease Research Centre, National Institutes of Health, Ministry of Health Malaysia	Suppiah J, Kamel K, Mohd Zawawi Z, Thayan R	https://www.gisaid.org/	2021-04-23	?
hCoV-19/Malaysia/IMR_WC149069/2021	betacoronavirus	EPI_ISL_1696758	2021-03-22	Asia	Malaysia		Asia	Malaysia		genome	29859	Human	67	Female	B.1.351	GH	Institute for Medical Research, Infectious Disease Research Centre, National Institutes of Health, Ministry of Health Malaysia	Institute for Medical Research, Infectious Disease Research Centre, National Institutes of Health, Ministry of Health Malaysia	Suppiah J, Kamel K, Mohd Zawawi Z, Thayan R	https://www.gisaid.org/	2021-04-23	?
hCoV-19/Malaysia/IMR_WC167991/2021	betacoronavirus	EPI_ISL_1673420	2021-04-03	Asia	Malaysia		Asia	Malaysia		genome	29866	Human	21	Female	B.1.524	G	Institute for Medical Research, Infectious Disease Research Centre, National Institutes of Health, Ministry of Health Malaysia	Institute for Medical Research, Infectious Disease Research Centre, National Institutes of Health, Ministry of Health Malaysia	Suppiah J, Kamel K, Mohd Zawawi Z, Thayan R	https://www.gisaid.org/	2021-04-22	?
hCoV-19/Malaysia/IMR_WI048/2021	betacoronavirus	EPI_ISL_1673735	2021-03-04	Asia	Malaysia		Asia	Malaysia		genome	29923	Human	8	Male	AU.2	GH	Institute for Medical Research, Infectious Disease Research Centre, National Institutes of Health, Ministry of Health Malaysia	Institute for Medical Research, Infectious Disease Research Centre, National Institutes of Health, Ministry of Health Malaysia	Suppiah J, Kamel K, Mohd Zawawi Z, Thayan R	https://www.gisaid.org/	2021-04-22	?
hCoV-19/Malaysia/IMR_WI040/2021	betacoronavirus	EPI_ISL_1673683	2021-03-04	Asia	Malaysia		Asia	Malaysia		genome	29915	Human	55	Male	AU.2	GH	Institute for Medical Research, Infectious Disease Research Centre, National Institutes of Health, Ministry of Health Malaysia	Institute for Medical Research, Infectious Disease Research Centre, National Institutes of Health, Ministry of Health Malaysia	Suppiah J, Kamel K, Mohd Zawawi Z, Thayan R	https://www.gisaid.org/	2021-04-22	?
hCoV-19/Malaysia/IMR_WC170145/2021	betacoronavirus	EPI_ISL_1673296	2021-04-03	Asia	Malaysia		Asia	Malaysia		genome	29876	Human	10	Female	B.1.524	G	Institute for Medical Research, Infectious Disease Research Centre, National Institutes of Health, Ministry of Health Malaysia	Institute for Medical Research, Infectious Disease Research Centre, National Institutes of Health, Ministry of Health Malaysia	Suppiah J, Kamel K, Thayan R	https://www.gisaid.org/	2021-04-22	?
hCoV-19/Malaysia/IMR_WC166928/2021	betacoronavirus	EPI_ISL_1673299	2021-04-01	Asia	Malaysia		Asia	Malaysia		genome	29887	Human	43	Female	B.1.524	G	Institute for Medical Research, Infectious Disease Research Centre, National Institutes of Health, Ministry of Health Malaysia	Institute for Medical Research, Infectious Disease Research Centre, National Institutes of Health, Ministry of Health Malaysia	Suppiah J, Kamel K, Thayan R	https://www.gisaid.org/	2021-04-22	?
hCoV-19/Malaysia/IMR_WC167994/2021	betacoronavirus	EPI_ISL_1673287	2021-04-02	Asia	Malaysia		Asia	Malaysia		genome	29920	Human	44	Female	B.1.524	G	Institute for Medical Research, Infectious Disease Research Centre, National Institutes of Health, Ministry of Health Malaysia	Institute for Medical Research, Infectious Disease Research Centre, National Institutes of Health, Ministry of Health Malaysia	Suppiah J, Kamel K, Mohd Zawawi Z, Ramly N, Robert F, Thayan R	https://www.gisaid.org/	2021-04-22	?
hCoV-19/Malaysia/IMR_LD125191/2021	betacoronavirus	EPI_ISL_1673257	2021-04-07	Asia	Malaysia		Asia	Malaysia		genome	29872	Human	68	Male	B.1.524	G	Hospital Lahad Datu	Institute for Medical Research, Infectious Disease Research Centre, National Institutes of Health, Ministry of Health Malaysia Jalan Setia Murni U13/52, Bandar Setia Alam, 40170 Selangor, Malaysia	Suppiah J, Kamel K, Mohd Zawawi Z, Thayan R	https://www.gisaid.org/	2021-04-22	?
hCoV-19/Malaysia/IMR_WC167203/2021	betacoronavirus	EPI_ISL_1673304	2021-04-01	Asia	Malaysia		Asia	Malaysia		genome	29862	Human	31	Male	B.1.524	G	Institute for Medical Research, Infectious Disease Research Centre, National Institutes of Health, Ministry of Health Malaysia	Institute for Medical Research, Infectious Disease Research Centre, National Institutes of Health, Ministry of Health Malaysia	Suppiah J, Kamel K, Thayan R	https://www.gisaid.org/	2021-04-22	?
hCoV-19/Malaysia/IMR_WC136734/2020	betacoronavirus	EPI_ISL_1196930	2020-04-06	Asia	Malaysia		Asia	Malaysia		genome	29926	Human	68	Male	B.6	O	Institute for Medical Research, Infectious Disease Research Centre, National Institutes of Health, Ministry of Health Malaysia	Institute for Medical Research, Infectious Disease Research Centre, National Institutes of Health, Ministry of Health Malaysia	Suppiah J, Kamel K, Mohd Zawawi Z, Ramly N, Robert F, Thayan R	https://www.gisaid.org/	2021-03-10	?
hCoV-19/Malaysia/UNIMAS-15877/2021	betacoronavirus	EPI_ISL_1318212	2021-01-10	Asia	Malaysia	Sarawak	Asia	Malaysia	Sarawak	genome	29874	Human	23	Male	B.1.466.2	GH	Ministry of Health Hospitals	Institute of Health and Community Medicine	Chan Chia Jui, David Perera, Ooi Mong How, Chua Hock Hin, Tonnii Sia Loong Loong, Wong Jyn Shan, Wong Kiing Aik	https://www.gisaid.org/	2021-03-23	?
hCoV-19/Malaysia/IMR_125063/2021	betacoronavirus	EPI_ISL_1585271	2021-04-02	Asia	Malaysia		Asia	Malaysia		genome	29864	Human	40	Male	B.1.524	G	Labuan Hospital	Institute for Medical Research, Infectious Disease Research Centre, National Institutes of Health, Ministry of Health Malaysia	Suppiah J, Kamel K, Mohd Zawawi Z, Ramly N, Robert F, Thayan R	https://www.gisaid.org/	2021-04-14	?
hCoV-19/Malaysia/IMR_WC170284/2021	betacoronavirus	EPI_ISL_1583007	2021-04-04	Asia	Malaysia		Asia	Malaysia		genome	29860	Human	30	Male	B.1.1.7	GRY	Institute for Medical Research, Infectious Disease Research Centre, National Institutes of Health, Ministry of Health Malaysia	Institute for Medical Research, Infectious Disease Research Centre, National Institutes of Health, Ministry of Health Malaysia	Suppiah J, Kamel K, Mohd Zawawi Z, Ramly N, Robert F, Thayan R	https://www.gisaid.org/	2021-04-14	?
hCoV-19/Malaysia/IMR_WC342015/2020	betacoronavirus	EPI_ISL_912400	2020-12-15	Asia	Malaysia		Asia	Malaysia		genome	29853	Human	22	Female	B.1.524	G	Institute for Medical Research, Infectious Disease Research Centre, National Institutes of Health, Ministry of Health Malaysia	Institute for Medical Research, Infectious Disease Research Centre, National Institutes of Health, Ministry of Health Malaysia	Suppiah J, Kamel K, Azizan MA, Thayan R	https://www.gisaid.org/	2021-02-02	?
hCoV-19/Malaysia/IMR_WC342013/2020	betacoronavirus	EPI_ISL_912399	2020-12-15	Asia	Malaysia		Asia	Malaysia		genome	29901	Human	33	Male	B.1.524	G	Institute for Medical Research, Infectious Disease Research Centre, National Institutes of Health, Ministry of Health Malaysia	Institute for Medical Research, Infectious Disease Research Centre, National Institutes of Health, Ministry of Health Malaysia	Suppiah J, Kamel K, Azizan MA, Thayan R	https://www.gisaid.org/	2021-02-02	?
hCoV-19/Malaysia/IMR_WC329964/2020	betacoronavirus	EPI_ISL_912397	2020-12-10	Asia	Malaysia		Asia	Malaysia		genome	29888	Human	37	Female	B.1.524	G	Institute for Medical Research, Infectious Disease Research Centre, National Institutes of Health, Ministry of Health Malaysia	Institute for Medical Research, Infectious Disease Research Centre, National Institutes of Health, Ministry of Health Malaysia	Suppiah J, Kamel K, Azizan MA, Thayan R	https://www.gisaid.org/	2021-02-02	?
hCoV-19/Malaysia/HPUPM_ML6471/2020	betacoronavirus	EPI_ISL_861723	2020-11-02	Asia	Malaysia		Asia	Malaysia		genome	29831	Human	unknown	Male	B.1.524	G	Department of Medical Microbiology, Hospital Pengajar Universiti Putra Malaysia	Malaysia Genome Institute	Mohd Noor Mat Isa, Syafinaz Amin-Nordin, Irni Suhayu Sapian, Hui-Yee Chee, Yusuf Muhammad Noor, Nurhezreen Md Iqbal, Enizza Kasim, Siti Noraini Othman, Mohd Faizal Abu Bakar, Shamsidar Sopie, Azrin Ahmad, Narcisse Joseph, Muhammad MI, Avisha Richards, Nor Zahrin Hasran, Nor Azfa Johari	https://www.gisaid.org/	2021-01-23	?
hCoV-19/Malaysia/HPUPM_ML6117/2020	betacoronavirus	EPI_ISL_861722	2020-10-26	Asia	Malaysia		Asia	Malaysia		genome	29816	Human	unknown	Male	B.1.36.16	GH	Department of Medical Microbiology, Hospital Pengajar Universiti Putra Malaysia	Malaysia Genome Institute	Mohd Noor Mat Isa, Syafinaz Amin-Nordin, Irni Suhayu Sapian, Hui-Yee Chee, Yusuf Muhammad Noor, Nurhezreen Md Iqbal, Enizza Kasim, Siti Noraini Othman, Mohd Faizal Abu Bakar, Shamsidar Sopie, Azrin Ahmad, Narcisse Joseph, Muhammad MI, Avisha Richards, Nor Zahrin Hasran, Nor Azfa Johari	https://www.gisaid.org/	2021-01-23	?
hCoV-19/Malaysia/IMR-UCSI_R16/2021	betacoronavirus	EPI_ISL_877232	2021-01-08	Asia	Malaysia		Asia	Malaysia		genome	30006	Human	unknown	Male	B.1.524	G	University College Sedaya International (UCSI University)	Institute for Medical Research, Infectious Disease Research Centre, National Institutes of Health, Ministry of Health Malaysia	Suppiah J, Kamel K, Azizan MA, Sekaran SD, Thayan R	https://www.gisaid.org/	2021-01-27	?
hCoV-19/Malaysia/IMR-UCSI_R7/2021	betacoronavirus	EPI_ISL_877231	2021-01-08	Asia	Malaysia		Asia	Malaysia		genome	29919	Human	unknown	Male	B.1.524	G	University College Sedaya International (UCSI University)	Institute for Medical Research, Infectious Disease Research Centre, National Institutes of Health, Ministry of Health Malaysia	Suppiah J, Kamel K, Azizan MA, Sekaran SD, Thayan R	https://www.gisaid.org/	2021-01-27	?
hCoV-19/Malaysia/IMR-UCSI_KP45/2021	betacoronavirus	EPI_ISL_877236	2021-01-11	Asia	Malaysia		Asia	Malaysia		genome	30102	Human	37	Male	B.1.524	G	University College Sedaya International (UCSI University)	Institute for Medical Research, Infectious Disease Research Centre, National Institutes of Health, Ministry of Health Malaysia	Suppiah J, Kamel K, Azizan MA, Sekaran SD, Thayan R	https://www.gisaid.org/	2021-01-27	?
hCoV-19/Malaysia/IMR-UCSI_R17/2021	betacoronavirus	EPI_ISL_877233	2021-01-08	Asia	Malaysia		Asia	Malaysia		genome	29954	Human	unknown	Male	B.1.524	G	University College Sedaya International (UCSI University)	Institute for Medical Research, Infectious Disease Research Centre, National Institutes of Health, Ministry of Health Malaysia	Suppiah J, Kamel K, Azizan MA, Sekaran SD, Thayan R	https://www.gisaid.org/	2021-01-27	?
hCoV-19/Malaysia/IMR-UCSI_R19/2021	betacoronavirus	EPI_ISL_877234	2021-01-08	Asia	Malaysia		Asia	Malaysia		genome	29923	Human	unknown	Male	B.1.524	G	University College Sedaya International (UCSI University)	Institute for Medical Research, Infectious Disease Research Centre, National Institutes of Health, Ministry of Health Malaysia	Suppiah J, Kamel K, Azizan MA, Sekaran SD, Thayan R	https://www.gisaid.org/	2021-01-27	?
hCoV-19/Malaysia/IMR-UCSI_KA139/2021	betacoronavirus	EPI_ISL_877330	2021-01-11	Asia	Malaysia		Asia	Malaysia		genome	29948	Human	unknown	Male	B.1.524	G	University College Sedaya International (UCSI University)	Institute for Medical Research, Infectious Disease Research Centre, National Institutes of Health, Ministry of Health Malaysia	Suppiah J, Kamel K, Azizan MA, Sekaran SD, Thayan R	https://www.gisaid.org/	2021-01-27	?
hCoV-19/Malaysia/IMR-UCSI_KA137/2021	betacoronavirus	EPI_ISL_877329	2021-01-11	Asia	Malaysia		Asia	Malaysia		genome	29894	Human	16	Male	B.1.524	G	University College Sedaya International (UCSI University)	Institute for Medical Research, Infectious Disease Research Centre, National Institutes of Health, Ministry of Health Malaysia	Suppiah J, Kamel K, Azizan MA, Sekaran SD, Thayan R	https://www.gisaid.org/	2021-01-27	?
hCoV-19/Malaysia/IMR_WC378731/2020	betacoronavirus	EPI_ISL_877228	2020-12-28	Asia	Malaysia		Asia	Malaysia		genome	29838	Human	22	Male	B.1.1.7	GRY	Institute for Medical Research, Infectious Disease Research Centre, National Institutes of Health, Ministry of Health Malaysia	Institute for Medical Research, Infectious Disease Research Centre, National Institutes of Health, Ministry of Health Malaysia	Suppiah J, Kamel K, Azizan MA, Thayan R	https://www.gisaid.org/	2021-01-27	?
hCoV-19/Malaysia/MGI-MAEPS67/2020	betacoronavirus	EPI_ISL_528744	2020-06-04	Asia	Malaysia	Selangor	Asia	Malaysia	Selangor	genome	29821	Human	unknown	Male	B.6.2	O	Malaysia Genome Institute	Malaysia Genome Institute	Mohd Noor Mat Isa, Irni Suhayu Sapian, Yusuf Muhammad Noor, Nurhezreen Md Iqbal, Mohd Faizal Abu Bakar, Enizza Kasim, Shamsidar Sopie, Siti Noraini Othman, Azrin Ahmad, Nor Azfa Johari, Shahrul Hisham Zainal Ariffin	https://www.gisaid.org/	2020-09-08	?
hCoV-19/Malaysia/IMR_WC38966/2021	betacoronavirus	EPI_ISL_1081333	2021-01-14	Asia	Malaysia		Asia	Malaysia		genome	29947	Human	26	Female	B.1.524	G	Institute for Medical Research, Infectious Disease Research Centre, National Institutes of Health, Ministry of Health Malaysia	Institute for Medical Research, Infectious Disease Research Centre, National Institutes of Health, Ministry of Health Malaysia	Suppiah J, Kamel K, Azizan MA, Thayan R	https://www.gisaid.org/	2021-02-26	?
hCoV-19/Malaysia/IMR_WC64066/2021	betacoronavirus	EPI_ISL_1081327	2021-01-26	Asia	Malaysia		Asia	Malaysia		genome	29935	Human	42	Male	B.1.524	G	Institute for Medical Research, Infectious Disease Research Centre, National Institutes of Health, Ministry of Health Malaysia	Institute for Medical Research, Infectious Disease Research Centre, National Institutes of Health, Ministry of Health Malaysia	Suppiah J, Kamel K, Azizan MA, Thayan R	https://www.gisaid.org/	2021-02-26	?
hCoV-19/Malaysia/UNIMAS-15792/2020	betacoronavirus	EPI_ISL_718200	2020-11-18	Asia	Malaysia	Sarawak	Asia	Malaysia	Sarawak	genome	29886	Human	22	Male	B.1.524	G	Ministry of Health Hospitals	Institute of Health and Community Medicine	David Perera, Ooi Mong How, Chua Hock Hin, Tonnii Sia Loong Loong, Wong Jyn Shan, Wong Kiing Aik, Chan Chia Jui	https://www.gisaid.org/	2020-12-21	?
hCoV-19/Malaysia/IMR-WC280729/2020	betacoronavirus	EPI_ISL_728251	2020-11-18	Asia	Malaysia		Asia	Malaysia		genome	29909	Human	32	Female	B.1.524	G	Institute for Medical Research, Infectious Disease Research Centre, National Institutes of Health, Ministry of Health Malaysia	Institute for Medical Research, Infectious Disease Research Centre, National Institutes of Health, Ministry of Health Malaysia	Suppiah J, Kamel K, Mohd-Zawawi Z, Thayan R	https://www.gisaid.org/	2020-12-22	?
hCoV-19/Malaysia/MGI-DNALAB12/2020	betacoronavirus	EPI_ISL_1435796	2020-10-27	Asia	Malaysia	Selangor	Asia	Malaysia	Selangor	genome	29828	Human	36	Male	B.1.428.3	GH	DNALAB Sdn. Bhd.	Malaysia Genome Institute	Mohd Noor Mat Isa, Irni Suhayu Sapian, Yusuf Muhammad Noor, Nurhezreen Md Iqbal, Mohd Faizal Abu Bakar, Enizza Kasim, Shamsidar Sopie, Siti Noraini Othman, Azrin Ahmad, Wong Yong Wee, Nor Azfa Johari.	https://www.gisaid.org/	2021-04-01	?
hCoV-19/Malaysia/MGI-DNALAB15/2020	betacoronavirus	EPI_ISL_1435798	2020-11-04	Asia	Malaysia	Negeri Sembilan	Asia	Malaysia	Negeri Sembilan	genome	29818	Human	25	Male	B.1.36.16	GH	DNALAB Sdn. Bhd.	Malaysia Genome Institute	Mohd Noor Mat Isa, Irni Suhayu Sapian, Yusuf Muhammad Noor, Nurhezreen Md Iqbal, Mohd Faizal Abu Bakar, Enizza Kasim, Shamsidar Sopie, Siti Noraini Othman, Azrin Ahmad, Wong Yong Wee, Nor Azfa Johari.	https://www.gisaid.org/	2021-04-01	?
hCoV-19/Malaysia/MGI-DNALAB11/2020	betacoronavirus	EPI_ISL_1435794	2020-11-02	Asia	Malaysia	Negeri Sembilan	Asia	Malaysia	Negeri Sembilan	genome	29832	Human	43	Male	B.1.36.16	GH	DNALAB Sdn. Bhd.	Malaysia Genome Institute	Mohd Noor Mat Isa, Irni Suhayu Sapian, Yusuf Muhammad Noor, Nurhezreen Md Iqbal, Mohd Faizal Abu Bakar, Enizza Kasim, Shamsidar Sopie, Siti Noraini Othman, Azrin Ahmad, Wong Yong Wee, Nor Azfa Johari.	https://www.gisaid.org/	2021-04-01	?
hCoV-19/Malaysia/MGI-MGI54/2021	betacoronavirus	EPI_ISL_1435816	2021-01-07	Asia	Malaysia	Selangor	Asia	Malaysia	Selangor	genome	29763	Human	unknown	Female	B.1.36.16	GH	Malaysia Genome Institute	Malaysia Genome Institute	Mohd Noor Mat Isa, Irni Suhayu Sapian, Yusuf Muhammad Noor, Nurhezreen Md Iqbal, Mohd Faizal Abu Bakar, Enizza Kasim, Shamsidar Sopie, Siti Noraini Othman, Azrin Ahmad, Nor Azfa Johari.	https://www.gisaid.org/	2021-04-01	?
hCoV-19/Malaysia/MGI-MGI55/2021	betacoronavirus	EPI_ISL_1435817	2021-01-07	Asia	Malaysia	Selangor	Asia	Malaysia	Selangor	genome	29760	Human	unknown	Female	B.1.36.16	GH	Malaysia Genome Institute	Malaysia Genome Institute	Mohd Noor Mat Isa, Irni Suhayu Sapian, Yusuf Muhammad Noor, Nurhezreen Md Iqbal, Mohd Faizal Abu Bakar, Enizza Kasim, Shamsidar Sopie, Siti Noraini Othman, Azrin Ahmad, Nor Azfa Johari.	https://www.gisaid.org/	2021-04-01	?
hCoV-19/Malaysia/MGI-MGI56/2021	betacoronavirus	EPI_ISL_1435820	2021-01-07	Asia	Malaysia	Selangor	Asia	Malaysia	Selangor	genome	29760	Human	unknown	Female	B.1.36.16	GH	Malaysia Genome Institute	Malaysia Genome Institute	Mohd Noor Mat Isa, Irni Suhayu Sapian, Yusuf Muhammad Noor, Nurhezreen Md Iqbal, Mohd Faizal Abu Bakar, Enizza Kasim, Shamsidar Sopie, Siti Noraini Othman, Azrin Ahmad, Nor Azfa Johari.	https://www.gisaid.org/	2021-04-01	?
hCoV-19/Malaysia/MGI-MGI53/2021	betacoronavirus	EPI_ISL_1435814	2021-01-07	Asia	Malaysia	Selangor	Asia	Malaysia	Selangor	genome	29763	Human	unknown	Female	B.1.36.16	GH	Malaysia Genome Institute	Malaysia Genome Institute	Mohd Noor Mat Isa, Irni Suhayu Sapian, Yusuf Muhammad Noor, Nurhezreen Md Iqbal, Mohd Faizal Abu Bakar, Enizza Kasim, Shamsidar Sopie, Siti Noraini Othman, Azrin Ahmad, Nor Azfa Johari.	https://www.gisaid.org/	2021-04-01	?
hCoV-19/Malaysia/MGI-MGI49/2021	betacoronavirus	EPI_ISL_1435808	2021-01-07	Asia	Malaysia	Selangor	Asia	Malaysia	Selangor	genome	29833	Human	unknown	Female	B.1.36.16	GH	Malaysia Genome Institute	Malaysia Genome Institute	Mohd Noor Mat Isa, Irni Suhayu Sapian, Yusuf Muhammad Noor, Nurhezreen Md Iqbal, Mohd Faizal Abu Bakar, Enizza Kasim, Shamsidar Sopie, Siti Noraini Othman, Azrin Ahmad, Nor Azfa Johari.	https://www.gisaid.org/	2021-04-01	?
hCoV-19/Malaysia/MGI-MGI50/2021	betacoronavirus	EPI_ISL_1435810	2021-01-07	Asia	Malaysia	Selangor	Asia	Malaysia	Selangor	genome	29829	Human	unknown	Female	B.1.36.16	GH	Malaysia Genome Institute	Malaysia Genome Institute	Mohd Noor Mat Isa, Irni Suhayu Sapian, Yusuf Muhammad Noor, Nurhezreen Md Iqbal, Mohd Faizal Abu Bakar, Enizza Kasim, Shamsidar Sopie, Siti Noraini Othman, Azrin Ahmad, Nor Azfa Johari.	https://www.gisaid.org/	2021-04-01	?
hCoV-19/Malaysia/MGI-MGI51/2021	betacoronavirus	EPI_ISL_1435812	2021-01-07	Asia	Malaysia	Selangor	Asia	Malaysia	Selangor	genome	29829	Human	unknown	Female	B.1.36.16	GH	Malaysia Genome Institute	Malaysia Genome Institute	Mohd Noor Mat Isa, Irni Suhayu Sapian, Yusuf Muhammad Noor, Nurhezreen Md Iqbal, Mohd Faizal Abu Bakar, Enizza Kasim, Shamsidar Sopie, Siti Noraini Othman, Azrin Ahmad, Nor Azfa Johari.	https://www.gisaid.org/	2021-04-01	?
hCoV-19/Malaysia/MGI-MGI47/2021	betacoronavirus	EPI_ISL_1435804	2021-01-07	Asia	Malaysia	Selangor	Asia	Malaysia	Selangor	genome	29809	Human	unknown	Female	B.1.36.16	GH	Malaysia Genome Institute	Malaysia Genome Institute	Mohd Noor Mat Isa, Irni Suhayu Sapian, Yusuf Muhammad Noor, Nurhezreen Md Iqbal, Mohd Faizal Abu Bakar, Enizza Kasim, Shamsidar Sopie, Siti Noraini Othman, Azrin Ahmad, Nor Azfa Johari.	https://www.gisaid.org/	2021-04-01	?
hCoV-19/Malaysia/MGI-MGI48/2021	betacoronavirus	EPI_ISL_1435806	2021-01-07	Asia	Malaysia	Selangor	Asia	Malaysia	Selangor	genome	29764	Human	unknown	Female	B.1.36.16	GH	Malaysia Genome Institute	Malaysia Genome Institute	Mohd Noor Mat Isa, Irni Suhayu Sapian, Yusuf Muhammad Noor, Nurhezreen Md Iqbal, Mohd Faizal Abu Bakar, Enizza Kasim, Shamsidar Sopie, Siti Noraini Othman, Azrin Ahmad, Nor Azfa Johari.	https://www.gisaid.org/	2021-04-01	?
hCoV-19/Malaysia/MGI-MGI46/2021	betacoronavirus	EPI_ISL_1435802	2021-01-07	Asia	Malaysia	Selangor	Asia	Malaysia	Selangor	genome	29816	Human	unknown	Female	B.1.36.16	GH	Malaysia Genome Institute	Malaysia Genome Institute	Mohd Noor Mat Isa, Irni Suhayu Sapian, Yusuf Muhammad Noor, Nurhezreen Md Iqbal, Mohd Faizal Abu Bakar, Enizza Kasim, Shamsidar Sopie, Siti Noraini Othman, Azrin Ahmad, Nor Azfa Johari.	https://www.gisaid.org/	2021-04-01	?
hCoV-19/Malaysia/MGI-DNALAB16/2020	betacoronavirus	EPI_ISL_1435800	2020-11-06	Asia	Malaysia	Negeri Sembilan	Asia	Malaysia	Negeri Sembilan	genome	29836	Human	52	Female	B.1.524	G	DNALAB Sdn. Bhd.	Malaysia Genome Institute	Mohd Noor Mat Isa, Irni Suhayu Sapian, Yusuf Muhammad Noor, Nurhezreen Md Iqbal, Mohd Faizal Abu Bakar, Enizza Kasim, Shamsidar Sopie, Siti Noraini Othman, Azrin Ahmad, Wong Yong Wee, Nor Azfa Johari.	https://www.gisaid.org/	2021-04-01	?
hCoV-19/Malaysia/MGI-DNALAB3/2020	betacoronavirus	EPI_ISL_1435785	2020-10-27	Asia	Malaysia	Selangor	Asia	Malaysia	Selangor	genome	29825	Human	2	Male	B.1.36.16	GH	DNALAB Sdn. Bhd.	Malaysia Genome Institute	Mohd Noor Mat Isa, Irni Suhayu Sapian, Yusuf Muhammad Noor, Nurhezreen Md Iqbal, Mohd Faizal Abu Bakar, Enizza Kasim, Shamsidar Sopie, Siti Noraini Othman, Azrin Ahmad, Wong Yong Wee, Nor Azfa Johari.	https://www.gisaid.org/	2021-04-01	?
hCoV-19/Malaysia/MGI-DNALAB1/2020	betacoronavirus	EPI_ISL_1435783	2020-10-27	Asia	Malaysia	Kuala Lumpur	Asia	Malaysia	Kuala Lumpur	genome	29831	Human	24	Male	B.1.36.16	GH	DNALAB Sdn. Bhd.	Malaysia Genome Institute	Mohd Noor Mat Isa, Irni Suhayu Sapian, Yusuf Muhammad Noor, Nurhezreen Md Iqbal, Mohd Faizal Abu Bakar, Enizza Kasim, Shamsidar Sopie, Siti Noraini Othman, Azrin Ahmad, Wong Yong Wee, Nor Azfa Johari.	https://www.gisaid.org/	2021-04-01	?
hCoV-19/Malaysia/MGI-DNALAB7/2020	betacoronavirus	EPI_ISL_1435789	2020-10-30	Asia	Malaysia	Selangor	Asia	Malaysia	Selangor	genome	29833	Human	unknown	unknown	B.1.524	G	DNALAB Sdn. Bhd.	Malaysia Genome Institute	Mohd Noor Mat Isa, Irni Suhayu Sapian, Yusuf Muhammad Noor, Nurhezreen Md Iqbal, Mohd Faizal Abu Bakar, Enizza Kasim, Shamsidar Sopie, Siti Noraini Othman, Azrin Ahmad, Wong Yong Wee, Nor Azfa Johari.	https://www.gisaid.org/	2021-04-01	?
hCoV-19/Malaysia/IMR_MKAI4106/2021	betacoronavirus	EPI_ISL_1821883	2021-04-18	Asia	Malaysia		Asia	Malaysia		genome	29848	Human	16	Male	B.1.351	GH	Ipoh Public Health Laboratory (MKAI), Ministry of Health Malaysia	Institute for Medical Research, Infectious Disease Research Centre, National Institutes of Health, Ministry of Health Malaysia	Suppiah J, Kamel K, Mohd Zawawi Z, Thayan R	https://www.gisaid.org/	2021-05-01	?
hCoV-19/Malaysia/UNIMAS-B111/2021	betacoronavirus	EPI_ISL_2367534	2021-01-09	Asia	Malaysia	Sarawak	Asia	Malaysia	Sarawak	genome	29884	Human	55	unknown	B.1.470	GH	Borneo Medical Centre	Institute of Health and Community Medicine	Chan Chia Jui, David Perera, Ooi Mong How, Chua Hock Hin, Tonnii Sia Loong Loong, Wong Jyn Shan, Wong Kiing Aik	https://www.gisaid.org/	2021-06-01	?
hCoV-19/Malaysia/UNIMAS-CRC0252/2021	betacoronavirus	EPI_ISL_2367535	2021-01-16	Asia	Malaysia	Sarawak	Asia	Malaysia	Sarawak	genome	29874	Human	unknown	unknown	AU.2	GH	Clinical Research Centre Hospital Sibu	Institute of Health and Community Medicine	Chan Chia Jui, David Perera, Ooi Mong How, Chua Hock Hin, Tonnii Sia Loong Loong, Wong Jyn Shan, Wong Kiing Aik	https://www.gisaid.org/	2021-06-01	?
hCoV-19/Malaysia/UNIMAS-CRC1151/2021	betacoronavirus	EPI_ISL_2367533	2021-01-21	Asia	Malaysia	Sarawak	Asia	Malaysia	Sarawak	genome	29873	Human	unknown	unknown	AU.2	GH	Clinical Research Centre Hospital Sibu	Institute of Health and Community Medicine	Chan Chia Jui, David Perera, Ooi Mong How, Chua Hock Hin, Tonnii Sia Loong Loong, Wong Jyn Shan, Wong Kiing Aik	https://www.gisaid.org/	2021-06-01	?
hCoV-19/Malaysia/UNIMAS-CRC0465/2021	betacoronavirus	EPI_ISL_2367520	2021-01-18	Asia	Malaysia	Sarawak	Asia	Malaysia	Sarawak	genome	29901	Human	unknown	unknown	AU.2	GH	Clinical Research Centre Hospital Sibu	Institute of Health and Community Medicine	Chan Chia Jui, David Perera, Ooi Mong How, Chua Hock Hin, Tonnii Sia Loong Loong, Wong Jyn Shan, Wong Kiing Aik	https://www.gisaid.org/	2021-06-01	?
hCoV-19/Malaysia/UNIMAS-CRC0605/2021	betacoronavirus	EPI_ISL_2367521	2021-01-19	Asia	Malaysia	Sarawak	Asia	Malaysia	Sarawak	genome	29869	Human	unknown	unknown	AU.2	GH	Clinical Research Centre Hospital Sibu	Institute of Health and Community Medicine	Chan Chia Jui, David Perera, Ooi Mong How, Chua Hock Hin, Tonnii Sia Loong Loong, Wong Jyn Shan, Wong Kiing Aik	https://www.gisaid.org/	2021-06-01	?
hCoV-19/Malaysia/UNS21-09034/2021	betacoronavirus	EPI_ISL_2367557	2021-01-28	Asia	Malaysia	Sarawak	Asia	Malaysia	Sarawak	genome	29872	Human	37	Female	AU.2	GH	Institute of Health and Community Medicine	Institute of Health and Community Medicine	Chan Chia Jui, David Perera, Ooi Mong How, Chua Hock Hin, Tonnii Sia Loong Loong, Wong Jyn Shan, Wong Kiing Aik	https://www.gisaid.org/	2021-06-01	?
hCoV-19/Malaysia/UNS21-06728/2021	betacoronavirus	EPI_ISL_2367552	2021-01-25	Asia	Malaysia	Sarawak	Asia	Malaysia	Sarawak	genome	29840	Human	45	Female	AU.2	GH	Institute of Health and Community Medicine	Institute of Health and Community Medicine	Chan Chia Jui, David Perera, Ooi Mong How, Chua Hock Hin, Tonnii Sia Loong Loong, Wong Jyn Shan, Wong Kiing Aik	https://www.gisaid.org/	2021-06-01	?
hCoV-19/Malaysia/UNS21-02613/2021	betacoronavirus	EPI_ISL_2367541	2021-01-22	Asia	Malaysia	Sarawak	Asia	Malaysia	Sarawak	genome	29842	Human	12	Male	AU.2	GH	Institute of Health and Community Medicine	Institute of Health and Community Medicine	Chan Chia Jui, David Perera, Ooi Mong How, Chua Hock Hin, Tonnii Sia Loong Loong, Wong Jyn Shan, Wong Kiing Aik	https://www.gisaid.org/	2021-06-01	?
hCoV-19/Malaysia/UNS21-09589/2021	betacoronavirus	EPI_ISL_2367558	2021-01-28	Asia	Malaysia	Sarawak	Asia	Malaysia	Sarawak	genome	29873	Human	55	Male	AU.2	GH	Institute of Health and Community Medicine	Institute of Health and Community Medicine	Chan Chia Jui, David Perera, Ooi Mong How, Chua Hock Hin, Tonnii Sia Loong Loong, Wong Jyn Shan, Wong Kiing Aik	https://www.gisaid.org/	2021-06-01	?
hCoV-19/Malaysia/UNS21-02872/2021	betacoronavirus	EPI_ISL_2367545	2021-01-21	Asia	Malaysia	Sarawak	Asia	Malaysia	Sarawak	genome	29870	Human	17	Female	AU.2	GH	Institute of Health and Community Medicine	Institute of Health and Community Medicine	Chan Chia Jui, David Perera, Ooi Mong How, Chua Hock Hin, Tonnii Sia Loong Loong, Wong Jyn Shan, Wong Kiing Aik	https://www.gisaid.org/	2021-06-01	?
hCoV-19/Malaysia/UNIMAS-15909/2021	betacoronavirus	EPI_ISL_2367515	2021-01-16	Asia	Malaysia	Sarawak	Asia	Malaysia	Sarawak	genome	29896	Human	46	Female	B.1.524	G	Ministry of Health Hospitals	Institute of Health and Community Medicine	Chan Chia Jui, David Perera, Ooi Mong How, Chua Hock Hin, Tonnii Sia Loong Loong, Wong Jyn Shan, Wong Kiing Aik	https://www.gisaid.org/	2021-06-01	?
hCoV-19/Malaysia/UNIMAS-15834/2020	betacoronavirus	EPI_ISL_2367500	2020-12-24	Asia	Malaysia	Sarawak	Asia	Malaysia	Sarawak	genome	29837	Human	unknown	unknown	B.1.470	GH	Ministry of Health Hospitals	Institute of Health and Community Medicine	Chan Chia Jui, David Perera, Ooi Mong How, Chua Hock Hin, Tonnii Sia Loong Loong, Wong Jyn Shan, Wong Kiing Aik	https://www.gisaid.org/	2021-06-01	?
hCoV-19/Malaysia/UNIMAS-15975/2021	betacoronavirus	EPI_ISL_2367510	2021-01-16	Asia	Malaysia	Sarawak	Asia	Malaysia	Sarawak	genome	29870	Human	unknown	unknown	B.1.470	GH	Ministry of Health Hospitals	Institute of Health and Community Medicine	Chan Chia Jui, David Perera, Ooi Mong How, Chua Hock Hin, Tonnii Sia Loong Loong, Wong Jyn Shan, Wong Kiing Aik	https://www.gisaid.org/	2021-06-01	?
hCoV-19/Malaysia/UNIMAS-15919/2021	betacoronavirus	EPI_ISL_2367516	2021-01-14	Asia	Malaysia	Sarawak	Asia	Malaysia	Sarawak	genome	29873	Human	23	Male	B.1.524	G	Ministry of Health Hospitals	Institute of Health and Community Medicine	Chan Chia Jui, David Perera, Ooi Mong How, Chua Hock Hin, Tonnii Sia Loong Loong, Wong Jyn Shan, Wong Kiing Aik	https://www.gisaid.org/	2021-06-01	?
hCoV-19/Malaysia/UNIMAS-CRC0086/2021	betacoronavirus	EPI_ISL_2367511	2021-01-15	Asia	Malaysia	Sarawak	Asia	Malaysia	Sarawak	genome	29874	Human	unknown	unknown	B.1.524	G	Clinical Research Centre Hospital Sibu	Institute of Health and Community Medicine	Chan Chia Jui, David Perera, Ooi Mong How, Chua Hock Hin, Tonnii Sia Loong Loong, Wong Jyn Shan, Wong Kiing Aik	https://www.gisaid.org/	2021-06-01	?
hCoV-19/Malaysia/UNIMAS-CRC0222/2021	betacoronavirus	EPI_ISL_2367512	2021-01-16	Asia	Malaysia	Sarawak	Asia	Malaysia	Sarawak	genome	29837	Human	unknown	unknown	AU.2	GH	Clinical Research Centre Hospital Sibu	Institute of Health and Community Medicine	Chan Chia Jui, David Perera, Ooi Mong How, Chua Hock Hin, Tonnii Sia Loong Loong, Wong Jyn Shan, Wong Kiing Aik	https://www.gisaid.org/	2021-06-01	?
hCoV-19/Malaysia/UNIMAS-15925/2021	betacoronavirus	EPI_ISL_2367518	2021-01-15	Asia	Malaysia	Sarawak	Asia	Malaysia	Sarawak	genome	29901	Human	79	Male	B.1.470	GH	Ministry of Health Hospitals	Institute of Health and Community Medicine	Chan Chia Jui, David Perera, Ooi Mong How, Chua Hock Hin, Tonnii Sia Loong Loong, Wong Jyn Shan, Wong Kiing Aik	https://www.gisaid.org/	2021-06-01	?
hCoV-19/Malaysia/UNIMAS-15832/2020	betacoronavirus	EPI_ISL_2367501	2020-12-27	Asia	Malaysia	Sarawak	Asia	Malaysia	Sarawak	genome	29870	Human	39	Female	B.1	G	Ministry of Health Hospitals	Institute of Health and Community Medicine	Chan Chia Jui, David Perera, Ooi Mong How, Chua Hock Hin, Tonnii Sia Loong Loong, Wong Jyn Shan, Wong Kiing Aik	https://www.gisaid.org/	2021-06-01	?
hCoV-19/Malaysia/UNIMAS-15960/2021	betacoronavirus	EPI_ISL_2367505	2021-01-15	Asia	Malaysia	Sarawak	Asia	Malaysia	Sarawak	genome	29838	Human	45	Male	AU.2	GH	Ministry of Health Hospitals	Institute of Health and Community Medicine	Chan Chia Jui, David Perera, Ooi Mong How, Chua Hock Hin, Tonnii Sia Loong Loong, Wong Jyn Shan, Wong Kiing Aik	https://www.gisaid.org/	2021-06-01	?
hCoV-19/Malaysia/UNIMAS-15871/2021	betacoronavirus	EPI_ISL_2367495	2021-01-09	Asia	Malaysia	Sarawak	Asia	Malaysia	Sarawak	genome	29838	Human	unknown	Female	B.1	GH	Ministry of Health Hospitals	Institute of Health and Community Medicine	Chan Chia Jui, David Perera, Ooi Mong How, Chua Hock Hin, Tonnii Sia Loong Loong, Wong Jyn Shan, Wong Kiing Aik	https://www.gisaid.org/	2021-06-01	?
hCoV-19/Malaysia/UNIMAS-B041/2020	betacoronavirus	EPI_ISL_2367474	2020-10-27	Asia	Malaysia	Sarawak	Asia	Malaysia	Sarawak	genome	29875	Human	26	Male	B.1.524	G	Borneo Medical Centre	Institute of Health and Community Medicine	Chan Chia Jui, David Perera, Ooi Mong How, Chua Hock Hin, Tonnii Sia Loong Loong, Wong Jyn Shan, Wong Kiing Aik	https://www.gisaid.org/	2021-06-01	?
hCoV-19/Malaysia/UNIMAS-15744/2020	betacoronavirus	EPI_ISL_2367470	2020-11-04	Asia	Malaysia	Sarawak	Asia	Malaysia	Sarawak	genome	29885	Human	25	Male	B.1.524	G	Ministry of Health Hospitals	Institute of Health and Community Medicine	Chan Chia Jui, David Perera, Ooi Mong How, Chua Hock Hin, Tonnii Sia Loong Loong, Wong Jyn Shan, Wong Kiing Aik	https://www.gisaid.org/	2021-06-01	?
hCoV-19/Malaysia/UNIMAS-15734/2020	betacoronavirus	EPI_ISL_2367479	2020-11-04	Asia	Malaysia	Sarawak	Asia	Malaysia	Sarawak	genome	29879	Human	31	Male	B.1.524	G	Ministry of Health Hospitals	Institute of Health and Community Medicine	Chan Chia Jui, David Perera, Ooi Mong How, Chua Hock Hin, Tonnii Sia Loong Loong, Wong Jyn Shan, Wong Kiing Aik	https://www.gisaid.org/	2021-06-01	?
hCoV-19/Malaysia/UNS21-14893/2021	betacoronavirus	EPI_ISL_2367562	2021-02-04	Asia	Malaysia	Sarawak	Asia	Malaysia	Sarawak	genome	29865	Human	27	Female	AU.2	GH	Institute of Health and Community Medicine	Institute of Health and Community Medicine	Chan Chia Jui, David Perera, Ooi Mong How, Chua Hock Hin, Tonnii Sia Loong Loong, Wong Jyn Shan, Wong Kiing Aik	https://www.gisaid.org/	2021-06-01	?
hCoV-19/Malaysia/UNS21-01200/2021	betacoronavirus	EPI_ISL_2367560	2021-01-15	Asia	Malaysia	Sarawak	Asia	Malaysia	Sarawak	genome	29872	Human	40	Male	AU.2	GH	Institute of Health and Community Medicine	Institute of Health and Community Medicine	Chan Chia Jui, David Perera, Ooi Mong How, Chua Hock Hin, Tonnii Sia Loong Loong, Wong Jyn Shan, Wong Kiing Aik	https://www.gisaid.org/	2021-06-01	?
hCoV-19/Malaysia/UNIMAS-15722/2020	betacoronavirus	EPI_ISL_2367478	2020-11-02	Asia	Malaysia	Sarawak	Asia	Malaysia	Sarawak	genome	29874	Human	65	Female	B.1.524	G	Ministry of Health Hospitals	Institute of Health and Community Medicine	Chan Chia Jui, David Perera, Ooi Mong How, Chua Hock Hin, Tonnii Sia Loong Loong, Wong Jyn Shan, Wong Kiing Aik	https://www.gisaid.org/	2021-06-01	?
hCoV-19/Malaysia/UNIMAS-15795/2020	betacoronavirus	EPI_ISL_2367473	2020-11-19	Asia	Malaysia	Sarawak	Asia	Malaysia	Sarawak	genome	29872	Human	33	Male	B.1.524	G	Ministry of Health Hospitals	Institute of Health and Community Medicine	Chan Chia Jui, David Perera, Ooi Mong How, Chua Hock Hin, Tonnii Sia Loong Loong, Wong Jyn Shan, Wong Kiing Aik	https://www.gisaid.org/	2021-06-01	?
hCoV-19/Malaysia/UNIMAS-15813/2020	betacoronavirus	EPI_ISL_2367472	2020-12-09	Asia	Malaysia	Sarawak	Asia	Malaysia	Sarawak	genome	29838	Human	34	Male	B.1.524	G	Ministry of Health Hospitals	Institute of Health and Community Medicine	Chan Chia Jui, David Perera, Ooi Mong How, Chua Hock Hin, Tonnii Sia Loong Loong, Wong Jyn Shan, Wong Kiing Aik	https://www.gisaid.org/	2021-06-01	?
hCoV-19/Malaysia/UNIMAS-15719/2020	betacoronavirus	EPI_ISL_2367477	2020-10-31	Asia	Malaysia	Sarawak	Asia	Malaysia	Sarawak	genome	29874	Human	31	Male	B.1.524	G	Ministry of Health Hospitals	Institute of Health and Community Medicine	Chan Chia Jui, David Perera, Ooi Mong How, Chua Hock Hin, Tonnii Sia Loong Loong, Wong Jyn Shan, Wong Kiing Aik	https://www.gisaid.org/	2021-06-01	?
hCoV-19/Malaysia/UNIMAS-15693R/2020	betacoronavirus	EPI_ISL_2367475	2020-10-14	Asia	Malaysia	Sarawak	Asia	Malaysia	Sarawak	genome	29873	Human	unknown	unknown	B.1.524	G	Ministry of Health Hospitals	Institute of Health and Community Medicine	Chan Chia Jui, David Perera, Ooi Mong How, Chua Hock Hin, Tonnii Sia Loong Loong, Wong Jyn Shan, Wong Kiing Aik	https://www.gisaid.org/	2021-06-01	?
hCoV-19/Malaysia/UNIMAS-15809/2020	betacoronavirus	EPI_ISL_2367471	2020-12-08	Asia	Malaysia	Sarawak	Asia	Malaysia	Sarawak	genome	29874	Human	unknown	unknown	B.1.524	G	Ministry of Health Hospitals	Institute of Health and Community Medicine	Chan Chia Jui, David Perera, Ooi Mong How, Chua Hock Hin, Tonnii Sia Loong Loong, Wong Jyn Shan, Wong Kiing Aik	https://www.gisaid.org/	2021-06-01	?
hCoV-19/Malaysia/MGI_MGI36/2020	betacoronavirus	EPI_ISL_2342599	2020-12-17	Asia	Malaysia	Negeri Sembilan	Asia	Malaysia	Negeri Sembilan	genome	29832	Human	unknown	unknown	B.1.36.16	GH	Malaysia Genome Institute	Malaysia Genome Institute	Mohd Noor Mat Isa, Irni Suhayu Sapian, Yusuf Muhammad Noor, Nurhezreen Md Iqbal, Mohd Faizal Abu Bakar, Enizza Kasim, Shamsidar Sopie, Siti Noraini Othman, Azrin Ahmad, Nor Azfa Johari.	https://www.gisaid.org/	2021-05-30	?
hCoV-19/Malaysia/MGI_MGI34/2020	betacoronavirus	EPI_ISL_2342598	2020-12-17	Asia	Malaysia	Negeri Sembilan	Asia	Malaysia	Negeri Sembilan	genome	29835	Human	unknown	Male	B.1.36.16	GH	Malaysia Genome Institute	Malaysia Genome Institute	Mohd Noor Mat Isa, Irni Suhayu Sapian, Yusuf Muhammad Noor, Nurhezreen Md Iqbal, Mohd Faizal Abu Bakar, Enizza Kasim, Shamsidar Sopie, Siti Noraini Othman, Azrin Ahmad, Nor Azfa Johari.	https://www.gisaid.org/	2021-05-30	?
hCoV-19/Malaysia/MGI_MGI25/2020	betacoronavirus	EPI_ISL_2342591	2020-12-17	Asia	Malaysia	Negeri Sembilan	Asia	Malaysia	Negeri Sembilan	genome	29835	Human	unknown	unknown	B.1.36.16	GH	Malaysia Genome Institute	Malaysia Genome Institute	Mohd Noor Mat Isa, Irni Suhayu Sapian, Yusuf Muhammad Noor, Nurhezreen Md Iqbal, Mohd Faizal Abu Bakar, Enizza Kasim, Shamsidar Sopie, Siti Noraini Othman, Azrin Ahmad, Nor Azfa Johari.	https://www.gisaid.org/	2021-05-30	?
hCoV-19/Malaysia/MGI_MGI26/2020	betacoronavirus	EPI_ISL_2342592	2020-12-17	Asia	Malaysia	Negeri Sembilan	Asia	Malaysia	Negeri Sembilan	genome	29835	Human	unknown	Male	B.1.36.16	GH	Malaysia Genome Institute	Malaysia Genome Institute	Mohd Noor Mat Isa, Irni Suhayu Sapian, Yusuf Muhammad Noor, Nurhezreen Md Iqbal, Mohd Faizal Abu Bakar, Enizza Kasim, Shamsidar Sopie, Siti Noraini Othman, Azrin Ahmad, Nor Azfa Johari.	https://www.gisaid.org/	2021-05-30	?
hCoV-19/Malaysia/MGI_MGI23/2020	betacoronavirus	EPI_ISL_2342590	2020-12-17	Asia	Malaysia	Negeri Sembilan	Asia	Malaysia	Negeri Sembilan	genome	29835	Human	unknown	Male	B.1.36.16	GH	Malaysia Genome Institute	Malaysia Genome Institute	Mohd Noor Mat Isa, Irni Suhayu Sapian, Yusuf Muhammad Noor, Nurhezreen Md Iqbal, Mohd Faizal Abu Bakar, Enizza Kasim, Shamsidar Sopie, Siti Noraini Othman, Azrin Ahmad, Nor Azfa Johari.	https://www.gisaid.org/	2021-05-30	?
hCoV-19/Malaysia/MGI_DNALAB-DM210306940/2021	betacoronavirus	EPI_ISL_2342554	2021-03-20	Asia	Malaysia	Johor	Asia	Malaysia	Johor	genome	29818	Human	28	Female	B.1.524	G	DNA Laboratories Sdn Bhd	Malaysia Genome Institute	Mohd Noor Mat Isa, Irni Suhayu Sapian, Yusuf Muhammad Noor, Nurhezreen Md Iqbal, Mohd Faizal Abu Bakar, Enizza Kasim, Shamsidar Sopie, Siti Noraini Othman, Azrin Ahmad, Wong Yong Wee, Nor Azfa Johari.	https://www.gisaid.org/	2021-05-30	?
hCoV-19/Malaysia/MGI_DNALAB-DM210308182/2021	betacoronavirus	EPI_ISL_2342557	2021-03-25	Asia	Malaysia	Selangor	Asia	Malaysia	Selangor	genome	29833	Human	28	unknown	B.1.524	G	DNA Laboratories Sdn Bhd	Malaysia Genome Institute	Mohd Noor Mat Isa, Irni Suhayu Sapian, Yusuf Muhammad Noor, Nurhezreen Md Iqbal, Mohd Faizal Abu Bakar, Enizza Kasim, Shamsidar Sopie, Siti Noraini Othman, Azrin Ahmad, Wong Yong Wee, Nor Azfa Johari.	https://www.gisaid.org/	2021-05-30	?
hCoV-19/Malaysia/MGI_DNALAB-DM210401060/2021	betacoronavirus	EPI_ISL_2342564	2021-04-05	Asia	Malaysia	Selangor	Asia	Malaysia	Selangor	genome	29836	Human	31	Male	B.1.466.2	GH	DNA Laboratories Sdn Bhd	Malaysia Genome Institute	Mohd Noor Mat Isa, Irni Suhayu Sapian, Yusuf Muhammad Noor, Nurhezreen Md Iqbal, Mohd Faizal Abu Bakar, Enizza Kasim, Shamsidar Sopie, Siti Noraini Othman, Azrin Ahmad, Wong Yong Wee, Nor Azfa Johari.	https://www.gisaid.org/	2021-05-30	?
hCoV-19/Malaysia/MGI_DNALAB-DM210400494/2021	betacoronavirus	EPI_ISL_2342550	2021-04-03	Asia	Malaysia	Selangor	Asia	Malaysia	Selangor	genome	29811	Human	21	Female	B.1.351	GH	DNA Laboratories Sdn Bhd	Malaysia Genome Institute	Mohd Noor Mat Isa, Irni Suhayu Sapian, Yusuf Muhammad Noor, Nurhezreen Md Iqbal, Mohd Faizal Abu Bakar, Enizza Kasim, Shamsidar Sopie, Siti Noraini Othman, Azrin Ahmad, Wong Yong Wee, Nor Azfa Johari.	https://www.gisaid.org/	2021-05-30	?
hCoV-19/Malaysia/MGI_DNALAB-DM210307242/2021	betacoronavirus	EPI_ISL_2342556	2021-03-22	Asia	Malaysia	Kuala Lumpur	Asia	Malaysia	Kuala Lumpur	genome	29831	Human	33	Female	B.1.524	G	DNA Laboratories Sdn Bhd	Malaysia Genome Institute	Mohd Noor Mat Isa, Irni Suhayu Sapian, Yusuf Muhammad Noor, Nurhezreen Md Iqbal, Mohd Faizal Abu Bakar, Enizza Kasim, Shamsidar Sopie, Siti Noraini Othman, Azrin Ahmad, Wong Yong Wee, Nor Azfa Johari.	https://www.gisaid.org/	2021-05-30	?
hCoV-19/Malaysia/MGI_DNALAB-DM210401409/2021	betacoronavirus	EPI_ISL_2342565	2021-04-06	Asia	Malaysia	Selangor	Asia	Malaysia	Selangor	genome	29835	Human	53	Female	B.1.524	G	DNA Laboratories Sdn Bhd	Malaysia Genome Institute	Mohd Noor Mat Isa, Irni Suhayu Sapian, Yusuf Muhammad Noor, Nurhezreen Md Iqbal, Mohd Faizal Abu Bakar, Enizza Kasim, Shamsidar Sopie, Siti Noraini Othman, Azrin Ahmad, Wong Yong Wee, Nor Azfa Johari.	https://www.gisaid.org/	2021-05-30	?
hCoV-19/Malaysia/MGI_DNALAB-DM210400334/2021	betacoronavirus	EPI_ISL_2342563	2021-04-02	Asia	Malaysia	Johor	Asia	Malaysia	Johor	genome	29831	Human	34	Male	B.1.524	G	DNA Laboratories Sdn Bhd	Malaysia Genome Institute	Mohd Noor Mat Isa, Irni Suhayu Sapian, Yusuf Muhammad Noor, Nurhezreen Md Iqbal, Mohd Faizal Abu Bakar, Enizza Kasim, Shamsidar Sopie, Siti Noraini Othman, Azrin Ahmad, Wong Yong Wee, Nor Azfa Johari.	https://www.gisaid.org/	2021-05-30	?
hCoV-19/Malaysia/MGI_DNALAB-DM210309859/2021	betacoronavirus	EPI_ISL_2342560	2021-03-31	Asia	Malaysia	Johor	Asia	Malaysia	Johor	genome	29831	Human	32	Male	B.1.524	G	DNA Laboratories Sdn Bhd	Malaysia Genome Institute	Mohd Noor Mat Isa, Irni Suhayu Sapian, Yusuf Muhammad Noor, Nurhezreen Md Iqbal, Mohd Faizal Abu Bakar, Enizza Kasim, Shamsidar Sopie, Siti Noraini Othman, Azrin Ahmad, Wong Yong Wee, Nor Azfa Johari.	https://www.gisaid.org/	2021-05-30	?
hCoV-19/Malaysia/MGI_DNALAB-DM210309893/2021	betacoronavirus	EPI_ISL_2342561	2021-03-31	Asia	Malaysia	Johor	Asia	Malaysia	Johor	genome	29831	Human	29	unknown	B.1.524	G	DNA Laboratories Sdn Bhd	Malaysia Genome Institute	Mohd Noor Mat Isa, Irni Suhayu Sapian, Yusuf Muhammad Noor, Nurhezreen Md Iqbal, Mohd Faizal Abu Bakar, Enizza Kasim, Shamsidar Sopie, Siti Noraini Othman, Azrin Ahmad, Wong Yong Wee, Nor Azfa Johari.	https://www.gisaid.org/	2021-05-30	?
hCoV-19/Malaysia/MGI_HPUPM-ML1059K/2020	betacoronavirus	EPI_ISL_2342568	2020-12-24	Asia	Malaysia		Asia	Malaysia		genome	29834	Human	unknown	unknown	B.1.524	G	Department of Medical Microbiology, Hospital Pengajar Universiti Putra Malaysia	Malaysia Genome Institute	Mohd Noor Mat Isa, Syafinaz Amin-Nordin, Irni Suhayu Sapian, Hui-Yee Chee, Yusuf Muhammad Noor, Nurhezreen Md Iqbal, Enizza Kasim, Siti Noraini Othman, Mohd Faizal Abu Bakar, Shamsidar Sopie, Azrin Ahmad, Narcisse Joseph, Muhammad MI, Avisha Richards, Nor Zahrin Hasran, Nor Azfa Johari	https://www.gisaid.org/	2021-05-30	?
hCoV-19/Malaysia/MGI_HPUPM-ML1378K/2020	betacoronavirus	EPI_ISL_2342576	2020-12-29	Asia	Malaysia	Negeri Sembilan	Asia	Malaysia	Negeri Sembilan	genome	29835	Human	unknown	Male	B.1.36.16	GH	Department of Medical Microbiology, Hospital Pengajar Universiti Putra Malaysia	Malaysia Genome Institute	Mohd Noor Mat Isa, Syafinaz Amin-Nordin, Irni Suhayu Sapian, Hui-Yee Chee, Yusuf Muhammad Noor, Nurhezreen Md Iqbal, Enizza Kasim, Siti Noraini Othman, Mohd Faizal Abu Bakar, Shamsidar Sopie, Azrin Ahmad, Narcisse Joseph, Muhammad MI, Avisha Richards, Nor Zahrin Hasran, Nor Azfa Johari	https://www.gisaid.org/	2021-05-30	?
hCoV-19/Malaysia/MGI_HPUPM-ML1084K/2020	betacoronavirus	EPI_ISL_2342570	2020-12-24	Asia	Malaysia		Asia	Malaysia		genome	29835	Human	unknown	unknown	B.1.524	G	Department of Medical Microbiology, Hospital Pengajar Universiti Putra Malaysia	Malaysia Genome Institute	Mohd Noor Mat Isa, Syafinaz Amin-Nordin, Irni Suhayu Sapian, Hui-Yee Chee, Yusuf Muhammad Noor, Nurhezreen Md Iqbal, Enizza Kasim, Siti Noraini Othman, Mohd Faizal Abu Bakar, Shamsidar Sopie, Azrin Ahmad, Narcisse Joseph, Muhammad MI, Avisha Richards, Nor Zahrin Hasran, Nor Azfa Johari	https://www.gisaid.org/	2021-05-30	?
hCoV-19/Malaysia/MGI_HPUPM-ML1505K/2020	betacoronavirus	EPI_ISL_2342579	2020-12-30	Asia	Malaysia		Asia	Malaysia		genome	29835	Human	28	Male	B.1.524	G	Department of Medical Microbiology, Hospital Pengajar Universiti Putra Malaysia	Malaysia Genome Institute	Mohd Noor Mat Isa, Syafinaz Amin-Nordin, Irni Suhayu Sapian, Hui-Yee Chee, Yusuf Muhammad Noor, Nurhezreen Md Iqbal, Enizza Kasim, Siti Noraini Othman, Mohd Faizal Abu Bakar, Shamsidar Sopie, Azrin Ahmad, Narcisse Joseph, Muhammad MI, Avisha Richards, Nor Zahrin Hasran, Nor Azfa Johari	https://www.gisaid.org/	2021-05-30	?
hCoV-19/Malaysia/MGI_HPUPM-ML1397K/2020	betacoronavirus	EPI_ISL_2342578	2020-12-30	Asia	Malaysia	Negeri Sembilan	Asia	Malaysia	Negeri Sembilan	genome	29835	Human	unknown	Male	B.1.36.16	GH	Department of Medical Microbiology, Hospital Pengajar Universiti Putra Malaysia	Malaysia Genome Institute	Mohd Noor Mat Isa, Syafinaz Amin-Nordin, Irni Suhayu Sapian, Hui-Yee Chee, Yusuf Muhammad Noor, Nurhezreen Md Iqbal, Enizza Kasim, Siti Noraini Othman, Mohd Faizal Abu Bakar, Shamsidar Sopie, Azrin Ahmad, Narcisse Joseph, Muhammad MI, Avisha Richards, Nor Zahrin Hasran, Nor Azfa Johari	https://www.gisaid.org/	2021-05-30	?
hCoV-19/Malaysia/MGI_MGI18/2020	betacoronavirus	EPI_ISL_2342586	2020-11-11	Asia	Malaysia	Negeri Sembilan	Asia	Malaysia	Negeri Sembilan	genome	29835	Human	53	Male	B.1.524	G	Malaysia Genome Institute	Malaysia Genome Institute	Mohd Noor Mat Isa, Irni Suhayu Sapian, Yusuf Muhammad Noor, Nurhezreen Md Iqbal, Mohd Faizal Abu Bakar, Enizza Kasim, Shamsidar Sopie, Siti Noraini Othman, Azrin Ahmad, Nor Azfa Johari.	https://www.gisaid.org/	2021-05-30	?
hCoV-19/Malaysia/MGI_MGI17/2020	betacoronavirus	EPI_ISL_2342585	2020-11-11	Asia	Malaysia	Negeri Sembilan	Asia	Malaysia	Negeri Sembilan	genome	29831	Human	35	Male	B.1.524	G	Malaysia Genome Institute	Malaysia Genome Institute	Mohd Noor Mat Isa, Irni Suhayu Sapian, Yusuf Muhammad Noor, Nurhezreen Md Iqbal, Mohd Faizal Abu Bakar, Enizza Kasim, Shamsidar Sopie, Siti Noraini Othman, Azrin Ahmad, Nor Azfa Johari.	https://www.gisaid.org/	2021-05-30	?
hCoV-19/Malaysia/MGI_HPUPM-ML2451K/2021	betacoronavirus	EPI_ISL_2342584	2021-01-21	Asia	Malaysia	Kuala Lumpur	Asia	Malaysia	Kuala Lumpur	genome	29831	Human	39	Male	B.1.524	G	Department of Medical Microbiology, Hospital Pengajar Universiti Putra Malaysia	Malaysia Genome Institute	Mohd Noor Mat Isa, Syafinaz Amin-Nordin, Irni Suhayu Sapian, Hui-Yee Chee, Yusuf Muhammad Noor, Nurhezreen Md Iqbal, Enizza Kasim, Siti Noraini Othman, Mohd Faizal Abu Bakar, Shamsidar Sopie, Azrin Ahmad, Narcisse Joseph, Muhammad MI, Avisha Richards, Nor Zahrin Hasran, Nor Azfa Johari	https://www.gisaid.org/	2021-05-30	?
hCoV-19/Malaysia/MGI_HPUPM-ML1973K/2021	betacoronavirus	EPI_ISL_2342582	2021-01-14	Asia	Malaysia	Selangor	Asia	Malaysia	Selangor	genome	29835	Human	24	Male	B.1.524	G	Department of Medical Microbiology, Hospital Pengajar Universiti Putra Malaysia	Malaysia Genome Institute	Mohd Noor Mat Isa, Syafinaz Amin-Nordin, Irni Suhayu Sapian, Hui-Yee Chee, Yusuf Muhammad Noor, Nurhezreen Md Iqbal, Enizza Kasim, Siti Noraini Othman, Mohd Faizal Abu Bakar, Shamsidar Sopie, Azrin Ahmad, Narcisse Joseph, Muhammad MI, Avisha Richards, Nor Zahrin Hasran, Nor Azfa Johari	https://www.gisaid.org/	2021-05-30	?
hCoV-19/Malaysia/MGI_HPUPM-ML2450K/2021	betacoronavirus	EPI_ISL_2342583	2021-01-21	Asia	Malaysia	Selangor	Asia	Malaysia	Selangor	genome	29834	Human	39	Female	B.1.524	G	Department of Medical Microbiology, Hospital Pengajar Universiti Putra Malaysia	Malaysia Genome Institute	Mohd Noor Mat Isa, Syafinaz Amin-Nordin, Irni Suhayu Sapian, Hui-Yee Chee, Yusuf Muhammad Noor, Nurhezreen Md Iqbal, Enizza Kasim, Siti Noraini Othman, Mohd Faizal Abu Bakar, Shamsidar Sopie, Azrin Ahmad, Narcisse Joseph, Muhammad MI, Avisha Richards, Nor Zahrin Hasran, Nor Azfa Johari	https://www.gisaid.org/	2021-05-30	?
hCoV-19/Malaysia/MGI_HPUPM-ML1657K/2021	betacoronavirus	EPI_ISL_2342581	2021-01-01	Asia	Malaysia		Asia	Malaysia		genome	29835	Human	unknown	unknown	B.1.524	G	Department of Medical Microbiology, Hospital Pengajar Universiti Putra Malaysia	Malaysia Genome Institute	Mohd Noor Mat Isa, Syafinaz Amin-Nordin, Irni Suhayu Sapian, Hui-Yee Chee, Yusuf Muhammad Noor, Nurhezreen Md Iqbal, Enizza Kasim, Siti Noraini Othman, Mohd Faizal Abu Bakar, Shamsidar Sopie, Azrin Ahmad, Narcisse Joseph, Muhammad MI, Avisha Richards, Nor Zahrin Hasran, Nor Azfa Johari	https://www.gisaid.org/	2021-05-30	?
hCoV-19/Malaysia/MGI_MGI22/2020	betacoronavirus	EPI_ISL_2342589	2020-12-17	Asia	Malaysia	Negeri Sembilan	Asia	Malaysia	Negeri Sembilan	genome	29835	Human	unknown	unknown	B.1.36.16	GH	Malaysia Genome Institute	Malaysia Genome Institute	Mohd Noor Mat Isa, Irni Suhayu Sapian, Yusuf Muhammad Noor, Nurhezreen Md Iqbal, Mohd Faizal Abu Bakar, Enizza Kasim, Shamsidar Sopie, Siti Noraini Othman, Azrin Ahmad, Nor Azfa Johari.	https://www.gisaid.org/	2021-05-30	?
hCoV-19/Malaysia/MGI_DNALAB-DM210308530/2021	betacoronavirus	EPI_ISL_2342546	2021-03-27	Asia	Malaysia	Selangor	Asia	Malaysia	Selangor	genome	29816	Human	62	Female	B.1.1.7	GRY	DNA Laboratories Sdn Bhd	Malaysia Genome Institute	Mohd Noor Mat Isa, Irni Suhayu Sapian, Yusuf Muhammad Noor, Nurhezreen Md Iqbal, Mohd Faizal Abu Bakar, Enizza Kasim, Shamsidar Sopie, Siti Noraini Othman, Azrin Ahmad, Wong Yong Wee, Nor Azfa Johari.	https://www.gisaid.org/	2021-05-30	?
hCoV-19/Malaysia/MGI_DNALAB-DM210400137/2021	betacoronavirus	EPI_ISL_2342549	2021-04-02	Asia	Malaysia	Selangor	Asia	Malaysia	Selangor	genome	29786	Human	21	Female	B.1.351	GH	DNA Laboratories Sdn Bhd	Malaysia Genome Institute	Mohd Noor Mat Isa, Irni Suhayu Sapian, Yusuf Muhammad Noor, Nurhezreen Md Iqbal, Mohd Faizal Abu Bakar, Enizza Kasim, Shamsidar Sopie, Siti Noraini Othman, Azrin Ahmad, Wong Yong Wee, Nor Azfa Johari.	https://www.gisaid.org/	2021-05-30	?
hCoV-19/Malaysia/MGI_DNALAB-DM210306321/2021	betacoronavirus	EPI_ISL_2342547	2021-03-18	Asia	Malaysia	Selangor	Asia	Malaysia	Selangor	genome	29826	Human	31	Male	B.1.524	G	DNA Laboratories Sdn Bhd	Malaysia Genome Institute	Mohd Noor Mat Isa, Irni Suhayu Sapian, Yusuf Muhammad Noor, Nurhezreen Md Iqbal, Mohd Faizal Abu Bakar, Enizza Kasim, Shamsidar Sopie, Siti Noraini Othman, Azrin Ahmad, Wong Yong Wee, Nor Azfa Johari.	https://www.gisaid.org/	2021-05-30	?
hCoV-19/Malaysia/MGI_MGI37/2020	betacoronavirus	EPI_ISL_2342600	2020-12-17	Asia	Malaysia	Negeri Sembilan	Asia	Malaysia	Negeri Sembilan	genome	29835	Human	unknown	unknown	B.1.36.16	GH	Malaysia Genome Institute	Malaysia Genome Institute	Mohd Noor Mat Isa, Irni Suhayu Sapian, Yusuf Muhammad Noor, Nurhezreen Md Iqbal, Mohd Faizal Abu Bakar, Enizza Kasim, Shamsidar Sopie, Siti Noraini Othman, Azrin Ahmad, Nor Azfa Johari.	https://www.gisaid.org/	2021-05-30	?
hCoV-19/Malaysia/IMR_WC45870/2021	betacoronavirus	EPI_ISL_962526	2021-01-17	Asia	Malaysia		Asia	Malaysia		genome	29904	Human	38	Male	B.1.524	G	Institute for Medical Research, Infectious Disease Research Centre, National Institutes of Health, Ministry of Health Malaysia	Institute for Medical Research, Infectious Disease Research Centre, National Institutes of Health, Ministry of Health Malaysia	Suppiah J, Kamel K, Azizan MA, Thayan R	https://www.gisaid.org/	2021-02-10	?
hCoV-19/Malaysia/IMR_UCSI_Y851/2021	betacoronavirus	EPI_ISL_1069078	2021-01-21	Asia	Malaysia		Asia	Malaysia		genome	29927	Human	unknown	Male	B.1.524	G	UCSI University	Institute for Medical Research, Infectious Disease Research Centre, National Institutes of Health, Ministry of Health Malaysia	Suppiah J, Kamel K, Azizan MA, Sekaran SD, Thayan R	https://www.gisaid.org/	2021-02-25	?
hCoV-19/Malaysia/IMR_UCSI_SM11158/2021	betacoronavirus	EPI_ISL_1069076	2021-01-21	Asia	Malaysia		Asia	Malaysia		genome	29947	Human	28	Male	B.1.524	G	UCSI University	Institute for Medical Research, Infectious Disease Research Centre, National Institutes of Health, Ministry of Health Malaysia	Suppiah J, Kamel K, Azizan MA, Sekaran SD, Thayan R	https://www.gisaid.org/	2021-02-25	?
hCoV-19/Malaysia/IMR_WC37139/2021	betacoronavirus	EPI_ISL_1068928	2021-01-15	Asia	Malaysia		Asia	Malaysia		genome	29895	Human	unknown	Female	B.1.524	G	Institute for Medical Research, Infectious Disease Research Centre, National Institutes of Health, Ministry of Health Malaysia	Institute for Medical Research, Infectious Disease Research Centre, National Institutes of Health, Ministry of Health Malaysia	Suppiah J, Kamel K, Azizan MA, Thayan R	https://www.gisaid.org/	2021-02-25	?
hCoV-19/Malaysia/IMR_UCSI_SM11740/2021	betacoronavirus	EPI_ISL_1068997	2021-01-22	Asia	Malaysia		Asia	Malaysia		genome	29891	Human	44	Male	B.1.524	G	UCSI University	Institute for Medical Research, Infectious Disease Research Centre, National Institutes of Health, Ministry of Health Malaysia	Suppiah J, Kamel K, Azizan MA, Sekaran SD, Thayan R	https://www.gisaid.org/	2021-02-25	?
hCoV-19/Malaysia/IMR_UCSI_SM12112/2021	betacoronavirus	EPI_ISL_1068998	2021-01-23	Asia	Malaysia		Asia	Malaysia		genome	29870	Human	unknown	Male	B.1.524	G	UCSI University	Institute for Medical Research, Infectious Disease Research Centre, National Institutes of Health, Ministry of Health Malaysia	Suppiah J, Kamel K, Azizan MA, Thayan R	https://www.gisaid.org/	2021-02-25	?
hCoV-19/Malaysia/IMR_UCSI_SM12115/2021	betacoronavirus	EPI_ISL_1068996	2021-01-23	Asia	Malaysia		Asia	Malaysia		genome	29921	Human	unknown	Male	B.1.524	G	UCSI University	Institute for Medical Research, Infectious Disease Research Centre, National Institutes of Health, Ministry of Health Malaysia	Suppiah J, Kamel K, Azizan MA, Sekaran SD, Thayan R	https://www.gisaid.org/	2021-02-25	?
hCoV-19/Malaysia/IMR_WC608240/2021	betacoronavirus	EPI_ISL_1068850	2021-01-23	Asia	Malaysia		Asia	Malaysia		genome	29893	Human	50	Female	B.1.524	G	Institute for Medical Research, Infectious Disease Research Centre, National Institutes of Health, Ministry of Health Malaysia	Institute for Medical Research, Infectious Disease Research Centre, National Institutes of Health, Ministry of Health Malaysia	Suppiah J, Kamel K, Azizan MA, Thayan R	https://www.gisaid.org/	2021-02-25	?
hCoV-19/Malaysia/HPUPM_ML6472/2020	betacoronavirus	EPI_ISL_977589	2020-11-02	Asia	Malaysia		Asia	Malaysia		genome	29831	Human	unknown	Male	B.1.524	G	Department of Medical Microbiology, Hospital Pengajar Universiti Putra Malaysia	Malaysia Genome Institute	Mohd Noor Mat Isa, Syafinaz Amin-Nordin, Irni Suhayu Sapian, Hui-Yee Chee, Yusuf Muhammad Noor, Nurhezreen Md Iqbal, Enizza Kasim, Siti Noraini Othman, Mohd Faizal Abu Bakar, Shamsidar Sopie, Azrin Ahmad, Narcisse Joseph, Muhammad MI, Avisha Richards, Nor Zahrin Hasran, Nor Azfa Johari	https://www.gisaid.org/	2021-02-11	?
hCoV-19/Malaysia/HPUPM_ML5015/2020	betacoronavirus	EPI_ISL_977585	2020-10-07	Asia	Malaysia		Asia	Malaysia		genome	29832	Human	35	Female	B.1.524	G	Department of Medical Microbiology, Hospital Pengajar Universiti Putra Malaysia	Malaysia Genome Institute	Mohd Noor Mat Isa, Syafinaz Amin-Nordin, Irni Suhayu Sapian, Hui-Yee Chee, Yusuf Muhammad Noor, Nurhezreen Md Iqbal, Enizza Kasim, Siti Noraini Othman, Mohd Faizal Abu Bakar, Shamsidar Sopie, Azrin Ahmad, Narcisse Joseph, Muhammad MI, Avisha Richards, Nor Zahrin Hasran, Nor Azfa Johari	https://www.gisaid.org/	2021-02-11	?
hCoV-19/Malaysia/MGI-MGI52/2021	betacoronavirus	EPI_ISL_1059901	2021-01-07	Asia	Malaysia	Selangor	Asia	Malaysia	Selangor	genome	29816	Human	Unknown	Female	B.1.36.16	GH	Malaysia Genome Institute	Malaysia Genome Institute	Mohd Noor Mat Isa, Irni Suhayu Sapian, Yusuf Muhammad Noor, Nurhezreen Md Iqbal, Mohd Faizal Abu Bakar, Enizza Kasim, Shamsidar Sopie, Siti Noraini Othman, Azrin Ahmad, Nor Azfa Johari.	https://www.gisaid.org/	2021-02-23	?
hCoV-19/Malaysia/MGI-DNALAB13/2020	betacoronavirus	EPI_ISL_1059902	2020-11-04	Asia	Malaysia	Negeri Sembilan	Asia	Malaysia	Negeri Sembilan	genome	29835	Human	42	Male	B.1.36.16	GH	DNA Laboratories Sdn. Bhd.	Malaysia Genome Institute	Mohd Noor Mat Isa, Irni Suhayu Sapian, Yusuf Muhammad Noor, Nurhezreen Md Iqbal, Mohd Faizal Abu Bakar, Enizza Kasim, Shamsidar Sopie, Siti Noraini Othman, Azrin Ahmad, Wong Yong Wee, Nor Azfa Johari.	https://www.gisaid.org/	2021-02-23	?
hCoV-19/Malaysia/IMR_WC61833/2021	betacoronavirus	EPI_ISL_1055365	2021-01-25	Asia	Malaysia		Asia	Malaysia		genome	29881	Human	unknown	Male	B.1.524	G	Institute for Medical Research, Infectious Disease Research Centre, National Institutes of Health, Ministry of Health Malaysia	Institute for Medical Research, Infectious Disease Research Centre, National Institutes of Health, Ministry of Health Malaysia	Suppiah J, Kamel K, Azizan MA, Thayan R	https://www.gisaid.org/	2021-02-23	?
hCoV-19/Malaysia/IMR_WC91520/2021	betacoronavirus	EPI_ISL_1055037	2021-02-11	Asia	Malaysia		Asia	Malaysia		genome	29868	Human	37	Male	B.1.466.2	GH	Institute for Medical Research, Infectious Disease Research Centre, National Institutes of Health, Ministry of Health Malaysia	Institute for Medical Research, Infectious Disease Research Centre, National Institutes of Health, Ministry of Health Malaysia	Suppiah J, Kamel K, Mohd Zawawi Z, Ramly MN, Robert F, Thayan R	https://www.gisaid.org/	2021-02-23	?
hCoV-19/Malaysia/IMR_WC170624/2021	betacoronavirus	EPI_ISL_1585242	2021-04-04	Asia	Malaysia		Asia	Malaysia		genome	30029	Human	30	Male	B.1.524	G	Institute for Medical Research, Infectious Disease Research Centre, National Institutes of Health, Ministry of Health Malaysia	Institute for Medical Research, Infectious Disease Research Centre, National Institutes of Health, Ministry of Health Malaysia	Suppiah J, Kamel K, Mohd Zawawi Z, Ramly N, Robert F, Thayan R	https://www.gisaid.org/	2021-04-14	?
hCoV-19/Malaysia/MGI-DNALAB9/2020	betacoronavirus	EPI_ISL_1435792	2020-10-30	Asia	Malaysia	Selangor	Asia	Malaysia	Selangor	genome	29836	Human	unknown	unknown	B.1.524	G	DNALAB Sdn. Bhd.	Malaysia Genome Institute	Mohd Noor Mat Isa, Irni Suhayu Sapian, Yusuf Muhammad Noor, Nurhezreen Md Iqbal, Mohd Faizal Abu Bakar, Enizza Kasim, Shamsidar Sopie, Siti Noraini Othman, Azrin Ahmad, Wong Yong Wee, Nor Azfa Johari.	https://www.gisaid.org/	2021-04-01	?
hCoV-19/Malaysia/MGI-DNALAB8/2020	betacoronavirus	EPI_ISL_1435791	2020-10-30	Asia	Malaysia	Selangor	Asia	Malaysia	Selangor	genome	29831	Human	unknown	Male	B.1.524	G	DNALAB Sdn. Bhd.	Malaysia Genome Institute	Mohd Noor Mat Isa, Irni Suhayu Sapian, Yusuf Muhammad Noor, Nurhezreen Md Iqbal, Mohd Faizal Abu Bakar, Enizza Kasim, Shamsidar Sopie, Siti Noraini Othman, Azrin Ahmad, Wong Yong Wee, Nor Azfa Johari.	https://www.gisaid.org/	2021-04-01	?
hCoV-19/Malaysia/IMR_WC112952/2021	betacoronavirus	EPI_ISL_1424470	2021-03-01	Asia	Malaysia		Asia	Malaysia		genome	29933	Human	23	Male	AU.2	GH	Institute for Medical Research, Infectious Disease Research Centre, National Institutes of Health, Ministry of Health Malaysia	Institute for Medical Research, Infectious Disease Research Centre, National Institutes of Health, Ministry of Health Malaysia	Suppiah J, Kamel K, Thayan R	https://www.gisaid.org/	2021-04-01	?
hCoV-19/Malaysia/IMR_WC105934/2021	betacoronavirus	EPI_ISL_1424130	2021-02-25	Asia	Malaysia		Asia	Malaysia		genome	29883	Human	52	Male	B.1.351	GH	Institute for Medical Research, Infectious Disease Research Centre, National Institutes of Health, Ministry of Health Malaysia	Institute for Medical Research, Infectious Disease Research Centre, National Institutes of Health, Ministry of Health Malaysia	Suppiah J, Kamel K, Thayan R	https://www.gisaid.org/	2021-04-01	?
hCoV-19/Malaysia/IMR_WPM006/2021	betacoronavirus	EPI_ISL_1424065	2021-01-11	Asia	Malaysia		Asia	Malaysia		genome	29925	Human	58	Male	B.1.524	G	Institute for Medical Research, Infectious Disease Research Centre, National Institutes of Health, Ministry of Health Malaysia	Institute for Medical Research, Infectious Disease Research Centre, National Institutes of Health, Ministry of Health Malaysia	Suppiah J, Kamel K, Mohd Zawawi Z, Ramly N, Robert F, Thayan R	https://www.gisaid.org/	2021-04-01	?
hCoV-19/Malaysia/IMR_WC102872/2021	betacoronavirus	EPI_ISL_1406148	2021-02-23	Asia	Malaysia		Asia	Malaysia		genome	29888	Human	22	Male	B.1.524	G	Institute for Medical Research, Infectious Disease Research Centre, National Institutes of Health, Ministry of Health Malaysia	Institute for Medical Research, Infectious Disease Research Centre, National Institutes of Health, Ministry of Health Malaysia	Suppiah J, Kamel K, Mohd Zawawi Z, Ramly N, Robert F, Thayan R	https://www.gisaid.org/	2021-03-31	?
hCoV-19/Malaysia/IMR_WC100371/2021	betacoronavirus	EPI_ISL_1406146	2021-02-20	Asia	Malaysia		Asia	Malaysia		genome	29876	Human	unknown	Male	B.1.524	G	Institute for Medical Research, Infectious Disease Research Centre, National Institutes of Health, Ministry of Health Malaysia	Institute for Medical Research, Infectious Disease Research Centre, National Institutes of Health, Ministry of Health Malaysia	Suppiah J, Kamel K, Mohd Zawawi Z, Ramly N, Robert F, Thayan R	https://www.gisaid.org/	2021-03-31	?
hCoV-19/Malaysia/IMR_WC106331/2021	betacoronavirus	EPI_ISL_1406250	2021-02-26	Asia	Malaysia		Asia	Malaysia		genome	29859	Human	22	Male	B.1.524	G	Institute for Medical Research, Infectious Disease Research Centre, National Institutes of Health, Ministry of Health Malaysia	Institute for Medical Research, Infectious Disease Research Centre, National Institutes of Health, Ministry of Health Malaysia	Suppiah J, Kamel K, Mohd Zawawi Z, Ramly N, Robert F, Thayan R	https://www.gisaid.org/	2021-03-31	?
hCoV-19/Malaysia/IMR_WC106320/2021	betacoronavirus	EPI_ISL_1406247	2021-02-26	Asia	Malaysia		Asia	Malaysia		genome	29922	Human	21	Female	B.1.524	G	Institute for Medical Research, Infectious Disease Research Centre, National Institutes of Health, Ministry of Health Malaysia	Institute for Medical Research, Infectious Disease Research Centre, National Institutes of Health, Ministry of Health Malaysia	Suppiah J, Kamel K, Mohd Zawawi Z, Ramly N, Robert F, Thayan R	https://www.gisaid.org/	2021-03-31	?
hCoV-19/Malaysia/IMR_WC105307/2021	betacoronavirus	EPI_ISL_1406274	2021-02-25	Asia	Malaysia		Asia	Malaysia		genome	29894	Human	60	Female	B.1.524	G	Institute for Medical Research, Infectious Disease Research Centre, National Institutes of Health, Ministry of Health Malaysia	Institute for Medical Research, Infectious Disease Research Centre, National Institutes of Health, Ministry of Health Malaysia	Suppiah J, Kamel K, Thayan R	https://www.gisaid.org/	2021-03-31	?
hCoV-19/Malaysia/IMR_WC107542/2021	betacoronavirus	EPI_ISL_1406294	2021-02-27	Asia	Malaysia		Asia	Malaysia		genome	29837	Human	53	Female	B.1.524	G	Institute for Medical Research, Infectious Disease Research Centre, National Institutes of Health, Ministry of Health Malaysia	Institute for Medical Research, Infectious Disease Research Centre, National Institutes of Health, Ministry of Health Malaysia	Suppiah J, Kamel K, Thayan R	https://www.gisaid.org/	2021-03-31	?
hCoV-19/Malaysia/IMR_WC107337/2021	betacoronavirus	EPI_ISL_1406201	2021-02-26	Asia	Malaysia		Asia	Malaysia		genome	29962	Human	49	Female	B.1.524	G	Institute for Medical Research, Infectious Disease Research Centre, National Institutes of Health, Ministry of Health Malaysia	Institute for Medical Research, Infectious Disease Research Centre, National Institutes of Health, Ministry of Health Malaysia	Suppiah J, Kamel K, Mohd Zawawi Z, Ramly N, Robert F, Thayan R	https://www.gisaid.org/	2021-03-31	?
hCoV-19/Malaysia/IMR_WC107357/2021	betacoronavirus	EPI_ISL_1406204	2021-02-26	Asia	Malaysia		Asia	Malaysia		genome	29856	Human	53	Male	B.1.524	G	Institute for Medical Research, Infectious Disease Research Centre, National Institutes of Health, Ministry of Health Malaysia	Institute for Medical Research, Infectious Disease Research Centre, National Institutes of Health, Ministry of Health Malaysia	Suppiah J, Kamel K, Mohd Zawawi Z, Ramly N, Robert F, Thayan R	https://www.gisaid.org/	2021-03-31	?
hCoV-19/Malaysia/IMR_WC101122/2021	betacoronavirus	EPI_ISL_1406187	2021-02-20	Asia	Malaysia		Asia	Malaysia		genome	29937	Human	27	Male	B.1.466.2	GH	Institute for Medical Research, Infectious Disease Research Centre, National Institutes of Health, Ministry of Health Malaysia	Institute for Medical Research, Infectious Disease Research Centre, National Institutes of Health, Ministry of Health Malaysia	Suppiah J, Kamel K, Mohd Zawawi Z, Ramly N, Robert F, Thayan R	https://www.gisaid.org/	2021-03-31	?
hCoV-19/Malaysia/IMR_WC102543/2021	betacoronavirus	EPI_ISL_1406194	2021-02-23	Asia	Malaysia		Asia	Malaysia		genome	29873	Human	23	Male	B.1.466.2	GH	Institute for Medical Research, Infectious Disease Research Centre, National Institutes of Health, Ministry of Health Malaysia	Institute for Medical Research, Infectious Disease Research Centre, National Institutes of Health, Ministry of Health Malaysia	Suppiah J, Kamel K, Mohd Zawawi Z, Ramly N, Robert F, Thayan R	https://www.gisaid.org/	2021-03-31	?
hCoV-19/Malaysia/IMR_WC100363/2021	betacoronavirus	EPI_ISL_1406078	2021-02-20	Asia	Malaysia		Asia	Malaysia		genome	29918	Human	unknown	Male	B.1.524	G	Institute for Medical Research, Infectious Disease Research Centre, National Institutes of Health, Ministry of Health Malaysia	Institute for Medical Research, Infectious Disease Research Centre, National Institutes of Health, Ministry of Health Malaysia	Suppiah J, Kamel K, Mohd Zawawi Z, Ramly N, Robert F, Thayan R	https://www.gisaid.org/	2021-03-31	?
hCoV-19/Malaysia/IMR_WC105713/2021	betacoronavirus	EPI_ISL_1406199	2021-02-25	Asia	Malaysia		Asia	Malaysia		genome	29862	Human	34	Female	B.1.524	G	Institute for Medical Research, Infectious Disease Research Centre, National Institutes of Health, Ministry of Health Malaysia	Institute for Medical Research, Infectious Disease Research Centre, National Institutes of Health, Ministry of Health Malaysia	Suppiah J, Kamel K, Mohd Zawawi Z, Ramly N, Robert F, Thayan R	https://www.gisaid.org/	2021-03-31	?
hCoV-19/Malaysia/IMR_WC100111/2021	betacoronavirus	EPI_ISL_1406185	2021-02-20	Asia	Malaysia		Asia	Malaysia		genome	29891	Human	1	Male	B.1.466.2	GH	Institute for Medical Research, Infectious Disease Research Centre, National Institutes of Health, Ministry of Health Malaysia	Institute for Medical Research, Infectious Disease Research Centre, National Institutes of Health, Ministry of Health Malaysia	Suppiah J, Kamel K, Mohd Zawawi Z, Ramly N, Robert F, Thayan R	https://www.gisaid.org/	2021-03-31	?
hCoV-19/Malaysia/IMR_320957/2021	betacoronavirus	EPI_ISL_1405917	2021-02-02	Asia	Malaysia		Asia	Malaysia		genome	29892	Human	47	Female	B.1.524	G	Hospital Queen Elizabeth	Institute for Medical Research, Infectious Disease Research Centre, National Institutes of Health, Ministry of Health Malaysia	Suppiah J, Kamel K, Azizan MA, Thayan R	https://www.gisaid.org/	2021-03-31	?
hCoV-19/Malaysia/HPUPM-ML0074/2020	betacoronavirus	EPI_ISL_738086	2020-04-07	Asia	Malaysia	Kuala Lumpur	Asia	Malaysia	Kuala Lumpur	genome	29816	Human	60	Female	B.6	O	National Public Health Laboratory	Department of Medical Microbiology, Hospital Pengajar Universiti Putra Malaysia	Hui-Yee Chee, Syafinaz Amin-Nordin, Narcisse Joseph, Muhammad MI, Nor Zahrin Hasran, Yien-Ping Wong, Jia-Yong Lam	https://www.gisaid.org/	2020-12-28	?
hCoV-19/Malaysia/UNIMAS-B082/2020	betacoronavirus	EPI_ISL_1363121	2020-12-16	Asia	Malaysia	Sarawak	Asia	Malaysia	Sarawak	genome	29870	Human	43	Female	B.1	GH	Borneo Medical Centre	Institute of Health and Community Medicine	Chan Chia Jui, David Perera, Ooi Mong How, Chua Hock Hin, Tonnii Sia Loong Loong, Wong Jyn Shan, Wong Kiing Aik	https://www.gisaid.org/	2021-03-25	?
hCoV-19/Malaysia/UNIMAS-B085/2020	betacoronavirus	EPI_ISL_1363123	2020-12-15	Asia	Malaysia	Sarawak	Asia	Malaysia	Sarawak	genome	29868	Human	40	Female	B.1	GH	Borneo Medical Centre	Institute of Health and Community Medicine	Chan Chia Jui, David Perera, Ooi Mong How, Chua Hock Hin, Tonnii Sia Loong Loong, Wong Jyn Shan, Wong Kiing Aik	https://www.gisaid.org/	2021-03-25	?
hCoV-19/Malaysia/UNIMAS-B080/2020	betacoronavirus	EPI_ISL_1363119	2020-12-16	Asia	Malaysia	Sarawak	Asia	Malaysia	Sarawak	genome	29868	Human	29	Male	B.1	GH	Borneo Medical Centre	Institute of Health and Community Medicine	Chan Chia Jui, David Perera, Ooi Mong How, Chua Hock Hin, Tonnii Sia Loong Loong, Wong Jyn Shan, Wong Kiing Aik	https://www.gisaid.org/	2021-03-25	?
hCoV-19/Malaysia/IMR-WC258707/2020	betacoronavirus	EPI_ISL_728210	2020-11-06	Asia	Malaysia		Asia	Malaysia		genome	29606	Human	27	Male	B.1.524	G	Institute for Medical Research, Infectious Disease Research Centre, National Institutes of Health, Ministry of Health Malaysia	Institute for Medical Research, Infectious Disease Research Centre, National Institutes of Health, Ministry of Health Malaysia	Suppiah J, Kamel K, Mohd-Zawawi Z, Thayan R	https://www.gisaid.org/	2020-12-22	?
hCoV-19/Malaysia/IMR-WC268317/2020	betacoronavirus	EPI_ISL_728212	2020-11-11	Asia	Malaysia		Asia	Malaysia		genome	29862	Human	unknown	Male	B.1.524	G	Institute for Medical Research, Infectious Disease Research Centre, National Institutes of Health, Ministry of Health Malaysia	Institute for Medical Research, Infectious Disease Research Centre, National Institutes of Health, Ministry of Health Malaysia	Suppiah J, Kamel K, Mohd-Zawawi Z, Thayan R	https://www.gisaid.org/	2020-12-22	?
hCoV-19/Malaysia/IMR-WC259750/2020	betacoronavirus	EPI_ISL_728211	2020-11-07	Asia	Malaysia		Asia	Malaysia		genome	29859	Human	30	Male	B.1.524	G	Institute for Medical Research, Infectious Disease Research Centre, National Institutes of Health, Ministry of Health Malaysia	Institute for Medical Research, Infectious Disease Research Centre, National Institutes of Health, Ministry of Health Malaysia	Suppiah J, Kamel K, Mohd-Zawawi Z, Thayan R	https://www.gisaid.org/	2020-12-22	?
hCoV-19/Malaysia/IMR-WC280757/2020	betacoronavirus	EPI_ISL_728252	2020-11-18	Asia	Malaysia		Asia	Malaysia		genome	29879	Human	39	Female	B.1.524	G	Institute for Medical Research, Infectious Disease Research Centre, National Institutes of Health, Ministry of Health Malaysia	Institute for Medical Research, Infectious Disease Research Centre, National Institutes of Health, Ministry of Health Malaysia	Suppiah J, Kamel K, Mohd-Zawawi Z, Thayan R	https://www.gisaid.org/	2020-12-22	?
hCoV-19/Malaysia/IMR-WC257440/2020	betacoronavirus	EPI_ISL_728209	2020-11-06	Asia	Malaysia		Asia	Malaysia		genome	29607	Human	62	Female	B.1.524	G	Institute for Medical Research, Infectious Disease Research Centre, National Institutes of Health, Ministry of Health Malaysia	Institute for Medical Research, Infectious Disease Research Centre, National Institutes of Health, Ministry of Health Malaysia	Suppiah J, Kamel K, Mohd-Zawawi Z, Thayan R	https://www.gisaid.org/	2020-12-22	?
hCoV-19/Malaysia/IMR-WC277457/2020	betacoronavirus	EPI_ISL_728250	2020-11-16	Asia	Malaysia		Asia	Malaysia		genome	29843	Human	unknown	Male	B.1.524	G	Institute for Medical Research, Infectious Disease Research Centre, National Institutes of Health, Ministry of Health Malaysia	Institute for Medical Research, Infectious Disease Research Centre, National Institutes of Health, Ministry of Health Malaysia	Suppiah J, Kamel K, Mohd-Zawawi Z, Thayan R	https://www.gisaid.org/	2020-12-22	?
hCoV-19/Malaysia/IMR-WC272624/2020	betacoronavirus	EPI_ISL_728247	2020-11-12	Asia	Malaysia		Asia	Malaysia		genome	29887	Human	unknown	Male	B.1.524	G	Institute for Medical Research, Infectious Disease Research Centre, National Institutes of Health, Ministry of Health Malaysia	Institute for Medical Research, Infectious Disease Research Centre, National Institutes of Health, Ministry of Health Malaysia	Suppiah J, Kamel K, Mohd-Zawawi Z, Thayan R	https://www.gisaid.org/	2020-12-22	?
hCoV-19/Malaysia/IMR-WC268890/2020	betacoronavirus	EPI_ISL_728244	2020-11-11	Asia	Malaysia		Asia	Malaysia		genome	29872	Human	36	Female	B.1.36.16	GH	Institute for Medical Research, Infectious Disease Research Centre, National Institutes of Health, Ministry of Health Malaysia	Institute for Medical Research, Infectious Disease Research Centre, National Institutes of Health, Ministry of Health Malaysia	Suppiah J, Kamel K, Mohd-Zawawi Z, Thayan R	https://www.gisaid.org/	2020-12-22	?
hCoV-19/Malaysia/IMR-WC270611/2020	betacoronavirus	EPI_ISL_728245	2020-11-11	Asia	Malaysia		Asia	Malaysia		genome	29881	Human	unknown	Male	B.1.524	G	Institute for Medical Research, Infectious Disease Research Centre, National Institutes of Health, Ministry of Health Malaysia	Institute for Medical Research, Infectious Disease Research Centre, National Institutes of Health, Ministry of Health Malaysia	Suppiah J, Kamel K, Mohd-Zawawi Z, Thayan R	https://www.gisaid.org/	2020-12-22	?
hCoV-19/Malaysia/IMR-WC268619/2020	betacoronavirus	EPI_ISL_728243	2020-11-11	Asia	Malaysia		Asia	Malaysia		genome	29944	Human	21	Female	B.1.524	G	Institute for Medical Research, Infectious Disease Research Centre, National Institutes of Health, Ministry of Health Malaysia	Institute for Medical Research, Infectious Disease Research Centre, National Institutes of Health, Ministry of Health Malaysia	Suppiah J, Kamel K, Mohd-Zawawi Z, Thayan R	https://www.gisaid.org/	2020-12-22	?
hCoV-19/Malaysia/IMR-WC270730/2020	betacoronavirus	EPI_ISL_728246	2020-11-11	Asia	Malaysia		Asia	Malaysia		genome	29873	Human	unknown	Male	B.1.524	G	Institute for Medical Research, Infectious Disease Research Centre, National Institutes of Health, Ministry of Health Malaysia	Institute for Medical Research, Infectious Disease Research Centre, National Institutes of Health, Ministry of Health Malaysia	Suppiah J, Kamel K, Mohd-Zawawi Z, Thayan R	https://www.gisaid.org/	2020-12-22	?
hCoV-19/Malaysia/IMR-WC253176/2020	betacoronavirus	EPI_ISL_728170	2020-11-02	Asia	Malaysia		Asia	Malaysia		genome	29856	Human	23	Female	B.1.36.16	GH	Institute for Medical Research, Infectious Disease Research Centre, National Institutes of Health, Ministry of Health Malaysia	Institute for Medical Research, Infectious Disease Research Centre, National Institutes of Health, Ministry of Health Malaysia	Suppiah J, Kamel K, Mohd-Zawawi Z, Thayan R	https://www.gisaid.org/	2020-12-22	?
[truncated: 8,061 more rows]
