# Supplementary material for: Whole genome sequencing analysis of SARS-CoV-2 from Malaysia: From alpha to Omicron
Source: Front Med (Lausanne). 2022 Sep 23;9:1001022. doi: 10.3389/fmed.2022.1001022 (PMC9537942; doi:10.3389/fmed.2022.1001022)
Supplement: Supplementary file 4 [file Table_4.XLSX]

## Sheet: Nucleotide
base	entropy
1	0.258
2	0.199
3	0.152
4	0.422
5	0.121
6	0.156
7	0.206
8	0.153
9	0.15
10	0.059
11	0.065
12	0.062
13	0.03
14	0.021
15	0.02
16	0.022
17	0.012
18	0.002
19	0.006
20	0.011
21	0.009
22	0.008
23	0.002
24	0.006
25	0.041
26	0.006
27	0.002
28	0.002
29	0.011
30	0.011
31	0.005
32	0.001
33	0.001
34	0.001
35	0.002
37	0.01
38	0.002
39	0.002
41	0.001
44	0.036
45	0.004
56	0.002
57	0.003
59	0.003
61	0.002
64	0.002
65	0.002
66	0.012
69	0.001
82	0.001
83	0.022
90	0.002
91	0.001
92	0.001
96	0.004
97	0.003
100	0.004
101	0.004
103	0.001
104	0.002
106	0.062
109	0.001
114	0.001
116	0.001
118	0.001
119	0.002
125	0.001
127	0.004
128	0.001
129	0.002
131	0.001
139	0.001
140	0.004
143	0.004
147	0.002
153	0.001
156	0.004
157	0.004
158	0.003
160	0.005
163	0.002
165	0.002
167	0.001
169	0.001
171	0.001
173	0.002
174	0.149
175	0.001
176	0.008
186	0.011
187	0.001
188	0.005
190	0.004
191	0.003
193	0.008
198	0.004
199	0.004
202	0.003
203	0.014
204	0.042
206	0.002
208	0.007
209	0.003
210	0.608
211	0.001
212	0.001
213	0.003
214	0.005
217	0.009
218	0.004
219	0.025
220	0.004
221	0.001
222	0.01
224	0.001
227	0.001
228	0.001
230	0.007
232	0.006
235	0.001
241	0.061
242	0.003
243	0.002
244	0.001
245	0.002
246	0.002
247	0.001
248	0.002
252	0.003
255	0.003
256	0.002
257	0.002
260	0.004
261	0.001
263	0.002
264	0.005
269	0.001
274	0.004
275	0.001
278	0.001
279	0.001
280	0.002
281	0.001
282	0.003
285	0.001
286	0.001
289	0.001
292	0.003
293	0.001
295	0.002
297	0.001
300	0.002
307	0.003
313	0.007
315	0.001
319	0.001
325	0.001
335	0.012
337	0.047
340	0.001
341	0.004
344	0.003
346	0.017
347	0.01
348	0.002
350	0.003
351	0.001
353	0.003
355	0.006
362	0.001
370	0.102
372	0.001
373	0.006
374	0.001
376	0.018
378	0.002
379	0.001
383	0.002
384	0.004
385	0.004
386	0.001
388	0.001
389	0.001
392	0.001
400	0.002
401	0.002
403	0.001
404	0.001
409	0.001
410	0.057
411	0.001
412	0.002
413	0.001
418	0.013
419	0.002
422	0.001
425	0.001
428	0.001
429	0.002
432	0.001
435	0.001
442	0.013
443	0.001
445	0.004
451	0.001
453	0.001
463	0.001
466	0.002
468	0.005
472	0.001
475	0.001
476	0.001
478	0.002
487	0.008
488	0.001
489	0.001
492	0.001
493	0.003
495	0.005
502	0.001
503	0.007
504	0.005
506	0.006
508	0.01
510	0.001
512	0.001
513	0.002
517	0.003
518	0.001
521	0.008
526	0.004
527	0.003
529	0.009
530	0.001
532	0.001
539	0.003
541	0.015
558	0.001
560	0.001
561	0.001
563	0.002
564	0.002
569	0.001
575	0.001
578	0.001
581	0.009
583	0.009
586	0.009
587	0.002
589	0.003
592	0.003
593	0.058
594	0.004
599	0.005
601	0.005
602	0.001
606	0.003
607	0.001
610	0.002
613	0.002
614	0.001
619	0.004
620	0.001
622	0.001
625	0.003
635	0.018
643	0.008
644	0.001
649	0.007
655	0.002
662	0.002
664	0.002
670	0.31
673	0.008
674	0.001
676	0.016
677	0.001
678	0.002
679	0.017
680	0.005
681	0.001
683	0.231
687	0.001
688	0.001
689	0.002
690	0.003
691	0.006
694	0.001
697	0.002
701	0.001
703	0.014
705	0.002
706	0.001
707	0.01
708	0.011
709	0.003
712	0.002
713	0.011
714	0.003
717	0.002
722	0.005
724	0.001
730	0.002
731	0.003
733	0.003
741	0.001
742	0.001
743	0.001
745	0.006
751	0.007
760	0.001
761	0.009
763	0.004
776	0.004
787	0.001
788	0.001
792	0.002
798	0.001
799	0.001
805	0.004
806	0.002
807	0.001
808	0.001
809	0.003
813	0.001
815	0.007
817	0.002
819	0.001
823	0.038
826	0.003
829	0.023
832	0.009
835	0.019
838	0.003
840	0.001
842	0.004
843	0.001
845	0.002
847	0.001
853	0.005
854	0.002
856	0.005
857	0.002
860	0.001
861	0.004
862	0.005
865	0.001
868	0.001
874	0.038
875	0.001
877	0.002
882	0.004
883	0.002
884	0.007
885	0.001
886	0.001
895	0.002
897	0.001
900	0.011
901	0.001
906	0.001
912	0.002
913	0.013
914	0.001
920	0.002
922	0.042
923	0.001
925	0.002
926	0.001
927	0.002
929	0.007
936	0.01
940	0.003
941	0.001
942	0.003
943	0.001
944	0.001
945	0.001
947	0.005
949	0.007
950	0.005
955	0.007
957	0.001
960	0.002
961	0.002
967	0.001
973	0.001
977	0.003
981	0.002
989	0.001
997	0.01
1009	0.004
1014	0.003
1015	0.005
1018	0.003
1023	0.001
1034	0.001
1048	0.002
1055	0.002
1057	0.003
1059	0.132
1060	0.032
1063	0.003
1067	0.002
1069	0.002
1072	0.002
1076	0.001
1077	0.002
1080	0.001
1085	0.009
1087	0.007
1093	0.004
1099	0.002
1102	0.035
1103	0.001
1104	0.002
1106	0.001
1107	0.002
1111	0.001
1113	0.002
1115	0.001
1117	0.001
1124	0.002
1125	0.001
1126	0.001
1131	0.001
1135	0.008
1141	0.002
1142	0.001
1145	0.001
1146	0.002
1147	0.008
1148	0.003
1150	0.007
1156	0.001
1157	0.001
1160	0.001
1165	0.002
1169	0.005
1170	0.052
1174	0.001
1177	0.006
1178	0.001
1179	0.002
1181	0.001
1183	0.004
1184	0.001
1186	0.001
1188	0.018
1190	0.008
1191	0.046
1194	0.001
1195	0.002
1198	0.004
1201	0.001
1204	0.011
1205	0.003
1209	0.001
1210	0.002
1212	0.001
1213	0.003
1214	0.003
1215	0.001
1216	0.005
1217	0.01
1218	0.01
1223	0.004
1225	0.001
1226	0.001
1227	0.001
1230	0.002
1236	0.002
1237	0.003
1243	0.005
1245	0.004
1249	0.003
1251	0.005
1255	0.003
1256	0.003
1263	0.014
1264	0.004
1265	0.002
1267	0.042
1268	0.001
1269	0.001
1270	0.033
1271	0.002
1274	0.006
1278	0.001
1281	0.012
1282	0.001
1284	0.009
1288	0.017
1291	0.001
1292	0.001
1300	0.005
1302	0.007
1306	0.005
1312	0.003
1313	0.001
1314	0.003
1317	0.001
1319	0.003
1326	0.003
1327	0.001
1329	0.006
1332	0.001
1333	0.005
1340	0.006
1343	0.001
1344	0.002
1346	0.008
1348	0.006
1350	0.001
1353	0.001
1354	0.003
1358	0.003
1367	0.005
1376	0.009
1377	0.034
1379	0.001
1380	0.003
1385	0.005
1387	0.007
1388	0.001
1390	0.002
1392	0.004
1394	0.002
1395	0.001
1396	0.004
1397	0.003
1400	0.003
1401	0.003
1403	0.002
1404	0.585
1407	0.004
1408	0.003
1415	0.008
1416	0.001
1418	0.001
1419	0.001
1420	0.054
1422	0.001
1426	0.005
1427	0.018
1436	0.001
1437	0.003
1438	0.002
1439	0.003
1440	0.001
1441	0.015
1447	0.001
1450	0.002
1452	0.001
1453	0.003
1456	0.006
1457	0.007
1458	0.001
1462	0.001
1467	0.001
1471	0.009
1473	0.007
1475	0.001
1479	0.001
1480	0.002
1487	0.001
1492	0.001
1498	0.002
1501	0.001
1505	0.002
1508	0.003
1513	0.023
1514	0.012
1515	0.021
1517	0.001
1519	0.007
1528	0.002
1537	0.003
1541	0.001
1543	0.005
1545	0.001
1547	0.004
1548	0.001
1549	0.005
1552	0.002
1557	0.001
1558	0.005
1559	0.001
1560	0.001
1563	0.001
1567	0.001
1580	0.001
1583	0.001
1588	0.005
1589	0.003
1590	0.002
1591	0.001
1592	0.012
1593	0.011
1594	0.007
1596	0.001
1599	0.006
1601	0.006
1602	0.001
1606	0.002
1609	0.003
1613	0.001
1616	0.027
1621	0.001
1622	0.002
1623	0.098
1624	0.003
1625	0.006
1627	0.006
1635	0.001
1642	0.009
1645	0.003
1648	0.009
1651	0.002
1652	0.004
1659	0.002
1663	0.136
1668	0.001
1670	0.007
1675	0.004
1680	0.004
1681	0.002
1682	0.002
1683	0.007
1684	0.041
1685	0.004
1686	0.001
1688	0.001
1689	0.004
1691	0.006
1696	0.002
1707	0.001
1708	0.005
1711	0.002
1713	0.001
1714	0.001
1715	0.001
1716	0.003
1721	0.008
1722	0.005
1723	0.003
1726	0.002
1727	0.001
1728	0.001
1729	0.001
1730	0.001
1734	0.002
1736	0.001
1738	0.004
1742	0.01
1747	0.001
1756	0.001
1758	0.051
1766	0.004
1770	0.001
1780	0.001
1784	0.001
1795	0.001
1800	0.001
1805	0.001
1807	0.002
1811	0.001
1812	0.005
1813	0.002
1816	0.001
1819	0.001
1820	0.068
1821	0.002
1822	0.001
1824	0.003
1825	0.022
1829	0.001
1830	0.001
1838	0.006
1840	0.002
1841	0.003
1846	0.001
1848	0.001
1851	0.005
1853	0.001
1854	0.003
1860	0.001
1867	0.001
1877	0.007
1878	0.001
1879	0.001
1884	0.013
1885	0.008
1886	0.001
1887	0.022
1888	0.002
1889	0.007
1890	0.01
1895	0.005
1900	0.001
1901	0.003
1904	0.042
1909	0.004
1911	0.002
1912	0.043
1913	0.003
1914	0.005
1916	0.001
1917	0.002
1920	0.003
1921	0.002
1926	0.004
1929	0.014
1933	0.003
1934	0.001
1936	0.001
1938	0.002
1939	0.002
1940	0.001
1943	0.001
1946	0.008
1949	0.001
1950	0.001
1951	0.001
1954	0.004
1957	0.008
1958	0.051
1959	0.001
1960	0.006
1961	0.001
1962	0.004
1968	0.009
1971	0.001
1973	0.002
1975	0.003
1978	0.03
1982	0.003
1984	0.001
1989	0.01
1992	0.001
1997	0.005
2001	0.002
2002	0.001
2003	0.011
2005	0.002
2006	0.001
2015	0.003
2017	0.001
2023	0.002
2027	0.005
2028	0.001
2031	0.002
2032	0.001
2035	0.011
2036	0.005
2037	0.012
2040	0.005
2041	0.002
2044	0.003
2046	0.001
2048	0.001
2053	0.002
2056	0.014
2058	0.002
2061	0.004
2062	0.025
2070	0.001
2071	0.005
2075	0.002
2076	0.001
2077	0.007
2078	0.002
2081	0.001
2083	0.002
2085	0.001
2086	0.005
2091	0.004
2094	0.003
2097	0.001
2102	0.001
2106	0.004
2109	0.005
2110	0.061
2113	0.018
2117	0.003
2125	0.4
2129	0.001
2133	0.001
2137	0.039
2143	0.005
2144	0.006
2147	0.002
2149	0.005
2150	0.002
2151	0.001
2152	0.015
2155	0.009
2156	0.006
2160	0.001
2163	0.002
2164	0.017
2167	0.007
2171	0.01
2172	0.005
2173	0.004
2174	0.001
2175	0.001
2182	0.001
2185	0.001
2186	0.001
2189	0.01
2195	0.002
2197	0.012
2198	0.007
2200	0.001
2203	0.002
2210	0.002
2213	0.001
2214	0.001
2215	0.001
2221	0.001
2223	0.001
2227	0.002
2232	0.003
2233	0.001
2235	0.005
2236	0.002
2239	0.001
2243	0.001
2245	0.026
2246	0.001
2247	0.001
2248	0.001
2251	0.001
2252	0.004
2253	0.001
2254	0.005
2257	0.001
2260	0.005
2263	0.001
2265	0.006
2268	0.005
2269	0.001
2270	0.003
2272	0.004
2281	0.002
2288	0.007
2289	0.015
2292	0.001
2293	0.001
2294	0.004
2299	0.003
2305	0.006
2306	0.01
2311	0.001
2318	0.004
2320	0.001
2328	0.015
2329	0.007
2331	0.002
2334	0.008
2336	0.007
2338	0.002
2341	0.001
2342	0.022
2343	0.001
2344	0.016
2353	0.005
2357	0.001
2358	0.001
2359	0.007
2369	0.003
2375	0.001
2378	0.01
2381	0.001
2382	0.001
2387	0.002
2388	0.018
2390	0.001
2393	0.001
2395	0.002
2399	0.001
2401	0.003
2404	0.001
2407	0.001
2410	0.003
2413	0.001
2416	0.008
2431	0.002
2432	0.001
2434	0.002
2437	0.006
2439	0.006
2442	0.005
2443	0.001
2445	0.023
2447	0.022
2448	0.004
2449	0.002
2450	0.008
2451	0.001
2453	0.006
2455	0.011
2458	0.001
2459	0.01
2462	0.001
2468	0.01
2470	0.055
2483	0.001
2484	0.001
2485	0.01
2488	0.006
2494	0.009
2497	0.002
2498	0.003
2502	0.001
2503	0.004
2507	0.002
2508	0.007
2509	0.021
2514	0.001
2518	0.001
2521	0.003
2522	0.001
2523	0.004
2524	0.001
2527	0.008
2528	0.001
2530	0.004
2531	0.001
2534	0.001
2536	0.006
2539	0.001
2545	0.001
2546	0.001
2554	0.002
2556	0.001
2559	0.002
2560	0.003
2563	0.001
2566	0.001
2570	0.004
2571	0.008
2572	0.001
2574	0.004
2575	0.001
2577	0.004
2578	0.002
2581	0.001
2583	0.003
2585	0.02
2589	0.004
2591	0.001
2592	0.002
2594	0.002
2599	0.003
2602	0.001
2605	0.002
2606	0.003
2622	0.001
2623	0.001
2627	0.001
2632	0.004
2638	0.005
2639	0.007
2640	0.001
2644	0.004
2646	0.006
2647	0.003
2650	0.001
2652	0.004
2653	0.001
2659	0.009
2662	0.002
2666	0.001
2667	0.001
2668	0.003
2676	0.005
2682	0.009
2689	0.001
2692	0.122
2695	0.003
2697	0.003
2698	0.003
2700	0.003
2701	0.007
2704	0.005
2705	0.002
2706	0.008
2708	0.001
2710	0.007
2716	0.004
2721	0.003
2724	0.001
2725	0.001
2731	0.001
2732	0.001
2737	0.001
2746	0.001
2749	0.004
2751	0.006
2752	0.003
2755	0.003
2756	0.001
2761	0.007
2764	0.002
2768	0.001
2773	0.004
2776	0.002
2778	0.011
2780	0.001
2782	0.003
2783	0.001
2786	0.006
2788	0.003
2789	0.001
2790	0.328
2796	0.001
2803	0.001
2807	0.002
2808	0.002
2809	0.002
2813	0.001
2818	0.024
2820	0.002
2827	0.014
2832	0.061
2833	0.002
2836	0.007
2838	0.007
2841	0.003
2842	0.004
2847	0.001
2849	0.001
2851	0.001
2854	0.005
2855	0.012
2857	0.007
2858	0.001
2859	0.001
2865	0.001
2866	0.001
2875	0.001
2876	0.001
2878	0.018
2880	0.007
2881	0.001
2884	0.001
2885	0.002
2891	0.001
2895	0.018
2896	0.001
2898	0.001
2901	0.001
2902	0.007
2903	0.002
2904	0.002
2905	0.001
2909	0.001
2910	0.02
2914	0.003
2918	0.001
2919	0.009
2921	0.007
2922	0.001
2923	0.004
2928	0.001
2933	0.001
2935	0.001
2936	0.001
2937	0.006
2938	0.001
2939	0.007
2940	0.002
2944	0.001
2945	0.009
2947	0.001
2948	0.006
2952	0.001
2959	0.007
2962	0.001
2967	0.001
2969	0.005
2971	0.001
2973	0.009
2979	0.001
2986	0.002
2992	0.001
2995	0.002
2997	0.002
3001	0.008
3004	0.005
3009	0.007
3014	0.006
3017	0.001
3020	0.002
3021	0.023
3027	0.001
3031	0.001
3037	0.064
3038	0.011
3041	0.014
3042	0.002
3045	0.008
3046	0.002
3047	0.004
3049	0.003
3052	0.001
3053	0.001
3055	0.005
3058	0.006
3060	0.001
3061	0.001
3062	0.006
3069	0.002
3070	0.001
3072	0.001
3074	0.008
3076	0.002
3081	0.002
3085	0.002
3089	0.001
3090	0.001
3091	0.001
3092	0.001
3094	0.001
3096	0.226
3099	0.001
3102	0.005
3111	0.001
3113	0.002
3116	0.006
3117	0.002
3118	0.002
3120	0.002
3121	0.001
3123	0.001
3130	0.002
3131	0.001
3133	0.002
3140	0.006
3145	0.001
3146	0.001
3153	0.001
3155	0.001
3156	0.001
3158	0.001
3161	0.002
3162	0.002
3165	0.005
3167	0.003
3168	0.004
3169	0.001
3174	0.001
3176	0.011
3177	0.016
3180	0.001
3181	0.001
3182	0.001
3183	0.007
3194	0.01
3205	0.002
3206	0.007
3213	0.002
3215	0.001
3223	0.002
3225	0.001
3227	0.001
3231	0.002
3232	0.001
3234	0.01
3235	0.002
3236	0.001
3239	0.001
3241	0.002
3242	0.001
3245	0.001
3247	0.001
3250	0.001
3253	0.002
3254	0.097
3255	0.003
3259	0.002
3260	0.001
3261	0.002
3264	0.007
3265	0.003
3267	0.014
3268	0.001
3271	0.002
3276	0.004
3278	0.008
3283	0.002
3284	0.001
3286	0.014
3294	0.023
3298	0.002
3300	0.001
3306	0.002
3307	0.001
3308	0.007
3309	0.001
3312	0.002
3317	0.005
3318	0.001
3319	0.001
3320	0.003
3328	0.001
3330	0.002
3333	0.001
3334	0.003
3335	0.001
3336	0.001
3340	0.002
3342	0.007
3345	0.003
3365	0.002
3369	0.002
3375	0.003
3383	0.001
3390	0.001
3392	0.002
3393	0.003
3394	0.001
3397	0.005
3398	0.002
3401	0.001
3402	0.001
3403	0.001
3411	0.007
3418	0.005
3421	0.001
3425	0.002
3426	0.002
3429	0.035
3430	0.001
3431	0.002
3433	0.006
3436	0.001
3442	0.002
3446	0.016
3448	0.001
3454	0.005
3455	0.002
3456	0.001
3457	0.005
3460	0.001
3467	0.001
3468	0.017
3469	0.001
3470	0.002
3472	0.002
3473	0.002
3476	0.001
3477	0.002
3481	0.001
3482	0.02
3483	0.006
3484	0.004
3485	0.009
3486	0.001
3487	0.001
3488	0.001
3493	0.013
3497	0.004
3498	0.004
3499	0.006
3505	0.004
3508	0.009
3510	0.001
3511	0.001
3514	0.004
3517	0.001
3518	0.003
3520	0.002
3521	0.001
3529	0.002
3539	0.002
3541	0.004
3547	0.001
3550	0.001
3551	0.002
3552	0.003
3554	0.001
3556	0.003
3557	0.001
3559	0.003
3563	0.007
3566	0.002
3567	0.005
3568	0.001
3569	0.002
3571	0.001
3575	0.001
3580	0.003
3582	0.001
3583	0.002
3587	0.013
3591	0.001
3592	0.007
3593	0.003
3595	0.001
3596	0.001
3602	0.007
3605	0.001
3606	0.006
3610	0.001
3613	0.001
3619	0.012
3620	0.022
3622	0.003
3625	0.001
3626	0.002
3628	0.001
3630	0.002
3634	0.001
3638	0.13
3644	0.001
3646	0.002
3650	0.001
3653	0.001
3655	0.001
3656	0.001
3661	0.003
3663	0.001
3666	0.001
3674	0.001
3675	0.001
3676	0.001
3682	0.001
3685	0.001
3686	0.002
3687	0.002
3688	0.004
3692	0.02
3695	0.004
3697	0.001
3698	0.001
3701	0.001
3709	0.002
3712	0.002
3713	0.001
3714	0.001
3717	0.003
3718	0.003
3719	0.001
3720	0.001
3722	0.002
3723	0.001
3728	0.02
3731	0.005
3732	0.002
3735	0.001
3736	0.002
3737	0.035
3738	0.006
3740	0.001
3743	0.008
3745	0.001
3748	0.001
3752	0.001
3755	0.002
3763	0.001
3764	0.002
3766	0.002
3768	0.255
3770	0.003
3773	0.001
3774	0.013
3775	0.041
3782	0.001
3784	0.002
3787	0.002
3792	0.002
3793	0.002
3796	0.001
3798	0.001
3800	0.002
3802	0.001
3809	0.001
3811	0.004
3817	0.042
3818	0.001
3821	0.003
3823	0.001
3828	0.004
3832	0.001
3839	0.001
3843	0.004
3845	0.001
3848	0.114
3849	0.006
3854	0.003
3855	0.006
3856	0.002
3860	0.002
3862	0.001
3868	0.001
3869	0.001
3871	0.003
3872	0.001
3873	0.002
3874	0.01
3875	0.03
3877	0.001
3880	0.004
3881	0.002
3884	0.014
3885	0.008
3888	0.001
3892	0.005
3893	0.013
3895	0.001
3896	0.002
3900	0.001
3902	0.001
3903	0.007
3904	0.003
3908	0.001
3918	0.004
3923	0.006
3924	0.01
3927	0.004
3928	0.001
3933	0.002
3934	0.002
3936	0.002
3939	0.001
3940	0.001
3942	0.001
3943	0.001
3947	0.004
3948	0.005
3951	0.001
3955	0.01
3957	0.001
3958	0.001
3961	0.01
3963	0.001
3965	0.001
3966	0.001
3971	0.038
3980	0.001
3984	0.002
3987	0.013
3988	0.001
3990	0.009
3991	0.001
3994	0.001
3995	0.004
4002	0.003
4004	0.003
4006	0.001
4007	0.002
4009	0.001
4010	0.002
4012	0.007
4021	0.002
4024	0.002
4039	0.005
4040	0.004
4048	0.002
4050	0.001
4051	0.001
4055	0.001
4060	0.002
4067	0.007
4068	0.004
4069	0.001
4071	0.005
4078	0.016
4084	0.012
4090	0.006
4091	0.001
4092	0.004
4093	0.001
4096	0.001
4099	0.004
4104	0.001
4105	0.002
4109	0.004
4111	0.003
4112	0.01
4113	0.007
4115	0.005
4127	0.003
4132	0.001
4136	0.001
4142	0.001
4144	0.001
4145	0.002
4147	0.002
4148	0.016
4152	0.001
4155	0.001
4158	0.01
4159	0.001
4160	0.001
4162	0.005
4166	0.013
4172	0.001
4180	0.011
4181	0.691
4184	0.328
4193	0.001
4195	0.001
4200	0.001
4202	0.001
4204	0.001
4206	0.004
4207	0.002
4212	0.001
4213	0.01
4214	0.001
4227	0.001
4228	0.016
4229	0.001
4230	0.003
4231	0.002
4232	0.001
4233	0.001
4234	0.001
4235	0.001
4236	0.001
4237	0.002
4240	0.002
4246	0.006
4249	0.002
4251	0.002
4252	0.002
4253	0.002
4254	0.001
4255	0.005
4261	0.002
4269	0.002
4270	0.005
4276	0.01
4284	0.001
4288	0.002
4294	0.001
4296	0.001
4300	0.002
4301	0.001
4320	0.022
4321	0.324
4322	0.001
4324	0.001
4331	0.06
4333	0.003
4336	0.045
4340	0.001
4344	0.003
4345	0.001
4346	0.004
4348	0.001
4351	0.001
4353	0.007
4356	0.001
4357	0.001
4369	0.001
4372	0.001
4375	0.001
4379	0.01
4399	0.002
4400	0.001
4402	0.003
4403	0.001
4404	0.001
4408	0.013
4410	0.002
4417	0.006
4420	0.001
4421	0.002
4422	0.002
4423	0.045
4435	0.002
4438	0.003
4442	0.001
4444	0.002
4454	0.001
4455	0.01
4456	0.011
4457	0.002
4462	0.001
4467	0.002
4475	0.005
4479	0.001
4480	0.003
4485	0.007
4486	0.005
4490	0.001
4504	0.005
4510	0.004
4511	0.001
4528	0.001
4540	0.003
4543	0.007
4547	0.032
4551	0.002
4553	0.002
4554	0.003
4556	0.001
4558	0.001
4559	0.001
4560	0.001
4570	0.027
4572	0.002
4573	0.005
4575	0.008
4579	0.005
4582	0.008
4583	0.012
4586	0.012
4596	0.006
4601	0.001
4607	0.001
4618	0.002
4622	0.001
4627	0.001
4630	0.01
4633	0.001
4638	0.008
4640	0.001
4643	0.001
4649	0.004
4655	0.002
4656	0.022
4657	0.001
4665	0.004
4668	0.001
4672	0.009
4678	0.007
4682	0.002
4683	0.011
4686	0.007
4687	0.007
4693	0.002
4694	0.001
4698	0.001
4703	0.001
4710	0.004
4712	0.001
4720	0.002
4726	0.013
4727	0.002
4732	0.004
4735	0.002
4750	0.002
4752	0.583
4754	0.007
4755	0.001
4758	0.002
4765	0.001
4769	0.003
4776	0.002
4777	0.001
4778	0.005
4780	0.006
4782	0.001
4784	0.035
4787	0.001
4788	0.001
4790	0.001
4791	0.001
4794	0.016
4795	0.007
4798	0.001
4803	0.001
4804	0.001
4810	0.01
4812	0.001
4815	0.002
4816	0.002
4828	0.004
4830	0.001
4832	0.011
4838	0.001
4843	0.007
4846	0.001
4849	0.001
4856	0.002
4859	0.001
4867	0.001
4870	0.003
4878	0.001
4881	0.01
4884	0.001
4886	0.001
4890	0.005
4891	0.004
4892	0.001
4893	0.017
4894	0.001
4897	0.004
4898	0.002
4899	0.001
4901	0.003
4904	0.01
4905	0.001
4906	0.001
4907	0.001
4909	0.001
4915	0.001
4917	0.002
4920	0.002
4926	0.009
4927	0.007
4930	0.002
4931	0.001
4935	0.002
4937	0.003
4938	0.002
4947	0.002
4949	0.001
4957	0.001
4960	0.002
4961	0.001
4962	0.001
4965	0.009
4968	0.001
4975	0.125
4977	0.002
4984	0.002
4990	0.001
4993	0.004
4994	0.001
4999	0.007
5002	0.002
5007	0.004
5008	0.011
5012	0.008
5015	0.009
5020	0.002
5022	0.002
5023	0.003
5025	0.002
5027	0.001
5031	0.004
5032	0.004
5036	0.001
5037	0.001
5045	0.001
5051	0.003
5053	0.001
5055	0.007
5059	0.004
5071	0.001
5074	0.001
5080	0.003
5092	0.003
5097	0.001
5098	0.001
5100	0.001
5104	0.006
5105	0.003
5114	0.002
5122	0.024
5126	0.001
5133	0.005
5138	0.003
5140	0.002
5142	0.003
5144	0.031
5147	0.001
5148	0.002
5152	0.002
5157	0.005
5159	0.002
5167	0.001
5170	0.001
5173	0.007
5175	0.003
5176	0.001
5180	0.001
5182	0.014
5183	0.015
5184	0.631
5188	0.001
5200	0.003
5203	0.001
5210	0.001
5211	0.001
5212	0.001
5218	0.001
5221	0.006
5227	0.001
5230	0.126
5234	0.001
5236	0.001
5239	0.016
5241	0.001
5242	0.001
5243	0.001
5246	0.001
5252	0.001
5259	0.002
5269	0.002
5273	0.004
5278	0.001
5281	0.002
5284	0.012
5290	0.001
5293	0.001
5294	0.001
5296	0.006
5298	0.005
5300	0.001
5301	0.022
5302	0.001
5305	0.001
5306	0.001
5310	0.011
5312	0.001
5314	0.002
5326	0.001
5327	0.001
5331	0.002
5338	0.004
5339	0.002
5344	0.001
5345	0.001
5347	0.002
5356	0.001
5365	0.019
5371	0.005
5377	0.001
5378	0.003
5380	0.001
5386	0.061
5387	0.002
5388	0.014
5392	0.008
5406	0.001
5407	0.006
5410	0.001
5413	0.003
5421	0.005
5424	0.003
5425	0.011
5429	0.004
5431	0.004
5440	0.003
5441	0.01
5446	0.007
5462	0.002
5467	0.002
5476	0.001
5477	0.002
5482	0.018
5488	0.001
5493	0.001
5497	0.021
5503	0.002
5504	0.001
5506	0.004
5508	0.001
5511	0.002
5512	0.013
5513	0.001
5514	0.001
5518	0.001
5526	0.007
5533	0.003
5536	0.015
5539	0.003
5541	0.001
5542	0.001
5543	0.003
5544	0.002
5545	0.007
5547	0.002
5548	0.004
5549	0.001
5553	0.002
5554	0.021
5555	0.014
5558	0.004
5564	0.001
5567	0.001
5569	0.001
5570	0.003
5571	0.001
5572	0.004
5573	0.002
5575	0.012
5578	0.002
5581	0.014
5584	0.555
5598	0.003
5608	0.002
5612	0.001
5614	0.032
5616	0.001
5617	0.002
5618	0.004
5622	0.01
5626	0.002
5628	0.003
5629	0.009
5636	0.001
5640	0.001
5642	0.001
5653	0.001
5654	0.007
5661	0.001
5665	0.002
5668	0.001
5672	0.002
5673	0.001
5674	0.001
5678	0.001
5681	0.005
5683	0.004
5684	0.004
5689	0.002
5690	0.003
5693	0.003
5694	0.004
5696	0.001
5698	0.002
5700	0.003
5703	0.003
5704	0.002
5705	0.002
5706	0.004
5707	0.001
5716	0.006
5717	0.003
5719	0.001
5720	0.001
5724	0.006
5728	0.001
5730	0.013
5731	0.003
5736	0.014
5739	0.002
5742	0.001
5743	0.002
5744	0.001
5746	0.007
5748	0.002
5749	0.001
5753	0.001
5755	0.002
5757	0.001
5758	0.002
5767	0.002
5770	0.001
5773	0.001
5775	0.003
5777	0.003
5784	0.008
5796	0.001
5797	0.001
5802	0.003
5803	0.001
5806	0.006
5812	0.01
5818	0.001
5820	0.001
5822	0.006
5824	0.001
5826	0.009
5829	0.008
5830	0.001
5832	0.002
5833	0.012
5835	0.001
5839	0.001
5840	0.003
5842	0.001
5849	0.006
5850	0.002
5857	0.002
5861	0.006
5869	0.09
5871	0.001
5875	0.001
5878	0.017
5881	0.001
5884	0.007
5886	0.002
5892	0.002
5898	0.001
5899	0.001
5907	0.005
5923	0.001
5924	0.002
5927	0.005
5932	0.001
5934	0.001
5938	0.003
5942	0.001
5944	0.001
5950	0.003
5951	0.001
5965	0.002
5974	0.003
5979	0.001
[truncated: 6,766 more rows]

## Sheet: Amino acid
gene	position	entropy
ORF1a	2	0.001
ORF1a	4	0.001
ORF1a	5	0.002
ORF1a	6	0.004
ORF1a	7	0.001
ORF1a	10	0.001
ORF1a	11	0.001
ORF1a	12	0.002
ORF1a	17	0.001
ORF1a	24	0.012
ORF1a	26	0.004
ORF1a	27	0.003
ORF1a	28	0.013
ORF1a	29	0.004
ORF1a	30	0.003
ORF1a	33	0.001
ORF1a	36	0.005
ORF1a	37	0.015
ORF1a	38	0.002
ORF1a	40	0.006
ORF1a	41	0.002
ORF1a	42	0.001
ORF1a	43	0.001
ORF1a	46	0.002
ORF1a	47	0.001
ORF1a	49	0.058
ORF1a	50	0.001
ORF1a	52	0.002
ORF1a	54	0.001
ORF1a	55	0.003
ORF1a	56	0.001
ORF1a	57	0.001
ORF1a	60	0.001
ORF1a	63	0.001
ORF1a	68	0.005
ORF1a	71	0.001
ORF1a	75	0.002
ORF1a	76	0.001
ORF1a	77	0.005
ORF1a	80	0.012
ORF1a	81	0.006
ORF1a	82	0.012
ORF1a	83	0.015
ORF1a	84	0.022
ORF1a	85	0.029
ORF1a	86	0.018
ORF1a	87	0.008
ORF1a	88	0.001
ORF1a	89	0.001
ORF1a	92	0.003
ORF1a	98	0.001
ORF1a	99	0.002
ORF1a	100	0.004
ORF1a	102	0.001
ORF1a	104	0.001
ORF1a	105	0.001
ORF1a	106	0.009
ORF1a	108	0.002
ORF1a	110	0.062
ORF1a	112	0.005
ORF1a	113	0.001
ORF1a	114	0.004
ORF1a	117	0.001
ORF1a	119	0.001
ORF1a	120	0.003
ORF1a	124	0.018
ORF1a	127	0.001
ORF1a	130	0.001
ORF1a	131	0.001
ORF1a	132	0.001
ORF1a	133	0.002
ORF1a	135	0.307
ORF1a	137	0.001
ORF1a	138	0.003
ORF1a	139	0.006
ORF1a	140	0.001
ORF1a	141	0.029
ORF1a	142	0.033
ORF1a	143	0.027
ORF1a	146	0.001
ORF1a	147	0.002
ORF1a	148	0.022
ORF1a	150	0.014
ORF1a	151	0.002
ORF1a	153	0.005
ORF1a	156	0.003
ORF1a	159	0.002
ORF1a	160	0.001
ORF1a	166	0.01
ORF1a	171	0.004
ORF1a	174	0.001
ORF1a	175	0.001
ORF1a	176	0.002
ORF1a	178	0.001
ORF1a	181	0.003
ORF1a	182	0.003
ORF1a	183	0.001
ORF1a	184	0.007
ORF1a	185	0.001
ORF1a	192	0.001
ORF1a	193	0.005
ORF1a	194	0.002
ORF1a	197	0.002
ORF1a	198	0.002
ORF1a	199	0.01
ORF1a	204	0.001
ORF1a	206	0.004
ORF1a	207	0.008
ORF1a	211	0.001
ORF1a	212	0.011
ORF1a	214	0.001
ORF1a	216	0.002
ORF1a	217	0.001
ORF1a	220	0.001
ORF1a	221	0.003
ORF1a	222	0.007
ORF1a	224	0.01
ORF1a	225	0.003
ORF1a	226	0.004
ORF1a	227	0.002
ORF1a	228	0.005
ORF1a	229	0.005
ORF1a	231	0.001
ORF1a	232	0.002
ORF1a	238	0.003
ORF1a	239	0.002
ORF1a	242	0.001
ORF1a	250	0.003
ORF1a	251	0.001
ORF1a	253	0.001
ORF1a	257	0.001
ORF1a	261	0.002
ORF1a	264	0.002
ORF1a	265	0.132
ORF1a	268	0.002
ORF1a	271	0.003
ORF1a	272	0.001
ORF1a	274	0.009
ORF1a	280	0.003
ORF1a	281	0.003
ORF1a	283	0.002
ORF1a	284	0.001
ORF1a	287	0.004
ORF1a	289	0.001
ORF1a	290	0.008
ORF1a	292	0.002
ORF1a	293	0.001
ORF1a	294	0.009
ORF1a	295	0.003
ORF1a	297	0.001
ORF1a	298	0.001
ORF1a	299	0.001
ORF1a	302	0.057
ORF1a	305	0.003
ORF1a	306	0.001
ORF1a	307	0.001
ORF1a	308	0.018
ORF1a	309	0.054
ORF1a	310	0.001
ORF1a	311	0.004
ORF1a	313	0.009
ORF1a	314	0.003
ORF1a	315	0.003
ORF1a	316	0.001
ORF1a	317	0.003
ORF1a	318	0.02
ORF1a	320	0.004
ORF1a	321	0.001
ORF1a	322	0.002
ORF1a	324	0.002
ORF1a	327	0.004
ORF1a	328	0.003
ORF1a	329	0.005
ORF1a	331	0.003
ORF1a	333	0.014
ORF1a	334	0.002
ORF1a	335	0.014
ORF1a	336	0.002
ORF1a	337	0.006
ORF1a	338	0.001
ORF1a	339	0.012
ORF1a	340	0.009
ORF1a	343	0.001
ORF1a	346	0.007
ORF1a	347	0.004
ORF1a	349	0.003
ORF1a	350	0.004
ORF1a	351	0.001
ORF1a	352	0.003
ORF1a	354	0.003
ORF1a	355	0.006
ORF1a	356	0.001
ORF1a	359	0.006
ORF1a	360	0.002
ORF1a	361	0.008
ORF1a	362	0.001
ORF1a	363	0.001
ORF1a	365	0.003
ORF1a	368	0.005
ORF1a	371	0.043
ORF1a	372	0.004
ORF1a	374	0.005
ORF1a	375	0.001
ORF1a	376	0.004
ORF1a	377	0.003
ORF1a	378	0.003
ORF1a	379	0.006
ORF1a	380	0.587
ORF1a	381	0.005
ORF1a	384	0.009
ORF1a	385	0.002
ORF1a	386	0.001
ORF1a	388	0.018
ORF1a	389	0.001
ORF1a	390	0.001
ORF1a	391	0.004
ORF1a	392	0.004
ORF1a	396	0.001
ORF1a	398	0.008
ORF1a	399	0.001
ORF1a	401	0.001
ORF1a	403	0.007
ORF1a	404	0.001
ORF1a	405	0.001
ORF1a	408	0.001
ORF1a	414	0.002
ORF1a	415	0.003
ORF1a	417	0.033
ORF1a	418	0.001
ORF1a	426	0.001
ORF1a	427	0.001
ORF1a	428	0.005
ORF1a	431	0.005
ORF1a	432	0.001
ORF1a	433	0.001
ORF1a	434	0.001
ORF1a	439	0.001
ORF1a	440	0.001
ORF1a	442	0.005
ORF1a	443	0.023
ORF1a	444	0.001
ORF1a	445	0.006
ORF1a	446	0.007
ORF1a	447	0.001
ORF1a	448	0.001
ORF1a	450	0.001
ORF1a	451	0.027
ORF1a	453	0.104
ORF1a	454	0.006
ORF1a	457	0.001
ORF1a	463	0.004
ORF1a	465	0.002
ORF1a	468	0.001
ORF1a	469	0.007
ORF1a	472	0.006
ORF1a	473	0.009
ORF1a	474	0.005
ORF1a	475	0.005
ORF1a	476	0.006
ORF1a	481	0.001
ORF1a	483	0.001
ORF1a	484	0.004
ORF1a	486	0.013
ORF1a	488	0.002
ORF1a	489	0.001
ORF1a	490	0.002
ORF1a	491	0.001
ORF1a	493	0.01
ORF1a	494	0.001
ORF1a	498	0.051
ORF1a	501	0.004
ORF1a	502	0.001
ORF1a	507	0.001
ORF1a	512	0.001
ORF1a	514	0.001
ORF1a	516	0.006
ORF1a	519	0.07
ORF1a	520	0.003
ORF1a	522	0.002
ORF1a	525	0.006
ORF1a	526	0.003
ORF1a	528	0.001
ORF1a	529	0.005
ORF1a	530	0.003
ORF1a	532	0.001
ORF1a	538	0.008
ORF1a	540	0.013
ORF1a	541	0.023
ORF1a	542	0.018
ORF1a	544	0.005
ORF1a	546	0.003
ORF1a	547	0.042
ORF1a	548	0.001
ORF1a	549	0.002
ORF1a	550	0.008
ORF1a	551	0.003
ORF1a	552	0.003
ORF1a	554	0.004
ORF1a	555	0.014
ORF1a	556	0.003
ORF1a	557	0.001
ORF1a	558	0.002
ORF1a	559	0.001
ORF1a	560	0.001
ORF1a	561	0.008
ORF1a	562	0.001
ORF1a	564	0.001
ORF1a	565	0.052
ORF1a	566	0.005
ORF1a	568	0.009
ORF1a	569	0.001
ORF1a	573	0.003
ORF1a	575	0.01
ORF1a	576	0.001
ORF1a	579	0.002
ORF1a	580	0.011
ORF1a	581	0.001
ORF1a	584	0.004
ORF1a	588	0.006
ORF1a	589	0.002
ORF1a	590	0.008
ORF1a	591	0.017
ORF1a	592	0.005
ORF1a	594	0.001
ORF1a	598	0.002
ORF1a	599	0.004
ORF1a	602	0.001
ORF1a	604	0.003
ORF1a	605	0.002
ORF1a	606	0.001
ORF1a	607	0.005
ORF1a	609	0.004
ORF1a	610	0.003
ORF1a	611	0.001
ORF1a	614	0.004
ORF1a	615	0.006
ORF1a	618	0.003
ORF1a	622	0.001
ORF1a	623	0.001
ORF1a	627	0.006
ORF1a	628	0.002
ORF1a	629	0.003
ORF1a	630	0.009
ORF1a	631	0.006
ORF1a	632	0.001
ORF1a	633	0.019
ORF1a	634	0.007
ORF1a	636	0.017
ORF1a	637	0.002
ORF1a	640	0.001
ORF1a	641	0.001
ORF1a	642	0.01
ORF1a	644	0.003
ORF1a	645	0.007
ORF1a	646	0.002
ORF1a	649	0.002
ORF1a	650	0.001
ORF1a	653	0.001
ORF1a	656	0.003
ORF1a	657	0.005
ORF1a	658	0.001
ORF1a	660	0.001
ORF1a	661	0.002
ORF1a	663	0.005
ORF1a	667	0.006
ORF1a	668	0.005
ORF1a	669	0.005
ORF1a	672	0.001
ORF1a	675	0.021
ORF1a	676	0.002
ORF1a	677	0.004
ORF1a	678	0.001
ORF1a	680	0.006
ORF1a	681	0.01
ORF1a	685	0.004
ORF1a	688	0.021
ORF1a	689	0.002
ORF1a	690	0.008
ORF1a	691	0.008
ORF1a	693	0.023
ORF1a	698	0.002
ORF1a	702	0.003
ORF1a	704	0.001
ORF1a	706	0.002
ORF1a	708	0.02
ORF1a	709	0.001
ORF1a	710	0.001
ORF1a	712	0.001
ORF1a	716	0.001
ORF1a	723	0.001
ORF1a	725	0.006
ORF1a	726	0.005
ORF1a	727	0.023
ORF1a	728	0.026
ORF1a	729	0.001
ORF1a	730	0.006
ORF1a	731	0.001
ORF1a	732	0.01
ORF1a	735	0.01
ORF1a	740	0.002
ORF1a	743	0.008
ORF1a	745	0.003
ORF1a	746	0.001
ORF1a	748	0.009
ORF1a	750	0.001
ORF1a	753	0.005
ORF1a	754	0.001
ORF1a	755	0.002
ORF1a	756	0.001
ORF1a	757	0.001
ORF1a	758	0.001
ORF1a	761	0.001
ORF1a	764	0.001
ORF1a	765	0.002
ORF1a	766	0.001
ORF1a	769	0.012
ORF1a	770	0.004
ORF1a	771	0.004
ORF1a	773	0.003
ORF1a	774	0.02
ORF1a	775	0.004
ORF1a	776	0.003
ORF1a	777	0.002
ORF1a	781	0.003
ORF1a	786	0.001
ORF1a	788	0.001
ORF1a	789	0.004
ORF1a	792	0.008
ORF1a	794	0.006
ORF1a	796	0.004
ORF1a	798	0.002
ORF1a	801	0.002
ORF1a	804	0.005
ORF1a	806	0.009
ORF1a	811	0.003
ORF1a	812	0.003
ORF1a	814	0.01
ORF1a	815	0.001
ORF1a	819	0.003
ORF1a	820	0.001
ORF1a	823	0.001
ORF1a	829	0.006
ORF1a	831	0.001
ORF1a	835	0.001
ORF1a	837	0.002
ORF1a	838	0.011
ORF1a	839	0.001
ORF1a	840	0.001
ORF1a	841	0.006
ORF1a	842	0.329
ORF1a	844	0.001
ORF1a	846	0.001
ORF1a	848	0.002
ORF1a	850	0.001
ORF1a	852	0.002
ORF1a	856	0.061
ORF1a	858	0.007
ORF1a	859	0.003
ORF1a	861	0.001
ORF1a	862	0.001
ORF1a	864	0.012
ORF1a	865	0.002
ORF1a	867	0.001
ORF1a	870	0.001
ORF1a	871	0.001
ORF1a	872	0.007
ORF1a	874	0.002
ORF1a	876	0.001
ORF1a	877	0.018
ORF1a	878	0.001
ORF1a	879	0.001
ORF1a	880	0.005
ORF1a	882	0.021
ORF1a	885	0.01
ORF1a	886	0.008
ORF1a	888	0.001
ORF1a	890	0.001
ORF1a	891	0.007
ORF1a	892	0.009
ORF1a	894	0.009
ORF1a	895	0.006
ORF1a	896	0.001
ORF1a	898	0.002
ORF1a	899	0.001
ORF1a	901	0.001
ORF1a	902	0.006
ORF1a	903	0.009
ORF1a	905	0.001
ORF1a	910	0.001
ORF1a	911	0.002
ORF1a	913	0.005
ORF1a	915	0.007
ORF1a	917	0.006
ORF1a	918	0.001
ORF1a	919	0.025
ORF1a	921	0.001
ORF1a	924	0.001
ORF1a	925	0.011
ORF1a	926	0.016
ORF1a	927	0.008
ORF1a	928	0.004
ORF1a	930	0.001
ORF1a	932	0.001
ORF1a	933	0.006
ORF1a	935	0.003
ORF1a	936	0.001
ORF1a	937	0.01
ORF1a	939	0.002
ORF1a	940	0.002
ORF1a	942	0.002
ORF1a	943	0.001
ORF1a	944	0.226
ORF1a	945	0.001
ORF1a	946	0.005
ORF1a	949	0.001
ORF1a	950	0.002
ORF1a	951	0.008
ORF1a	952	0.002
ORF1a	953	0.001
ORF1a	956	0.001
ORF1a	959	0.006
ORF1a	961	0.001
ORF1a	963	0.001
ORF1a	964	0.002
ORF1a	965	0.001
ORF1a	966	0.004
ORF1a	967	0.005
ORF1a	968	0.007
ORF1a	970	0.001
ORF1a	971	0.027
ORF1a	972	0.001
ORF1a	973	0.008
ORF1a	977	0.01
ORF1a	981	0.007
ORF1a	983	0.002
ORF1a	984	0.001
ORF1a	987	0.001
ORF1a	988	0.001
ORF1a	989	0.002
ORF1a	990	0.01
ORF1a	991	0.001
ORF1a	992	0.001
ORF1a	993	0.001
ORF1a	994	0.001
ORF1a	995	0.001
ORF1a	997	0.102
ORF1a	998	0.004
ORF1a	999	0.005
ORF1a	1000	0.009
ORF1a	1001	0.014
ORF1a	1004	0.004
ORF1a	1005	0.009
ORF1a	1007	0.001
ORF1a	1010	0.023
ORF1a	1012	0.001
ORF1a	1014	0.003
ORF1a	1015	0.008
ORF1a	1016	0.002
ORF1a	1018	0.006
ORF1a	1019	0.003
ORF1a	1021	0.001
ORF1a	1022	0.002
ORF1a	1023	0.002
ORF1a	1024	0.007
ORF1a	1025	0.004
ORF1a	1026	0.011
ORF1a	1027	0.008
ORF1a	1028	0.005
ORF1a	1034	0.002
ORF1a	1035	0.002
ORF1a	1037	0.003
ORF1a	1040	0.001
ORF1a	1042	0.001
ORF1a	1043	0.005
ORF1a	1045	0.002
ORF1a	1046	0.002
ORF1a	1049	0.007
ORF1a	1054	0.004
ORF1a	1055	0.035
ORF1a	1056	0.002
ORF1a	1061	0.016
ORF1a	1064	0.003
ORF1a	1068	0.018
ORF1a	1069	0.002
ORF1a	1070	0.002
ORF1a	1071	0.003
ORF1a	1073	0.026
ORF1a	1074	0.01
ORF1a	1078	0.008
ORF1a	1081	0.009
ORF1a	1082	0.001
ORF1a	1083	0.004
ORF1a	1085	0.003
ORF1a	1086	0.001
ORF1a	1088	0.002
ORF1a	1092	0.002
ORF1a	1096	0.005
ORF1a	1097	0.001
ORF1a	1098	0.004
ORF1a	1100	0.007
ORF1a	1101	0.007
ORF1a	1102	0.002
ORF1a	1104	0.001
ORF1a	1106	0.001
ORF1a	1108	0.013
ORF1a	1109	0.001
ORF1a	1110	0.003
ORF1a	1111	0.001
ORF1a	1113	0.007
ORF1a	1114	0.007
ORF1a	1119	0.022
ORF1a	1121	0.002
ORF1a	1122	0.002
ORF1a	1125	0.13
ORF1a	1127	0.001
ORF1a	1129	0.001
ORF1a	1130	0.001
ORF1a	1131	0.001
ORF1a	1132	0.002
ORF1a	1133	0.001
ORF1a	1134	0.001
ORF1a	1137	0.002
ORF1a	1140	0.001
ORF1a	1141	0.004
ORF1a	1143	0.02
ORF1a	1144	0.002
ORF1a	1145	0.001
ORF1a	1146	0.001
ORF1a	1150	0.002
ORF1a	1151	0.003
ORF1a	1152	0.002
ORF1a	1153	0.003
ORF1a	1155	0.02
ORF1a	1156	0.007
ORF1a	1157	0.001
ORF1a	1158	0.041
ORF1a	1159	0.001
ORF1a	1160	0.009
ORF1a	1163	0.001
ORF1a	1164	0.002
ORF1a	1167	0.002
ORF1a	1168	0.255
ORF1a	1169	0.003
ORF1a	1170	0.014
ORF1a	1173	0.001
ORF1a	1176	0.002
ORF1a	1178	0.001
ORF1a	1179	0.002
ORF1a	1182	0.001
ORF1a	1185	0.001
ORF1a	1186	0.003
ORF1a	1188	0.004
ORF1a	1192	0.001
ORF1a	1193	0.004
ORF1a	1194	0.001
ORF1a	1195	0.12
ORF1a	1197	0.01
ORF1a	1199	0.002
ORF1a	1201	0.001
ORF1a	1202	0.004
ORF1a	1203	0.003
ORF1a	1204	0.03
ORF1a	1205	0.004
ORF1a	1206	0.003
ORF1a	1207	0.022
ORF1a	1208	0.001
ORF1a	1209	0.004
ORF1a	1210	0.013
ORF1a	1211	0.002
ORF1a	1212	0.001
ORF1a	1213	0.008
ORF1a	1215	0.001
ORF1a	1218	0.004
ORF1a	1220	0.016
ORF1a	1221	0.004
ORF1a	1223	0.002
ORF1a	1224	0.002
ORF1a	1225	0.001
ORF1a	1226	0.001
ORF1a	1228	0.009
ORF1a	1229	0.001
ORF1a	1230	0.01
ORF1a	1231	0.002
ORF1a	1233	0.001
ORF1a	1234	0.002
ORF1a	1236	0.038
ORF1a	1239	0.001
ORF1a	1240	0.002
ORF1a	1241	0.013
ORF1a	1242	0.009
ORF1a	1244	0.004
ORF1a	1246	0.003
ORF1a	1247	0.003
ORF1a	1248	0.002
ORF1a	1249	0.002
ORF1a	1259	0.004
ORF1a	1262	0.001
ORF1a	1264	0.001
ORF1a	1268	0.012
ORF1a	1269	0.005
ORF1a	1275	0.001
ORF1a	1276	0.005
ORF1a	1280	0.003
ORF1a	1282	0.007
ORF1a	1283	0.016
ORF1a	1284	0.005
ORF1a	1288	0.003
ORF1a	1291	0.001
ORF1a	1293	0.002
ORF1a	1294	0.002
ORF1a	1295	0.016
ORF1a	1296	0.001
ORF1a	1297	0.001
ORF1a	1298	0.01
ORF1a	1299	0.001
ORF1a	1301	0.013
ORF1a	1303	0.001
ORF1a	1305	0.011
ORF1a	1306	0.691
ORF1a	1307	0.328
ORF1a	1310	0.001
ORF1a	1312	0.001
ORF1a	1314	0.004
ORF1a	1316	0.001
ORF1a	1321	0.001
ORF1a	1322	0.004
ORF1a	1323	0.002
ORF1a	1324	0.002
ORF1a	1329	0.002
ORF1a	1330	0.002
ORF1a	1335	0.002
ORF1a	1340	0.001
ORF1a	1341	0.002
ORF1a	1344	0.001
ORF1a	1346	0.001
ORF1a	1352	0.022
ORF1a	1353	0.001
ORF1a	1359	0.001
ORF1a	1360	0.003
ORF1a	1361	0.004
ORF1a	1363	0.007
ORF1a	1364	0.002
ORF1a	1372	0.01
ORF1a	1378	0.002
ORF1a	1379	0.001
ORF1a	1380	0.002
ORF1a	1382	0.002
ORF1a	1386	0.003
ORF1a	1393	0.001
ORF1a	1397	0.011
ORF1a	1398	0.002
ORF1a	1401	0.002
ORF1a	1404	0.005
ORF1a	1405	0.001
ORF1a	1407	0.012
ORF1a	1409	0.001
ORF1a	1413	0.005
ORF1a	1416	0.001
ORF1a	1428	0.032
ORF1a	1429	0.002
ORF1a	1430	0.005
ORF1a	1431	0.001
ORF1a	1432	0.002
ORF1a	1436	0.002
ORF1a	1437	0.008
ORF1a	1440	0.012
ORF1a	1444	0.006
ORF1a	1446	0.001
ORF1a	1448	0.001
ORF1a	1453	0.001
ORF1a	1458	0.008
ORF1a	1460	0.001
ORF1a	1462	0.004
ORF1a	1464	0.024
ORF1a	1467	0.004
ORF1a	1468	0.001
ORF1a	1473	0.013
ORF1a	1474	0.007
ORF1a	1477	0.001
ORF1a	1478	0.001
ORF1a	1480	0.001
ORF1a	1482	0.004
ORF1a	1483	0.001
ORF1a	1488	0.002
ORF1a	1496	0.583
ORF1a	1497	0.008
ORF1a	1498	0.002
ORF1a	1502	0.003
ORF1a	1504	0.002
ORF1a	1505	0.005
ORF1a	1506	0.001
ORF1a	1507	0.035
ORF1a	1508	0.002
ORF1a	1509	0.002
ORF1a	1510	0.016
ORF1a	1513	0.001
ORF1a	1516	0.001
ORF1a	1517	0.002
ORF1a	1522	0.001
ORF1a	1525	0.001
ORF1a	1531	0.002
ORF1a	1532	0.001
ORF1a	1538	0.001
ORF1a	1539	0.011
ORF1a	1540	0.001
ORF1a	1541	0.001
ORF1a	1542	0.005
ORF1a	1543	0.018
ORF1a	1545	0.003
ORF1a	1546	0.002
ORF1a	1547	0.011
ORF1a	1548	0.001
ORF1a	1551	0.002
ORF1a	1552	0.002
ORF1a	1554	0.009
ORF1a	1556	0.001
ORF1a	1557	0.002
ORF1a	1558	0.005
ORF1a	1561	0.002
ORF1a	1562	0.001
ORF1a	1564	0.001
ORF1a	1566	0.001
ORF1a	1567	0.009
ORF1a	1568	0.001
ORF1a	1571	0.002
ORF1a	1577	0.001
ORF1a	1581	0.004
ORF1a	1583	0.008
ORF1a	1584	0.009
ORF1a	1586	0.005
ORF1a	1587	0.002
ORF1a	1588	0.001
ORF1a	1589	0.004
ORF1a	1591	0.002
ORF1a	1594	0.001
ORF1a	1596	0.003
ORF1a	1597	0.007
ORF1a	1611	0.001
ORF1a	1612	0.001
ORF1a	1614	0.003
ORF1a	1617	0.002
ORF1a	1623	0.005
ORF1a	1624	0.001
ORF1a	1625	0.003
ORF1a	1626	0.003
ORF1a	1628	0.003
ORF1a	1631	0.005
ORF1a	1632	0.002
ORF1a	1637	0.003
ORF1a	1639	0.001
ORF1a	1640	0.645
ORF1a	1649	0.002
ORF1a	1655	0.125
ORF1a	1657	0.001
ORF1a	1659	0.001
ORF1a	1660	0.001
ORF1a	1661	0.001
ORF1a	1663	0.001
ORF1a	1665	0.002
ORF1a	1670	0.004
ORF1a	1677	0.001
ORF1a	1678	0.005
ORF1a	1679	0.023
ORF1a	1680	0.001
ORF1a	1682	0.011
ORF1a	1683	0.001
ORF1a	1687	0.001
ORF1a	1689	0.002
ORF1a	1692	0.002
ORF1a	1694	0.001
ORF1a	1705	0.003
ORF1a	1708	0.016
ORF1a	1714	0.001
ORF1a	1719	0.005
ORF1a	1720	0.014
ORF1a	1722	0.004
ORF1a	1726	0.01
ORF1a	1727	0.007
ORF1a	1733	0.002
ORF1a	1738	0.002
ORF1a	1743	0.001
ORF1a	1747	0.001
ORF1a	1748	0.001
ORF1a	1749	0.002
ORF1a	1750	0.002
ORF1a	1754	0.007
ORF1a	1758	0.001
ORF1a	1759	0.001
ORF1a	1760	0.005
ORF1a	1761	0.002
ORF1a	1762	0.001
ORF1a	1763	0.021
ORF1a	1764	0.014
ORF1a	1765	0.004
ORF1a	1767	0.001
ORF1a	1768	0.001
ORF1a	1769	0.008
ORF1a	1770	0.002
ORF1a	1771	0.002
ORF1a	1778	0.003
ORF1a	1783	0.001
ORF1a	1784	0.002
ORF1a	1785	0.004
ORF1a	1786	0.01
ORF1a	1788	0.003
ORF1a	1791	0.001
ORF1a	1792	0.001
ORF1a	1793	0.001
ORF1a	1799	0.001
ORF1a	1801	0.001
ORF1a	1803	0.003
ORF1a	1805	0.001
ORF1a	1806	0.009
ORF1a	1807	0.004
ORF1a	1809	0.003
ORF1a	1810	0.007
ORF1a	1811	0.001
ORF1a	1812	0.003
ORF1a	1813	0.003
ORF1a	1814	0.006
ORF1a	1818	0.003
ORF1a	1819	0.001
ORF1a	1820	0.006
ORF1a	1822	0.013
ORF1a	1824	0.014
ORF1a	1825	0.002
ORF1a	1826	0.002
ORF1a	1827	0.001
ORF1a	1828	0.002
ORF1a	1830	0.001
ORF1a	1831	0.001
ORF1a	1837	0.003
ORF1a	1838	0.003
ORF1a	1840	0.008
ORF1a	1844	0.001
ORF1a	1846	0.003
ORF1a	1852	0.001
ORF1a	1853	0.006
ORF1a	1854	0.009
ORF1a	1855	0.008
ORF1a	1856	0.002
ORF1a	1857	0.001
ORF1a	1858	0.001
ORF1a	1859	0.003
ORF1a	1862	0.008
ORF1a	1866	0.006
ORF1a	1869	0.001
ORF1a	1874	0.002
ORF1a	1876	0.002
ORF1a	1878	0.001
ORF1a	1881	0.005
ORF1a	1887	0.002
ORF1a	1888	0.005
ORF1a	1890	0.001
ORF1a	1893	0.001
ORF1a	1895	0.003
ORF1a	1905	0.001
ORF1a	1917	0.001
ORF1a	1920	0.018
ORF1a	1921	0.072
ORF1a	1923	0.012
ORF1a	1924	0.002
ORF1a	1926	0.006
ORF1a	1935	0.004
ORF1a	1939	0.007
ORF1a	1940	0.001
ORF1a	1947	0.001
ORF1a	1951	0.001
ORF1a	1952	0.008
ORF1a	1954	0.001
ORF1a	1955	0.004
ORF1a	1956	0.001
ORF1a	1960	0.001
ORF1a	1964	0.001
ORF1a	1968	0.001
ORF1a	1973	0.004
ORF1a	1977	0.004
ORF1a	1978	0.003
ORF1a	1996	0.005
ORF1a	1997	0.007
ORF1a	1998	0.008
ORF1a	2001	0.002
ORF1a	2002	0.001
ORF1a	2003	0.001
ORF1a	2005	0.005
ORF1a	2007	0.003
ORF1a	2010	0.002
ORF1a	2011	0.001
ORF1a	2014	0.003
ORF1a	2015	0.022
ORF1a	2016	0.267
ORF1a	2018	0.008
ORF1a	2019	0.001
ORF1a	2020	0.005
ORF1a	2021	0.002
ORF1a	2022	0.001
ORF1a	2024	0.016
ORF1a	2026	0.005
ORF1a	2027	0.001
ORF1a	2028	0.001
ORF1a	2029	0.006
ORF1a	2030	0.007
ORF1a	2032	0.002
ORF1a	2033	0.002
ORF1a	2034	0.024
ORF1a	2035	0.003
ORF1a	2037	0.001
ORF1a	2040	0.001
ORF1a	2042	0.003
ORF1a	2043	0.002
ORF1a	2046	0.694
ORF1a	2047	0.002
ORF1a	2048	0.006
ORF1a	2049	0.002
ORF1a	2050	0.001
ORF1a	2052	0.003
ORF1a	2054	0.002
ORF1a	2055	0.029
ORF1a	2056	0.007
ORF1a	2057	0.002
ORF1a	2058	0.002
ORF1a	2060	0.001
ORF1a	2061	0.008
ORF1a	2062	0.012
ORF1a	2063	0.002
ORF1a	2065	0.002
ORF1a	2066	0.002
ORF1a	2067	0.003
ORF1a	2068	0.003
ORF1a	2069	0.002
ORF1a	2071	0.005
ORF1a	2072	0.008
ORF1a	2079	0.041
ORF1a	2080	0.04
ORF1a	2081	0.001
ORF1a	2083	0.06
ORF1a	2084	0.059
ORF1a	2085	0.001
ORF1a	2086	0.001
ORF1a	2087	0.006
ORF1a	2089	0.004
ORF1a	2090	0.001
ORF1a	2091	0.004
ORF1a	2092	0.023
ORF1a	2093	0.014
ORF1a	2096	0.002
ORF1a	2097	0.001
ORF1a	2098	0.003
ORF1a	2101	0.003
ORF1a	2103	0.01
ORF1a	2104	0.001
ORF1a	2105	0.002
ORF1a	2106	0.008
ORF1a	2108	0.002
ORF1a	2110	0.002
ORF1a	2111	0.001
ORF1a	2113	0.001
ORF1a	2114	0.01
ORF1a	2116	0.001
ORF1a	2119	0.001
ORF1a	2120	0.001
ORF1a	2121	0.005
ORF1a	2122	0.01
ORF1a	2123	0.032
ORF1a	2124	0.013
ORF1a	2125	0.015
ORF1a	2128	0.008
ORF1a	2129	0.001
ORF1a	2130	0.002
ORF1a	2131	0.002
ORF1a	2132	0.007
ORF1a	2133	0.002
ORF1a	2134	0.004
ORF1a	2135	0.01
ORF1a	2136	0.002
ORF1a	2137	0.001
ORF1a	2138	0.001
ORF1a	2139	0.003
ORF1a	2140	0.001
ORF1a	2141	0.001
ORF1a	2142	0.001
ORF1a	2143	0.005
ORF1a	2144	0.006
ORF1a	2146	0.019
ORF1a	2147	0.001
ORF1a	2150	0.001
ORF1a	2151	0.001
ORF1a	2152	0.024
ORF1a	2153	0.005
ORF1a	2154	0.006
ORF1a	2157	0.009
ORF1a	2158	0.011
ORF1a	2159	0.012
ORF1a	2160	0.009
ORF1a	2161	0.009
ORF1a	2163	0.001
ORF1a	2165	0.004
ORF1a	2166	0.012
ORF1a	2167	0.001
ORF1a	2169	0.001
ORF1a	2171	0.001
ORF1a	2172	0.001
ORF1a	2174	0.002
ORF1a	2176	0.001
ORF1a	2177	0.002
ORF1a	2181	0.001
ORF1a	2183	0.002
ORF1a	2184	0.001
ORF1a	2186	0.005
ORF1a	2187	0.001
ORF1a	2188	0.001
ORF1a	2190	0.001
ORF1a	2192	0.002
ORF1a	2193	0.018
ORF1a	2194	0.001
ORF1a	2195	0.001
ORF1a	2196	0.001
ORF1a	2197	0.003
ORF1a	2198	0.001
ORF1a	2200	0.004
ORF1a	2201	0.004
ORF1a	2203	0.023
ORF1a	2206	0.01
ORF1a	2207	0.001
ORF1a	2208	0.009
ORF1a	2210	0.006
ORF1a	2212	0.001
ORF1a	2216	0.007
ORF1a	2219	0.001
ORF1a	2221	0.01
ORF1a	2224	0.016
ORF1a	2230	0.026
ORF1a	2231	0.007
ORF1a	2232	0.001
ORF1a	2235	0.001
ORF1a	2238	0.001
ORF1a	2239	0.002
ORF1a	2241	0.001
ORF1a	2242	0.019
ORF1a	2245	0.001
ORF1a	2246	0.003
ORF1a	2247	0.005
ORF1a	2249	0.007
ORF1a	2253	0.008
ORF1a	2254	0.002
ORF1a	2255	0.002
ORF1a	2258	0.006
ORF1a	2259	0.008
ORF1a	2260	0.004
ORF1a	2261	0.001
ORF1a	2264	0.001
ORF1a	2265	0.012
ORF1a	2268	0.002
ORF1a	2269	0.002
ORF1a	2271	0.001
ORF1a	2272	0.003
ORF1a	2273	0.004
ORF1a	2274	0.032
ORF1a	2275	0.002
ORF1a	2279	0.002
ORF1a	2280	0.019
ORF1a	2283	0.008
ORF1a	2284	0.001
ORF1a	2285	0.004
ORF1a	2286	0.001
ORF1a	2287	0.692
ORF1a	2289	0.001
ORF1a	2290	0.007
ORF1a	2294	0.005
ORF1a	2298	0.001
ORF1a	2300	0.013
ORF1a	2302	0.002
ORF1a	2303	0.004
ORF1a	2306	0.001
ORF1a	2307	0.01
ORF1a	2312	0.001
ORF1a	2320	0.014
ORF1a	2322	0.002
ORF1a	2323	0.137
ORF1a	2324	0.013
ORF1a	2336	0.001
ORF1a	2340	0.007
ORF1a	2342	0.003
ORF1a	2344	0.023
ORF1a	2345	0.007
ORF1a	2349	0.004
ORF1a	2352	0.001
ORF1a	2353	0.004
ORF1a	2355	0.002
ORF1a	2357	0.004
ORF1a	2365	0.004
ORF1a	2372	0.001
ORF1a	2374	0.034
ORF1a	2375	0.003
ORF1a	2377	0.001
ORF1a	2379	0.003
ORF1a	2380	0.002
ORF1a	2385	0.002
ORF1a	2389	0.006
ORF1a	2390	0.001
ORF1a	2393	0.001
ORF1a	2394	0.001
ORF1a	2395	0.001
ORF1a	2400	0.001
ORF1a	2401	0.002
ORF1a	2402	0.006
ORF1a	2408	0.005
ORF1a	2418	0.002
ORF1a	2419	0.004
ORF1a	2422	0.001
ORF1a	2424	0.002
ORF1a	2446	0.001
ORF1a	2453	0.001
ORF1a	2454	0.002
ORF1a	2459	0.005
ORF1a	2460	0.001
ORF1a	2461	0.001
ORF1a	2470	0.001
ORF1a	2476	0.002
ORF1a	2477	0.001
ORF1a	2480	0.002
ORF1a	2483	0.003
ORF1a	2488	0.011
ORF1a	2489	0.01
ORF1a	2490	0.001
ORF1a	2491	0.01
ORF1a	2492	0.002
ORF1a	2493	0.002
ORF1a	2494	0.002
ORF1a	2495	0.006
ORF1a	2497	0.001
ORF1a	2499	0.001
ORF1a	2500	0.017
ORF1a	2501	0.005
ORF1a	2506	0.001
ORF1a	2508	0.007
ORF1a	2509	0.001
ORF1a	2511	0.008
ORF1a	2512	0.001
ORF1a	2516	0.001
ORF1a	2517	0.068
ORF1a	2519	0.01
ORF1a	2524	0.002
ORF1a	2525	0.001
ORF1a	2526	0.001
ORF1a	2528	0.002
ORF1a	2529	0.023
ORF1a	2530	0.004
ORF1a	2531	0.001
ORF1a	2532	0.003
ORF1a	2535	0.012
ORF1a	2536	0.002
ORF1a	2539	0.003
ORF1a	2541	0.003
ORF1a	2544	0.001
ORF1a	2546	0.001
ORF1a	2547	0.001
ORF1a	2549	0.002
ORF1a	2551	0.053
ORF1a	2552	0.001
ORF1a	2553	0.002
ORF1a	2554	0.017
ORF1a	2556	0.002
ORF1a	2564	0.028
ORF1a	2565	0.001
ORF1a	2568	0.002
ORF1a	2573	0.002
ORF1a	2577	0.002
ORF1a	2578	0.012
ORF1a	2580	0.006
ORF1a	2584	0.006
ORF1a	2585	0.001
ORF1a	2587	0.039
ORF1a	2589	0.016
ORF1a	2592	0.001
ORF1a	2596	0.002
ORF1a	2597	0.002
ORF1a	2600	0.001
ORF1a	2605	0.001
ORF1a	2606	0.001
ORF1a	2609	0.005
ORF1a	2612	0.002
ORF1a	2613	0.004
ORF1a	2615	0.003
ORF1a	2618	0.014
ORF1a	2622	0.005
ORF1a	2624	0.005
ORF1a	2625	0.024
ORF1a	2627	0.015
ORF1a	2631	0.003
ORF1a	2632	0.004
ORF1a	2634	0.001
ORF1a	2635	0.001
ORF1a	2637	0.004
ORF1a	2638	0.001
ORF1a	2639	0.003
ORF1a	2642	0.003
ORF1a	2648	0.009
ORF1a	2651	0.005
ORF1a	2655	0.002
ORF1a	2657	0.004
ORF1a	2659	0.009
ORF1a	2661	0.004
ORF1a	2665	0.001
ORF1a	2667	0.003
ORF1a	2670	0.001
ORF1a	2681	0.003
ORF1a	2685	0.009
ORF1a	2688	0.003
ORF1a	2690	0.002
ORF1a	2698	0.003
ORF1a	2701	0.004
ORF1a	2702	0.004
ORF1a	2706	0.001
ORF1a	2709	0.002
ORF1a	2710	0.061
ORF1a	2712	0.001
ORF1a	2715	0.002
ORF1a	2717	0.002
ORF1a	2719	0.002
ORF1a	2728	0.001
ORF1a	2729	0.01
ORF1a	2734	0.001
ORF1a	2736	0.001
ORF1a	2739	0.002
ORF1a	2741	0.002
ORF1a	2745	0.003
ORF1a	2751	0.001
ORF1a	2755	0.001
ORF1a	2756	0.001
ORF1a	2757	0.002
ORF1a	2759	0.003
ORF1a	2761	0.028
ORF1a	2765	0.001
ORF1a	2766	0.001
ORF1a	2767	0.003
ORF1a	2768	0.001
ORF1a	2769	0.001
ORF1a	2770	0.002
ORF1a	2771	0.002
ORF1a	2772	0.001
ORF1a	2777	0.001
ORF1a	2778	0.03
ORF1a	2779	0.002
ORF1a	2780	0.001
ORF1a	2781	0.003
ORF1a	2782	0.005
ORF1a	2783	0.001
ORF1a	2784	0.001
ORF1a	2786	0.004
ORF1a	2787	0.001
ORF1a	2789	0.003
ORF1a	2790	0.012
ORF1a	2791	0.208
ORF1a	2792	0.011
ORF1a	2793	0.002
ORF1a	2794	0.003
ORF1a	2795	0.006
ORF1a	2796	0.014
ORF1a	2797	0.004
ORF1a	2798	0.001
ORF1a	2799	0.014
ORF1a	2800	0.054
ORF1a	2803	0.01
ORF1a	2804	0.001
ORF1a	2805	0.001
ORF1a	2811	0.001
ORF1a	2813	0.001
ORF1a	2816	0.005
ORF1a	2817	0.001
ORF1a	2823	0.008
ORF1a	2828	0.005
ORF1a	2831	0.024
ORF1a	2832	0.002
ORF1a	2833	0.001
ORF1a	2835	0.001
ORF1a	2840	0.001
ORF1a	2841	0.001
ORF1a	2844	0.004
ORF1a	2846	0.049
ORF1a	2847	0.001
ORF1a	2849	0.003
ORF1a	2850	0.002
ORF1a	2854	0.002
ORF1a	2855	0.016
ORF1a	2856	0.007
ORF1a	2858	0.001
ORF1a	2859	0.002
ORF1a	2864	0.004
ORF1a	2866	0.005
ORF1a	2868	0.05
ORF1a	2869	0.001
ORF1a	2872	0.007
ORF1a	2873	0.003
ORF1a	2875	0.002
ORF1a	2876	0.003
ORF1a	2877	0.003
ORF1a	2878	0.002
ORF1a	2880	0.003
ORF1a	2882	0.008
ORF1a	2886	0.002
ORF1a	2891	0.005
ORF1a	2892	0.005
ORF1a	2895	0.001
ORF1a	2898	0.001
ORF1a	2900	0.018
ORF1a	2903	0.006
ORF1a	2906	0.006
ORF1a	2909	0.123
ORF1a	2910	0.002
ORF1a	2912	0.002
ORF1a	2918	0.001
ORF1a	2921	0.001
ORF1a	2924	0.024
ORF1a	2925	0.001
ORF1a	2928	0.001
ORF1a	2929	0.004
ORF1a	2930	0.688
ORF1a	2936	0.003
ORF1a	2940	0.001
ORF1a	2943	0.002
ORF1a	2946	0.001
ORF1a	2949	0.003
ORF1a	2952	0.001
ORF1a	2955	0.006
ORF1a	2957	0.001
ORF1a	2959	0.007
ORF1a	2960	0.001
ORF1a	2961	0.001
ORF1a	2963	0.062
ORF1a	2967	0.008
ORF1a	2968	0.001
ORF1a	2969	0.007
ORF1a	2971	0.006
ORF1a	2972	0.01
ORF1a	2973	0.001
ORF1a	2976	0.001
ORF1a	2977	0.003
ORF1a	2980	0.015
ORF1a	2981	0.002
ORF1a	2982	0.006
ORF1a	2988	0.001
ORF1a	2991	0.001
ORF1a	2994	0.034
ORF1a	2996	0.007
ORF1a	3001	0.003
ORF1a	3002	0.001
ORF1a	3003	0.001
ORF1a	3006	0.001
ORF1a	3009	0.001
ORF1a	3012	0.014
ORF1a	3015	0.002
ORF1a	3017	0.001
ORF1a	3023	0.001
ORF1a	3027	0.328
ORF1a	3028	0.001
ORF1a	3029	0.002
ORF1a	3030	0.002
ORF1a	3032	0.001
ORF1a	3033	0.001
ORF1a	3035	0.005
ORF1a	3040	0.005
ORF1a	3042	0.007
ORF1a	3044	0.001
ORF1a	3048	0.001
ORF1a	3049	0.001
ORF1a	3052	0.001
ORF1a	3054	0.128
ORF1a	3055	0.001
ORF1a	3057	0.02
ORF1a	3058	0.024
ORF1a	3059	0.002
ORF1a	3060	0.006
ORF1a	3061	0.004
ORF1a	3070	0.006
ORF1a	3073	0.001
ORF1a	3076	0.01
ORF1a	3079	0.001
ORF1a	3082	0.001
ORF1a	3086	0.006
ORF1a	3087	0.017
ORF1a	3089	0.011
ORF1a	3090	0.325
ORF1a	3091	0.001
ORF1a	3094	0.001
ORF1a	3095	0.001
ORF1a	3099	0.002
ORF1a	3101	0.001
ORF1a	3107	0.007
ORF1a	3108	0.001
ORF1a	3109	0.009
ORF1a	3116	0.007
ORF1a	3117	0.004
ORF1a	3126	0.007
ORF1a	3134	0.004
ORF1a	3138	0.006
ORF1a	3143	0.007
ORF1a	3148	0.001
ORF1a	3149	0.004
ORF1a	3150	0.001
ORF1a	3153	0.001
ORF1a	3158	0.004
ORF1a	3159	0.001
ORF1a	3162	0.004
ORF1a	3165	0.001
ORF1a	3166	0.007
ORF1a	3168	0.003
ORF1a	3170	0.005
ORF1a	3177	0.001
ORF1a	3186	0.001
ORF1a	3198	0.001
ORF1a	3201	0.334
ORF1a	3202	0.003
ORF1a	3205	0.001
ORF1a	3209	0.572
ORF1a	3220	0.016
ORF1a	3221	0.002
ORF1a	3222	0.003
ORF1a	3224	0.001
ORF1a	3229	0.002
ORF1a	3235	0.003
ORF1a	3244	0.006
ORF1a	3255	0.686
ORF1a	3270	0.001
ORF1a	3274	0.001
ORF1a	3278	0.003
ORF1a	3280	0.004
ORF1a	3281	0.001
ORF1a	3282	0.002
ORF1a	3284	0.005
ORF1a	3286	0.001
ORF1a	3287	0.212
ORF1a	3288	0.001
ORF1a	3296	0.001
ORF1a	3298	0.004
ORF1a	3308	0.001
ORF1a	3309	0.002
ORF1a	3313	0.003
ORF1a	3323	0.009
ORF1a	3324	0.001
ORF1a	3330	0.001
ORF1a	3332	0.001
ORF1a	3333	0.018
ORF1a	3334	0.002
ORF1a	3337	0.002
ORF1a	3338	0.002
ORF1a	3339	0.001
ORF1a	3341	0.001
ORF1a	3345	0.001
ORF1a	3346	0.003
ORF1a	3349	0.001
ORF1a	3351	0.005
ORF1a	3352	0.005
ORF1a	3353	0.212
ORF1a	3356	0.004
ORF1a	3357	0.076
ORF1a	3359	0.005
ORF1a	3360	0.003
ORF1a	3363	0.117
ORF1a	3364	0.001
ORF1a	3368	0.001
ORF1a	3369	0.001
ORF1a	3371	0.014
ORF1a	3379	0.001
ORF1a	3392	0.007
ORF1a	3393	0.001
ORF1a	3395	0.371
ORF1a	3398	0.001
ORF1a	3418	0.001
ORF1a	3419	0.001
ORF1a	3420	0.001
ORF1a	3423	0.001
ORF1a	3425	0.002
ORF1a	3432	0.001
ORF1a	3443	0.001
ORF1a	3447	0.013
ORF1a	3449	0.1
ORF1a	3451	0.002
ORF1a	3454	0.005
ORF1a	3456	0.004
ORF1a	3457	0.001
ORF1a	3458	0.001
ORF1a	3459	0.002
ORF1a	3461	0.007
ORF1a	3462	0.005
ORF1a	3465	0.001
ORF1a	3468	0.001
ORF1a	3480	0.001
ORF1a	3483	0.011
ORF1a	3486	0.002
ORF1a	3488	0.002
ORF1a	3495	0.001
ORF1a	3496	0.001
ORF1a	3497	0.009
ORF1a	3499	0.001
ORF1a	3504	0.122
ORF1a	3505	0.001
ORF1a	3506	0.002
ORF1a	3507	0.002
ORF1a	3517	0.001
ORF1a	3522	0.001
ORF1a	3523	0.006
ORF1a	3524	0.003
ORF1a	3526	0.016
ORF1a	3527	0.001
ORF1a	3537	0.009
ORF1a	3539	0.001
ORF1a	3541	0.001
ORF1a	3542	0.005
ORF1a	3544	0.003
ORF1a	3547	0.003
ORF1a	3548	0.001
ORF1a	3551	0.001
ORF1a	3561	0.001
ORF1a	3564	0.002
ORF1a	3566	0.001
ORF1a	3567	0.001
ORF1a	3568	0.001
ORF1a	3570	0.001
ORF1a	3571	0.001
ORF1a	3572	0.001
ORF1a	3574	0.006
ORF1a	3577	0.003
ORF1a	3579	0.015
ORF1a	3580	0.029
ORF1a	3583	0.001
ORF1a	3586	0.003
ORF1a	3588	0.002
ORF1a	3593	0.004
ORF1a	3595	0.002
ORF1a	3597	0.001
ORF1a	3600	0.004
ORF1a	3604	0.002
ORF1a	3606	0.181
ORF1a	3607	0.003
ORF1a	3608	0.001
ORF1a	3610	0.002
ORF1a	3613	0.004
ORF1a	3615	0.008
ORF1a	3616	0.003
ORF1a	3617	0.001
ORF1a	3618	0.199
ORF1a	3619	0.002
ORF1a	3620	0.003
ORF1a	3621	0.002
ORF1a	3624	0.001
ORF1a	3625	0.002
ORF1a	3627	0.003
ORF1a	3630	0.002
ORF1a	3632	0.002
ORF1a	3636	0.002
ORF1a	3644	0.227
ORF1a	3645	0.007
ORF1a	3646	0.688
ORF1a	3647	0.003
ORF1a	3648	0.002
ORF1a	3652	0.001
ORF1a	3655	0.001
ORF1a	3657	0.005
ORF1a	3658	0.002
ORF1a	3659	0.006
ORF1a	3660	0.004
ORF1a	3661	0.002
ORF1a	3662	0.003
ORF1a	3664	0.001
ORF1a	3665	0.001
ORF1a	3667	0.01
ORF1a	3669	0.003
ORF1a	3670	0.003
ORF1a	3673	0.002
ORF1a	3674	0.061
ORF1a	3675	0.41
ORF1a	3676	0.42
ORF1a	3677	0.389
ORF1a	3678	0.002
ORF1a	3681	0.009
ORF1a	3683	0.001
ORF1a	3684	0.004
ORF1a	3685	0.003
ORF1a	3686	0.003
ORF1a	3687	0.005
ORF1a	3688	0.001
ORF1a	3691	0.001
ORF1a	3693	0.002
ORF1a	3694	0.002
ORF1a	3697	0.001
ORF1a	3705	0.003
ORF1a	3708	0.001
ORF1a	3710	0.003
ORF1a	3711	0.004
ORF1a	3712	0.001
ORF1a	3714	0.001
ORF1a	3716	0.001
ORF1a	3717	0.001
ORF1a	3718	0.608
ORF1a	3722	0.001
ORF1a	3726	0.002
ORF1a	3728	0.001
ORF1a	3730	0.002
ORF1a	3731	0.002
ORF1a	3733	0.104
ORF1a	3734	0.001
ORF1a	3736	0.009
ORF1a	3737	0.006
ORF1a	3738	0.003
ORF1a	3749	0.001
ORF1a	3750	0.558
ORF1a	3752	0.034
ORF1a	3753	0.003
ORF1a	3754	0.002
ORF1a	3755	0.001
ORF1a	3758	0.071
ORF1a	3759	0.003
ORF1a	3761	0.002
ORF1a	3766	0.015
ORF1a	3767	0.004
ORF1a	3768	0.001
ORF1a	3771	0.001
ORF1a	3772	0.002
ORF1a	3773	0.003
ORF1a	3774	0.001
ORF1a	3776	0.001
ORF1a	3777	0.005
ORF1a	3779	0.002
ORF1a	3780	0.02
ORF1a	3785	0.001
ORF1a	3790	0.001
ORF1a	3800	0.001
ORF1a	3802	0.01
ORF1a	3804	0.002
ORF1a	3808	0.001
ORF1a	3816	0.001
ORF1a	3824	0.001
ORF1a	3826	0.001
ORF1a	3829	0.013
ORF1a	3832	0.002
ORF1a	3833	0.001
ORF1a	3835	0.004
ORF1a	3836	0.002
ORF1a	3837	0.005
ORF1a	3839	0.002
ORF1a	3840	0.001
ORF1a	3842	0.001
ORF1a	3850	0.002
ORF1a	3851	0.001
ORF1a	3852	0.001
ORF1a	3853	0.001
ORF1a	3859	0.003
ORF1a	3862	0.002
ORF1a	3864	0.001
ORF1a	3866	0.001
ORF1a	3868	0.002
ORF1a	3871	0.001
ORF1a	3877	0.002
ORF1a	3879	0.001
ORF1a	3884	0.001
ORF1a	3889	0.003
ORF1a	3892	0.003
ORF1a	3893	0.005
ORF1a	3898	0.013
ORF1a	3901	0.003
ORF1a	3904	0.002
ORF1a	3905	0.001
ORF1a	3909	0.004
ORF1a	3915	0.003
ORF1a	3919	0.001
ORF1a	3921	0.001
ORF1a	3922	0.001
ORF1a	3924	0.001
ORF1a	3925	0.004
ORF1a	3927	0.002
ORF1a	3930	0.014
ORF1a	3932	0.001
ORF1a	3934	0.02
ORF1a	3936	0.002
ORF1a	3938	0.001
ORF1a	3940	0.006
ORF1a	3946	0.001
ORF1a	3949	0.002
ORF1a	3951	0.003
ORF1a	3952	0.002
ORF1a	3953	0.001
ORF1a	3955	0.008
ORF1a	3956	0.007
ORF1a	3957	0.003
ORF1a	3958	0.006
ORF1a	3959	0.002
ORF1a	3963	0.002
ORF1a	3965	0.002
ORF1a	3968	0.001
ORF1a	3975	0.013
ORF1a	3976	0.053
ORF1a	3977	0.001
ORF1a	3979	0.003
ORF1a	3983	0.004
ORF1a	3987	0.003
ORF1a	3993	0.001
ORF1a	3995	0.001
ORF1a	4003	0.003
ORF1a	4005	0.001
ORF1a	4012	0.001
ORF1a	4016	0.002
ORF1a	4018	0.001
ORF1a	4026	0.002
ORF1a	4027	0.003
ORF1a	4028	0.002
ORF1a	4041	0.001
ORF1a	4045	0.001
ORF1a	4048	0.001
ORF1a	4051	0.001
ORF1a	4057	0.001
ORF1a	4060	0.002
ORF1a	4064	0.007
ORF1a	4065	0.009
ORF1a	4066	0.003
ORF1a	4068	0.003
ORF1a	4072	0.001
ORF1a	4075	0.001
ORF1a	4078	0.001
ORF1a	4079	0.003
ORF1a	4083	0.017
ORF1a	4087	0.008
ORF1a	4088	0.002
ORF1a	4090	0.016
ORF1a	4092	0.053
ORF1a	4093	0.001
ORF1a	4097	0.004
ORF1a	4098	0.001
ORF1a	4099	0.001
ORF1a	4100	0.001
ORF1a	4101	0.001
ORF1a	4102	0.008
ORF1a	4105	0.001
ORF1a	4112	0.008
ORF1a	4116	0.002
ORF1a	4120	0.003
ORF1a	4123	0.004
ORF1a	4124	0.001
ORF1a	4126	0.001
ORF1a	4127	0.002
ORF1a	4129	0.033
ORF1a	4130	0.001
ORF1a	4131	0.005
ORF1a	4133	0.003
ORF1a	4135	0.001
ORF1a	4136	0.001
ORF1a	4137	0.005
ORF1a	4140	0.001
ORF1a	4144	0.007
ORF1a	4148	0.009
ORF1a	4150	0.001
ORF1a	4153	0.002
ORF1a	4155	0.001
ORF1a	4156	0.002
ORF1a	4158	0.001
ORF1a	4159	0.003
ORF1a	4161	0.014
ORF1a	4162	0.002
ORF1a	4164	0.004
ORF1a	4165	0.001
ORF1a	4174	0.005
ORF1a	4175	0.007
ORF1a	4176	0.003
ORF1a	4178	0.001
ORF1a	4182	0.002
ORF1a	4191	0.001
ORF1a	4197	0.001
ORF1a	4199	0.002
ORF1a	4202	0.001
ORF1a	4203	0.001
ORF1a	4205	0.009
ORF1a	4206	0.001
ORF1a	4207	0.016
ORF1a	4211	0.002
ORF1a	4215	0.001
ORF1a	4216	0.004
ORF1a	4217	0.005
ORF1a	4218	0.001
ORF1a	4220	0.005
ORF1a	4223	0.001
ORF1a	4241	0.003
ORF1a	4249	0.01
ORF1a	4252	0.002
ORF1a	4256	0.001
ORF1a	4258	0.001
ORF1a	4260	0.005
ORF1a	4265	0.004
ORF1a	4266	0.003
ORF1a	4273	0.007
ORF1a	4274	0.001
ORF1a	4277	0.003
ORF1a	4285	0.007
ORF1a	4295	0.001
ORF1a	4299	0.001
ORF1a	4304	0.002
ORF1a	4306	0.001
ORF1a	4310	0.004
ORF1a	4311	0.001
ORF1a	4312	0.001
ORF1a	4316	0.006
ORF1a	4324	0.001
ORF1a	4333	0.001
ORF1a	4334	0.002
ORF1a	4337	0.007
ORF1a	4339	0.001
ORF1a	4347	0.001
ORF1a	4354	0.016
ORF1a	4355	0.024
ORF1a	4357	0.021
ORF1a	4362	0.001
ORF1a	4364	0.003
ORF1a	4372	0.049
ORF1a	4374	0.004
ORF1a	4377	0.001
ORF1a	4380	0.002
ORF1a	4382	0.001
ORF1a	4387	0.006
ORF1a	4389	0.004
ORF1a	4390	0.002
ORF1b	7	0.01
ORF1b	11	0.004
ORF1b	12	0.003
ORF1b	15	0.001
ORF1b	16	0.002
ORF1b	17	0.002
ORF1b	18	0.001
ORF1b	22	0.003
ORF1b	31	0.001
ORF1b	33	0.005
ORF1b	34	0.001
ORF1b	35	0.001
ORF1b	37	0.002
ORF1b	40	0.001
ORF1b	50	0.013
ORF1b	53	0.026
ORF1b	54	0.008
ORF1b	57	0.001
ORF1b	63	0.001
ORF1b	66	0.001
ORF1b	69	0.007
ORF1b	73	0.003
ORF1b	76	0.015
ORF1b	79	0.001
ORF1b	82	0.005
ORF1b	83	0.006
ORF1b	84	0.001
ORF1b	85	0.005
ORF1b	88	0.057
ORF1b	91	0.001
ORF1b	94	0.001
ORF1b	97	0.003
ORF1b	99	0.003
ORF1b	102	0.002
ORF1b	103	0.007
ORF1b	113	0.001
ORF1b	115	0.002
ORF1b	118	0.002
ORF1b	121	0.001
ORF1b	131	0.013
ORF1b	132	0.004
ORF1b	136	0.001
ORF1b	144	0.001
ORF1b	146	0.017
ORF1b	149	0.004
ORF1b	151	0.002
ORF1b	152	0.003
ORF1b	155	0.001
ORF1b	156	0.001
ORF1b	159	0.001
ORF1b	160	0.001
ORF1b	162	0.001
ORF1b	164	0.008
ORF1b	165	0.004
ORF1b	167	0.001
ORF1b	168	0.002
ORF1b	170	0.001
ORF1b	172	0.002
ORF1b	176	0.068
ORF1b	182	0.001
ORF1b	183	0.001
ORF1b	185	0.002
ORF1b	187	0.001
ORF1b	189	0.001
ORF1b	192	0.002
ORF1b	206	0.002
ORF1b	208	0.001
ORF1b	209	0.001
ORF1b	213	0.001
ORF1b	215	0.004
ORF1b	216	0.002
ORF1b	217	0.008
ORF1b	218	0.042
ORF1b	219	0.002
ORF1b	220	0.004
ORF1b	222	0.001
ORF1b	224	0.001
ORF1b	230	0.002
ORF1b	235	0.003
ORF1b	236	0.002
[truncated: 2,176 more rows]
